# Supplementary material for: The synthesis, crystal structure and Hirshfeld surface analysis of the thio­phene derivatives 5-(phenyl­sulfon­yl)-5,6-di­hydro­benzo[4,5]thieno[3,2-j]phenanthridine and (E)-N-{2-[2-(benzo[b]thiophen-2-yl)ethenyl]phen­yl}-N-(prop-2-yn-1-yl)benzene­sulfonamide
Source: Acta Crystallogr E Crystallogr Commun. 2023 May 5;79(Pt 6):521–5. doi: 10.1107/S2056989023003821 (PMC10242738; doi:10.1107/S2056989023003821)
Supplement: Supplementary file 1 [file e-79-00521-sup1.cif]

##############################################################################
#                                                                            #
# This CIF contains the data in a paper accepted for publication in          #
# Acta Crystallographica Section E. It conforms to the requirements of       #
# Notes for Authors for Acta Crystallographica Section E, and has been       #
# peer reviewed under the auspices of the IUCr Commission on Journals.       #
#                                                                            #
# Full details of the Crystallographic Information File format               #
# are given in the paper "The Crystallographic Information File (CIF):       #
# a New Standard Archive File for Crystallography" by S. R. Hall, F. H.      #
# Allen and I. D. Brown [Acta Cryst. (1991), A47, 655-685].                  #
#                                                                            #
# The current version of the core CIF dictionary is obtainable from          #
# ftp://ftp.iucr.org/pub/cif_core.dic.                                       #
#                                                                            #
# Software is freely available for graphical display of the structure(s)     #
# in this CIF. For information consult the CIF software page                 #
# http://www.iucr.org/resources/cif/software.                                #
#                                                                            #
# This file may be used for bona fide research purposes within the           #
# scientific community so long as proper attribution is given to the journal # 
# article from which it was obtained.                                        #
#                                                                            #
##############################################################################
data_global
_audit_creation_method     SHELXL-2018/3
_journal_date_recd_electronic     2023-04-03
_journal_date_accepted     2023-04-28
_journal_name_full     'Acta Crystallographica, Section E'
_journal_year     2023
_journal_volume     79
_journal_issue      6
_journal_page_first     0
_journal_page_last     0
_journal_paper_category     GO
_journal_paper_doi     10.1107/S2056989023003821
_journal_coeditor_code     ZN2028
loop_
    _publ_contact_author_name
    _publ_contact_author_address
    _publ_contact_author_email
    'Dr. M. NizamMohideen'
;
Department of Physics
The New College
Chennai 600 014
Tamil Nadu
India
;
 'mnizam.new@gmail.com'
_publ_contact_author_fax     ?
_publ_contact_author_phone     '91-9841459257'
_publ_section_title
;\
The synthesis, crystal structure and Hirshfeld surface analysis of the
thiophene derivatives
5-(phenylsulfonyl)-5,6-dihydrobenzo[4,5]thieno[3,2-<i>j</i>]phenanthridine and
(<i>E</i>)-<i>N</i>-{2-[2-(benzo[<i>b</i>]thiophen-2-yl)ethenyl]phenyl}-\
<i>N</i>-(prop-2-yn-1-yl)benzenesulfonamide
;
_publ_section_title_footnote     .
loop_
    _publ_author_name
    _publ_author_footnote
    _publ_author_address
    'Madhan, S.' .
;
Department of Physics
The New College
Chennai 600 014
University of Madras
Tamil Nadu
India
;
    'NizamMohideen, M.' .
;
Department of Physics
The New College
Chennai 600 014
University of Madras
Tamil Nadu
India
;
    'Vinayagam Pavunkumar' .
;
Department of Organic Chemistry
University of Madras
Guindy Campus
Chennai-600 025
Tamilnadu
India
;
    'Arasambattu K. MohanaKrishnan' .
;
Department of Organic Chemistry
University of Madras
Guindy Campus
Chennai-600 025
Tamilnadu
India
;
_publ_section_synopsis
;
The crystal structures of two benzothiophene derivatives are described along
with an analysis of the intermolecular contacts in the crystals performed using
Hirshfeld surface analysis and two-dimensional fingerprint plots.
;
data_I
_audit_creation_method     'SHELXL-2018/3'
_chemical_name_systematic
;
5-(Phenylsulfonyl)-5,6-dihydrobenzo[4,5]thieno[3,2-<i>j</i>]phenanthridine
;
_chemical_name_common     ?
_chemical_formula_moiety     'C26 H19 N O2 S2'
_chemical_formula_sum     'C26 H19 N O2 S2'
_chemical_formula_iupac     'C26 H19 N O2 S2'
_chemical_formula_weight     441.54
_chemical_melting_point     ?
_space_group_crystal_system     monoclinic
_space_group_name_H-M_alt     'P 21/n'
_space_group_name_Hall     '-P 2yn'
loop_
    _space_group_symop_operation_xyz
    'x, y, z'
    '-x+1/2, y+1/2, -z+1/2'
    '-x, -y, -z'
    'x-1/2, -y-1/2, z-1/2'
_cell_length_a     10.3378(4)
_cell_length_b     19.4299(7)
_cell_length_c     10.5128(4)
_cell_angle_alpha     90
_cell_angle_beta     91.6660(10)
_cell_angle_gamma     90
_cell_volume     2110.73(14)
_cell_formula_units_Z     4
_cell_measurement_reflns_used     9927
_cell_measurement_theta_min     2.72
_cell_measurement_theta_max     30.47
_cell_measurement_temperature     298(2)
_exptl_crystal_description     'Solid'
_exptl_crystal_colour     'White'
_exptl_crystal_size_max     0.282
_exptl_crystal_size_mid     0.212
_exptl_crystal_size_min     0.113
_exptl_crystal_density_diffrn     1.389
_exptl_crystal_density_meas     ?
_exptl_crystal_density_method     ?
_exptl_crystal_F_000     920
_exptl_absorpt_coefficient_mu     0.277
_exptl_absorpt_correction_type     multi-scan
_exptl_absorpt_process_details
;
(SADABS; Krause <i>et al.</i>,  2015)
;
_exptl_absorpt_correction_T_min     0.913
_exptl_absorpt_correction_T_max     0.952
_diffrn_ambient_temperature     298(2)
_diffrn_radiation_type     MoK\a
_diffrn_radiation_wavelength     0.71073
_diffrn_radiation_source     'fine-focus sealed tube'
_diffrn_radiation_monochromator     graphite
_diffrn_measurement_device_type
                      'Bruker D8 VENTURE diffractometer with PHOTON II detector'
_diffrn_measurement_method     '\w and \f scan'
_diffrn_detector_area_resol_mean     ?
_diffrn_reflns_number     102594
_diffrn_reflns_av_R_equivalents     0.0486
_diffrn_reflns_av_unetI/netI     0.0187
_diffrn_reflns_theta_min     3.438
_diffrn_reflns_theta_max     30.507
_diffrn_reflns_theta_full     25.242
_diffrn_measured_fraction_theta_max     0.998
_diffrn_measured_fraction_theta_full     0.997
_diffrn_reflns_limit_h_min     -14
_diffrn_reflns_limit_h_max     14
_diffrn_reflns_limit_k_min     -27
_diffrn_reflns_limit_k_max     27
_diffrn_reflns_limit_l_min     -15
_diffrn_reflns_limit_l_max     15
_refine_special_details     ?
_reflns_number_total     6426
_reflns_number_gt     5503
_reflns_threshold_expression     'I > 2\s(I)'
_refine_ls_structure_factor_coef     Fsqd
_refine_ls_matrix_type     full
_refine_ls_R_factor_all     0.0474
_refine_ls_R_factor_gt     0.0385
_refine_ls_wR_factor_gt     0.0988
_refine_ls_wR_factor_ref     0.1074
_refine_ls_goodness_of_fit_ref     1.083
_refine_ls_restrained_S_all     1.083
_refine_ls_number_reflns     6426
_refine_ls_number_parameters     281
_refine_ls_number_restraints     0
_refine_ls_hydrogen_treatment     constr
_refine_ls_weighting_scheme     calc
_refine_ls_weighting_details
              'w=1/[\s^2^(Fo^2^)+(0.0461P)^2^+0.6470P] where P=(Fo^2^+2Fc^2^)/3'
_atom_sites_solution_hydrogens     geom
_atom_sites_solution_primary     ?
_atom_sites_solution_secondary     ?
_refine_ls_shift/su_max     0.001
_refine_ls_shift/su_mean     0.000
_refine_diff_density_max     0.282
_refine_diff_density_min     -0.407
_refine_ls_extinction_method     none
_refine_ls_extinction_coef     .
loop_
    _atom_type_symbol
    _atom_type_description
    _atom_type_scat_dispersion_real
    _atom_type_scat_dispersion_imag
    _atom_type_scat_source
    'C' 'C' 0.0033 0.0016
                         'International Tables Vol C Tables 4.2.6.8 and 6.1.1.4'
    'H' 'H' 0.0000 0.0000
                         'International Tables Vol C Tables 4.2.6.8 and 6.1.1.4'
    'N' 'N' 0.0061 0.0033
                         'International Tables Vol C Tables 4.2.6.8 and 6.1.1.4'
    'O' 'O' 0.0106 0.0060
                         'International Tables Vol C Tables 4.2.6.8 and 6.1.1.4'
    'S' 'S' 0.1246 0.1234
                         'International Tables Vol C Tables 4.2.6.8 and 6.1.1.4'
_computing_data_collection
;
APEX3 (Bruker, 2016)
;
_computing_cell_refinement
;
APEX3/SAINT (Bruker, 2016)
;
_computing_data_reduction
;
SAINT/XPREP (Bruker, 2016)
;
_computing_structure_solution
;
<i>SHELXT2018/2</i> (Sheldrick, 2015a)
;
_computing_structure_refinement
;
<i>SHELXL2018/3</i> (Sheldrick, 2015b)
;
_computing_molecular_graphics
;
ORTEP-3 for Windows (Farrugia, 2012) and
Mercury (Macrae <i>et al.</i>, 2020)
;
_computing_publication_material
;
WinGX (Farrugia, 2012), pubCIF (Westrip, 2010) and PLATON (Spek,
2020)
;
loop_
    _atom_site_type_symbol
    _atom_site_label
    _atom_site_fract_x
    _atom_site_fract_y
    _atom_site_fract_z
    _atom_site_U_iso_or_equiv
    _atom_site_adp_type
    _atom_site_calc_flag
    _atom_site_occupancy
    _atom_site_disorder_assembly
    _atom_site_disorder_group
    C C1 0.18150(12) 0.54394(7) 0.49074(12) 0.0357(2) Uani d 1 . .
    C C2 0.07837(14) 0.57488(8) 0.42365(15) 0.0456(3) Uani d 1 . .
    H H2 0.043585 0.616286 0.450922 0.055 Uiso calc 1 . .
    C C3 0.02956(15) 0.54248(9) 0.31610(16) 0.0509(4) Uani d 1 . .
    H H3 -0.038513 0.562400 0.269510 0.061 Uiso calc 1 . .
    C C4 0.08113(15) 0.48034(9) 0.27666(15) 0.0486(3) Uani d 1 . .
    H H4 0.046942 0.459128 0.203845 0.058 Uiso calc 1 . .
    C C5 0.18211(13) 0.44951(7) 0.34353(13) 0.0411(3) Uani d 1 . .
    H H5 0.214467 0.407556 0.316150 0.049 Uiso calc 1 . .
    C C6 0.23642(11) 0.48106(6) 0.45270(11) 0.0323(2) Uani d 1 . .
    C C7 0.34011(11) 0.45888(6) 0.54103(11) 0.0304(2) Uani d 1 . .
    C C8 0.35613(12) 0.50602(6) 0.64208(12) 0.0326(2) Uani d 1 . .
    C C9 0.44637(12) 0.49656(6) 0.74072(12) 0.0345(2) Uani d 1 . .
    H H9 0.454519 0.528641 0.806122 0.041 Uiso calc 1 . .
    C C10 0.52436(11) 0.43836(6) 0.74018(11) 0.0314(2) Uani d 1 . .
    C C11 0.62210(12) 0.42551(6) 0.84265(11) 0.0335(2) Uani d 1 . .
    C C12 0.66959(14) 0.47761(8) 0.92326(13) 0.0421(3) Uani d 1 . .
    H H12 0.639586 0.522406 0.912326 0.051 Uiso calc 1 . .
    C C13 0.76051(15) 0.46350(9) 1.01902(14) 0.0484(3) Uani d 1 . .
    H H13 0.790176 0.498700 1.072230 0.058 Uiso calc 1 . .
    C C14 0.80733(15) 0.39763(9) 1.03599(15) 0.0504(3) Uani d 1 . .
    H H14 0.868110 0.388423 1.100704 0.060 Uiso calc 1 . .
    C C15 0.76402(14) 0.34548(8) 0.95703(14) 0.0460(3) Uani d 1 . .
    H H15 0.796669 0.301174 0.967394 0.055 Uiso calc 1 . .
    C C16 0.67120(12) 0.35912(7) 0.86155(12) 0.0356(2) Uani d 1 . .
    C C17 0.38346(13) 0.27810(7) 0.86487(13) 0.0395(3) Uani d 1 . .
    C C18 0.36218(19) 0.30659(9) 0.98291(17) 0.0586(4) Uani d 1 . .
    H H18 0.427937 0.307864 1.045138 0.070 Uiso calc 1 . .
    C C19 0.2403(2) 0.33334(11) 1.0068(2) 0.0768(6) Uani d 1 . .
    H H19 0.224407 0.352937 1.085500 0.092 Uiso calc 1 . .
    C C20 0.1442(2) 0.33097(11) 0.9155(3) 0.0786(7) Uani d 1 . .
    H H20 0.062980 0.348623 0.932799 0.094 Uiso calc 1 . .
    C C21 0.16574(18) 0.30305(12) 0.7993(2) 0.0745(6) Uani d 1 . .
    H H21 0.099453 0.302077 0.737596 0.089 Uiso calc 1 . .
    C C22 0.28611(16) 0.27605(9) 0.77249(17) 0.0548(4) Uani d 1 . .
    H H22 0.300957 0.256810 0.693241 0.066 Uiso calc 1 . .
    C C23 0.60124(13) 0.32934(7) 0.64517(12) 0.0373(3) Uani d 1 . .
    H H23A 0.562993 0.291924 0.595934 0.045 Uiso calc 1 . .
    H H23B 0.682220 0.341678 0.606776 0.045 Uiso calc 1 . .
    C C24 0.51108(11) 0.39059(6) 0.63939(11) 0.0308(2) Uani d 1 . .
    C C25 0.42157(11) 0.40052(6) 0.53871(11) 0.0310(2) Uani d 1 . .
    C C26 0.41359(15) 0.35107(7) 0.42818(14) 0.0442(3) Uani d 1 . .
    H H26A 0.483215 0.318491 0.435605 0.066 Uiso calc 1 . .
    H H26B 0.420076 0.376139 0.349937 0.066 Uiso calc 1 . .
    H H26C 0.332397 0.327105 0.428648 0.066 Uiso calc 1 . .
    N N1 0.62789(10) 0.30555(5) 0.77677(11) 0.0366(2) Uani d 1 . .
    O O1 0.52000(12) 0.19506(5) 0.73109(12) 0.0559(3) Uani d 1 . .
    O O2 0.59493(12) 0.22243(6) 0.95103(12) 0.0598(3) Uani d 1 . .
    S S1 0.25152(3) 0.57621(2) 0.63062(3) 0.04119(9) Uani d 1 . .
    S S2 0.53669(3) 0.24354(2) 0.83244(3) 0.03996(9) Uani d 1 . .
loop_
    _atom_site_aniso_label
    _atom_site_aniso_U_11
    _atom_site_aniso_U_22
    _atom_site_aniso_U_33
    _atom_site_aniso_U_12
    _atom_site_aniso_U_13
    _atom_site_aniso_U_23
    C1 0.0340(6) 0.0350(6) 0.0382(6) -0.0006(5) 0.0008(5) 0.0048(5)
    C2 0.0410(7) 0.0425(7) 0.0529(8) 0.0062(6) -0.0040(6) 0.0076(6)
    C3 0.0417(7) 0.0546(9) 0.0556(9) 0.0016(6) -0.0110(6) 0.0124(7)
    C4 0.0447(7) 0.0553(8) 0.0450(7) -0.0054(6) -0.0110(6) 0.0019(6)
    C5 0.0399(6) 0.0429(7) 0.0401(6) -0.0030(5) -0.0039(5) -0.0014(5)
    C6 0.0304(5) 0.0324(5) 0.0341(5) -0.0035(4) 0.0018(4) 0.0042(4)
    C7 0.0312(5) 0.0291(5) 0.0308(5) -0.0025(4) 0.0022(4) 0.0026(4)
    C8 0.0345(5) 0.0291(5) 0.0341(6) 0.0018(4) 0.0016(4) 0.0003(4)
    C9 0.0392(6) 0.0324(5) 0.0317(5) 0.0008(5) -0.0001(5) -0.0019(4)
    C10 0.0335(5) 0.0310(5) 0.0299(5) -0.0013(4) 0.0016(4) 0.0027(4)
    C11 0.0328(5) 0.0360(6) 0.0318(5) -0.0019(4) 0.0010(4) 0.0033(4)
    C12 0.0459(7) 0.0422(7) 0.0380(6) -0.0018(6) -0.0037(5) -0.0010(5)
    C13 0.0462(7) 0.0593(9) 0.0392(7) -0.0046(6) -0.0062(6) -0.0048(6)
    C14 0.0412(7) 0.0665(10) 0.0428(7) 0.0025(7) -0.0098(6) 0.0050(7)
    C15 0.0396(7) 0.0506(8) 0.0475(7) 0.0050(6) -0.0056(6) 0.0087(6)
    C16 0.0313(5) 0.0381(6) 0.0375(6) -0.0012(5) 0.0013(4) 0.0065(5)
    C17 0.0397(6) 0.0320(6) 0.0473(7) -0.0015(5) 0.0079(5) 0.0045(5)
    C18 0.0632(10) 0.0598(10) 0.0535(9) -0.0070(8) 0.0155(8) -0.0043(7)
    C19 0.0836(14) 0.0679(12) 0.0814(14) 0.0007(10) 0.0436(12) -0.0087(10)
    C20 0.0536(10) 0.0634(11) 0.1207(19) 0.0110(9) 0.0367(12) 0.0130(12)
    C21 0.0432(9) 0.0744(13) 0.1058(17) 0.0080(9) -0.0021(10) 0.0128(12)
    C22 0.0463(8) 0.0574(9) 0.0607(9) 0.0047(7) -0.0002(7) 0.0022(8)
    C23 0.0416(6) 0.0341(6) 0.0363(6) 0.0052(5) 0.0036(5) 0.0023(5)
    C24 0.0329(5) 0.0276(5) 0.0319(5) -0.0006(4) 0.0029(4) 0.0025(4)
    C25 0.0325(5) 0.0278(5) 0.0327(5) -0.0025(4) 0.0023(4) 0.0000(4)
    C26 0.0489(7) 0.0383(7) 0.0449(7) 0.0040(6) -0.0072(6) -0.0102(5)
    N1 0.0359(5) 0.0325(5) 0.0412(6) 0.0013(4) 0.0004(4) 0.0062(4)
    O1 0.0604(7) 0.0323(5) 0.0755(8) -0.0006(5) 0.0138(6) -0.0093(5)
    O2 0.0557(6) 0.0548(6) 0.0683(7) 0.0017(5) -0.0060(5) 0.0319(6)
    S1 0.04479(18) 0.03577(16) 0.04275(18) 0.00946(13) -0.00302(13) -0.00405(12)
    S2 0.03959(17) 0.02892(14) 0.05148(19) 0.00299(11) 0.00343(13) 0.00800(12)
_geom_special_details
;
 All esds (except the esd in the dihedral angle between two l.s. planes)
 are estimated using the full covariance matrix.  The cell esds are taken
 into account individually in the estimation of esds in distances, angles
 and torsion angles; correlations between esds in cell parameters are only
 used when they are defined by crystal symmetry.  An approximate (isotropic)
 treatment of cell esds is used for estimating esds involving l.s. planes.
;
loop_
    _geom_bond_atom_site_label_1
    _geom_bond_atom_site_label_2
    _geom_bond_site_symmetry_2
    _geom_bond_distance
    _geom_bond_publ_flag
    C1 C2 . 1.3970(18) ?
    C1 C6 . 1.4100(18) ?
    C1 S1 . 1.7372(14) ?
    C2 C3 . 1.377(2) ?
    C2 H2 . 0.9300 ?
    C3 C4 . 1.388(2) ?
    C3 H3 . 0.9300 ?
    C4 C5 . 1.378(2) ?
    C4 H4 . 0.9300 ?
    C5 C6 . 1.4038(17) ?
    C5 H5 . 0.9300 ?
    C6 C7 . 1.4625(16) ?
    C7 C8 . 1.4088(16) ?
    C7 C25 . 1.4132(16) ?
    C8 C9 . 1.3868(17) ?
    C8 S1 . 1.7426(12) ?
    C9 C10 . 1.3890(17) ?
    C9 H9 . 0.9300 ?
    C10 C24 . 1.4123(16) ?
    C10 C11 . 1.4767(17) ?
    C11 C16 . 1.3984(17) ?
    C11 C12 . 1.3998(18) ?
    C12 C13 . 1.385(2) ?
    C12 H12 . 0.9300 ?
    C13 C14 . 1.378(2) ?
    C13 H13 . 0.9300 ?
    C14 C15 . 1.376(2) ?
    C14 H14 . 0.9300 ?
    C15 C16 . 1.3937(18) ?
    C15 H15 . 0.9300 ?
    C16 N1 . 1.4334(17) ?
    C17 C22 . 1.379(2) ?
    C17 C18 . 1.382(2) ?
    C17 S2 . 1.7629(14) ?
    C18 C19 . 1.393(3) ?
    C18 H18 . 0.9300 ?
    C19 C20 . 1.361(3) ?
    C19 H19 . 0.9300 ?
    C20 C21 . 1.361(3) ?
    C20 H20 . 0.9300 ?
    C21 C22 . 1.387(2) ?
    C21 H21 . 0.9300 ?
    C22 H22 . 0.9300 ?
    C23 N1 . 1.4770(16) ?
    C23 C24 . 1.5117(16) ?
    C23 H23A . 0.9700 ?
    C23 H23B . 0.9700 ?
    C24 C25 . 1.3988(16) ?
    C25 C26 . 1.5081(17) ?
    C26 H26A . 0.9600 ?
    C26 H26B . 0.9600 ?
    C26 H26C . 0.9600 ?
    N1 S2 . 1.6478(11) ?
    O1 S2 . 1.4289(12) ?
    O2 S2 . 1.4288(11) ?
loop_
    _geom_angle_atom_site_label_1
    _geom_angle_atom_site_label_2
    _geom_angle_atom_site_label_3
    _geom_angle_site_symmetry_1
    _geom_angle_site_symmetry_3
    _geom_angle
    _geom_angle_publ_flag
    C2 C1 C6 . . 122.51(13) ?
    C2 C1 S1 . . 124.41(11) ?
    C6 C1 S1 . . 113.05(9) ?
    C3 C2 C1 . . 118.29(14) ?
    C3 C2 H2 . . 120.9 ?
    C1 C2 H2 . . 120.9 ?
    C2 C3 C4 . . 120.54(13) ?
    C2 C3 H3 . . 119.7 ?
    C4 C3 H3 . . 119.7 ?
    C5 C4 C3 . . 121.15(14) ?
    C5 C4 H4 . . 119.4 ?
    C3 C4 H4 . . 119.4 ?
    C4 C5 C6 . . 120.41(14) ?
    C4 C5 H5 . . 119.8 ?
    C6 C5 H5 . . 119.8 ?
    C5 C6 C1 . . 117.09(12) ?
    C5 C6 C7 . . 131.20(12) ?
    C1 C6 C7 . . 111.65(11) ?
    C8 C7 C25 . . 118.53(10) ?
    C8 C7 C6 . . 110.80(10) ?
    C25 C7 C6 . . 130.66(11) ?
    C9 C8 C7 . . 122.65(11) ?
    C9 C8 S1 . . 123.92(9) ?
    C7 C8 S1 . . 113.43(9) ?
    C8 C9 C10 . . 118.87(11) ?
    C8 C9 H9 . . 120.6 ?
    C10 C9 H9 . . 120.6 ?
    C9 C10 C24 . . 119.63(11) ?
    C9 C10 C11 . . 121.31(11) ?
    C24 C10 C11 . . 119.06(11) ?
    C16 C11 C12 . . 117.50(12) ?
    C16 C11 C10 . . 119.83(11) ?
    C12 C11 C10 . . 122.67(11) ?
    C13 C12 C11 . . 121.04(14) ?
    C13 C12 H12 . . 119.5 ?
    C11 C12 H12 . . 119.5 ?
    C14 C13 C12 . . 120.43(14) ?
    C14 C13 H13 . . 119.8 ?
    C12 C13 H13 . . 119.8 ?
    C15 C14 C13 . . 119.92(13) ?
    C15 C14 H14 . . 120.0 ?
    C13 C14 H14 . . 120.0 ?
    C14 C15 C16 . . 119.97(14) ?
    C14 C15 H15 . . 120.0 ?
    C16 C15 H15 . . 120.0 ?
    C15 C16 C11 . . 121.13(13) ?
    C15 C16 N1 . . 120.39(12) ?
    C11 C16 N1 . . 118.42(11) ?
    C22 C17 C18 . . 120.79(15) ?
    C22 C17 S2 . . 119.63(12) ?
    C18 C17 S2 . . 119.57(13) ?
    C17 C18 C19 . . 118.66(19) ?
    C17 C18 H18 . . 120.7 ?
    C19 C18 H18 . . 120.7 ?
    C20 C19 C18 . . 120.39(19) ?
    C20 C19 H19 . . 119.8 ?
    C18 C19 H19 . . 119.8 ?
    C21 C20 C19 . . 120.74(18) ?
    C21 C20 H20 . . 119.6 ?
    C19 C20 H20 . . 119.6 ?
    C20 C21 C22 . . 120.3(2) ?
    C20 C21 H21 . . 119.9 ?
    C22 C21 H21 . . 119.9 ?
    C17 C22 C21 . . 119.13(18) ?
    C17 C22 H22 . . 120.4 ?
    C21 C22 H22 . . 120.4 ?
    N1 C23 C24 . . 112.46(10) ?
    N1 C23 H23A . . 109.1 ?
    C24 C23 H23A . . 109.1 ?
    N1 C23 H23B . . 109.1 ?
    C24 C23 H23B . . 109.1 ?
    H23A C23 H23B . . 107.8 ?
    C25 C24 C10 . . 121.66(11) ?
    C25 C24 C23 . . 122.17(11) ?
    C10 C24 C23 . . 116.16(10) ?
    C24 C25 C7 . . 118.62(10) ?
    C24 C25 C26 . . 121.02(11) ?
    C7 C25 C26 . . 120.34(11) ?
    C25 C26 H26A . . 109.5 ?
    C25 C26 H26B . . 109.5 ?
    H26A C26 H26B . . 109.5 ?
    C25 C26 H26C . . 109.5 ?
    H26A C26 H26C . . 109.5 ?
    H26B C26 H26C . . 109.5 ?
    C16 N1 C23 . . 113.68(10) ?
    C16 N1 S2 . . 118.79(9) ?
    C23 N1 S2 . . 117.93(9) ?
    C1 S1 C8 . . 91.06(6) ?
    O2 S2 O1 . . 120.00(8) ?
    O2 S2 N1 . . 106.79(6) ?
    O1 S2 N1 . . 105.97(7) ?
    O2 S2 C17 . . 107.39(7) ?
    O1 S2 C17 . . 107.80(7) ?
    N1 S2 C17 . . 108.47(6) ?
loop_
    _geom_torsion_atom_site_label_1
    _geom_torsion_atom_site_label_2
    _geom_torsion_atom_site_label_3
    _geom_torsion_atom_site_label_4
    _geom_torsion_site_symmetry_1
    _geom_torsion_site_symmetry_2
    _geom_torsion_site_symmetry_3
    _geom_torsion_site_symmetry_4
    _geom_torsion
    _geom_torsion_publ_flag
    C6 C1 C2 C3 . . . . -0.3(2) ?
    S1 C1 C2 C3 . . . . -177.95(11) ?
    C1 C2 C3 C4 . . . . 0.6(2) ?
    C2 C3 C4 C5 . . . . -0.1(2) ?
    C3 C4 C5 C6 . . . . -0.9(2) ?
    C4 C5 C6 C1 . . . . 1.19(19) ?
    C4 C5 C6 C7 . . . . 178.32(13) ?
    C2 C1 C6 C5 . . . . -0.62(19) ?
    S1 C1 C6 C5 . . . . 177.28(10) ?
    C2 C1 C6 C7 . . . . -178.29(12) ?
    S1 C1 C6 C7 . . . . -0.39(13) ?
    C5 C6 C7 C8 . . . . -176.35(13) ?
    C1 C6 C7 C8 . . . . 0.90(14) ?
    C5 C6 C7 C25 . . . . 3.9(2) ?
    C1 C6 C7 C25 . . . . -178.82(12) ?
    C25 C7 C8 C9 . . . . -1.59(18) ?
    C6 C7 C8 C9 . . . . 178.66(11) ?
    C25 C7 C8 S1 . . . . 178.72(9) ?
    C6 C7 C8 S1 . . . . -1.03(13) ?
    C7 C8 C9 C10 . . . . 0.05(19) ?
    S1 C8 C9 C10 . . . . 179.71(9) ?
    C8 C9 C10 C24 . . . . 0.51(18) ?
    C8 C9 C10 C11 . . . . -179.97(11) ?
    C9 C10 C11 C16 . . . . 160.90(12) ?
    C24 C10 C11 C16 . . . . -19.59(17) ?
    C9 C10 C11 C12 . . . . -19.40(19) ?
    C24 C10 C11 C12 . . . . 160.12(12) ?
    C16 C11 C12 C13 . . . . -0.8(2) ?
    C10 C11 C12 C13 . . . . 179.48(13) ?
    C11 C12 C13 C14 . . . . 0.7(2) ?
    C12 C13 C14 C15 . . . . 0.3(2) ?
    C13 C14 C15 C16 . . . . -1.2(2) ?
    C14 C15 C16 C11 . . . . 1.1(2) ?
    C14 C15 C16 N1 . . . . 178.41(13) ?
    C12 C11 C16 C15 . . . . -0.07(19) ?
    C10 C11 C16 C15 . . . . 179.65(12) ?
    C12 C11 C16 N1 . . . . -177.47(11) ?
    C10 C11 C16 N1 . . . . 2.25(17) ?
    C22 C17 C18 C19 . . . . -0.1(3) ?
    S2 C17 C18 C19 . . . . -179.73(14) ?
    C17 C18 C19 C20 . . . . 0.4(3) ?
    C18 C19 C20 C21 . . . . -0.6(3) ?
    C19 C20 C21 C22 . . . . 0.5(3) ?
    C18 C17 C22 C21 . . . . 0.0(3) ?
    S2 C17 C22 C21 . . . . 179.65(14) ?
    C20 C21 C22 C17 . . . . -0.2(3) ?
    C9 C10 C24 C25 . . . . 0.50(17) ?
    C11 C10 C24 C25 . . . . -179.03(11) ?
    C9 C10 C24 C23 . . . . 179.03(11) ?
    C11 C10 C24 C23 . . . . -0.50(16) ?
    N1 C23 C24 C25 . . . . -146.17(11) ?
    N1 C23 C24 C10 . . . . 35.31(15) ?
    C10 C24 C25 C7 . . . . -2.03(17) ?
    C23 C24 C25 C7 . . . . 179.53(11) ?
    C10 C24 C25 C26 . . . . 176.61(12) ?
    C23 C24 C25 C26 . . . . -1.83(18) ?
    C8 C7 C25 C24 . . . . 2.51(16) ?
    C6 C7 C25 C24 . . . . -177.79(11) ?
    C8 C7 C25 C26 . . . . -176.14(11) ?
    C6 C7 C25 C26 . . . . 3.56(19) ?
    C15 C16 N1 C23 . . . . -143.71(12) ?
    C11 C16 N1 C23 . . . . 33.72(16) ?
    C15 C16 N1 S2 . . . . 70.73(15) ?
    C11 C16 N1 S2 . . . . -111.84(11) ?
    C24 C23 N1 C16 . . . . -52.19(14) ?
    C24 C23 N1 S2 . . . . 93.69(12) ?
    C2 C1 S1 C8 . . . . 177.69(12) ?
    C6 C1 S1 C8 . . . . -0.16(10) ?
    C9 C8 S1 C1 . . . . -178.99(11) ?
    C7 C8 S1 C1 . . . . 0.70(10) ?
    C16 N1 S2 O2 . . . . -45.38(11) ?
    C23 N1 S2 O2 . . . . 170.52(10) ?
    C16 N1 S2 O1 . . . . -174.40(10) ?
    C23 N1 S2 O1 . . . . 41.49(11) ?
    C16 N1 S2 C17 . . . . 70.08(11) ?
    C23 N1 S2 C17 . . . . -74.03(11) ?
    C22 C17 S2 O2 . . . . -152.99(13) ?
    C18 C17 S2 O2 . . . . 26.65(14) ?
    C22 C17 S2 O1 . . . . -22.39(14) ?
    C18 C17 S2 O1 . . . . 157.25(12) ?
    C22 C17 S2 N1 . . . . 91.93(13) ?
    C18 C17 S2 N1 . . . . -88.43(13) ?
loop_
    _geom_hbond_atom_site_label_D
    _geom_hbond_atom_site_label_H
    _geom_hbond_atom_site_label_A
    _geom_hbond_site_symmetry_A
    _geom_hbond_distance_DH
    _geom_hbond_distance_HA
    _geom_hbond_distance_DA
    _geom_hbond_angle_DHA
    _geom_hbond_publ_flag
    C23 H23A O1 . 0.97 2.41 2.8935(17) 110.5 yes
_shelx_space_group_comment
;
The symmetry employed for this shelxl refinement is uniquely defined
by the following loop, which should always be used as a source of
symmetry information in preference to the above space-group names.
They are only intended as comments.
;
_shelx_estimated_absorpt_T_min     0.926
_shelx_estimated_absorpt_T_max     0.969
_shelx_hkl_file
;
   2   0   0  136.59    6.40
   2   0   0  147.79    6.30
   2   0   0  142.99    6.40
   2   0   0  137.99    6.40
  -2   0   0  117.79    6.30
  -2   0   0  145.99    6.40
   2   0   0  135.79    6.40
  -2   0   0  119.19    6.30
   3   0   0    0.40    0.20
  -3   0   0    0.20    0.20
   3   0   0    0.30    0.20
  -3   0   0    0.50    0.20
  -3   0   0    0.10    0.20
   3   0   0    0.20    0.20
  -3   0   0    0.40    0.20
  -3   0   0   -0.20    0.20
   3   0   0    0.10    0.20
   3   0   0    1.00    0.30
   4   0   0   69.49    3.50
  -4   0   0   76.59    3.40
   4   0   0   70.39    3.40
  -4   0   0   64.59    3.50
   4   0   0   73.49    3.50
   4   0   0   74.09    3.50
  -4   0   0   74.39    3.40
  -4   0   0   66.09    3.50
  -4   0   0   72.69    3.50
   4   0   0   75.89    3.40
   4   0   0   66.79    3.50
  -5   0   0    0.20    0.30
   5   0   0    0.40    0.30
  -5   0   0   -0.10    0.30
  -5   0   0    0.80    0.30
   5   0   0    0.60    0.30
   5   0   0    0.20    0.30
  -5   0   0    0.00    0.20
  -5   0   0    0.20    0.30
  -5   0   0    0.30    0.30
   5   0   0    0.90    0.30
   5   0   0    0.60    0.30
   5   0   0    0.50    0.30
   6   0   0   48.90    2.50
   6   0   0   49.30    2.60
   6   0   0   52.39    2.80
  -6   0   0   48.30    2.50
  -6   0   0   43.80    2.50
  -6   0   0   47.80    2.40
  -6   0   0   49.40    2.40
  -6   0   0   46.10    2.50
   6   0   0   46.20    2.60
   6   0   0   49.50    2.50
  -7   0   0    0.30    0.40
   7   0   0    0.80    0.40
   7   0   0    0.50    0.50
  -7   0   0    0.20    0.30
  -7   0   0    0.00    0.50
   7   0   0   -0.60    0.40
  -7   0   0    0.50    0.40
  -7   0   0   -0.40    0.50
   7   0   0    0.40    0.40
  -7   0   0    0.40    0.30
   7   0   0    0.50    0.50
   7   0   0    0.40    0.40
  -8   0   0   64.99    3.40
   8   0   0   58.59    3.40
   8   0   0   64.09    3.40
   8   0   0   62.09    3.50
   8   0   0   69.29    3.50
  -8   0   0   67.29    3.40
  -8   0   0   64.09    3.10
  -8   0   0   66.19    3.40
   8   0   0   62.49    3.30
   8   0   0   68.79    3.40
  -8   0   0   63.29    3.10
   9   0   0   -0.10    0.60
   9   0   0   -0.70    0.50
  -9   0   0    0.20    0.60
  -9   0   0    0.10    0.50
  -9   0   0   -0.40    0.50
   9   0   0   -0.60    0.50
  -9   0   0   -0.90    0.50
   9   0   0   -0.20    0.50
   9   0   0   -0.40    0.50
   9   0   0   -0.10    0.50
  10   0   0   92.19    4.70
 -10   0   0   93.89    4.60
  10   0   0   88.39    4.70
 -10   0   0   79.09    4.50
  10   0   0   92.69    4.70
 -10   0   0   87.99    4.60
  10   0   0   90.19    4.70
  10   0   0   85.99    4.50
  10   0   0   87.99    4.60
  11   0   0   -1.10    0.70
 -11   0   0   -1.00    0.50
  11   0   0    0.20    0.80
  11   0   0   -0.40    0.60
 -11   0   0   -0.30    0.60
  11   0   0   -0.40    0.60
  11   0   0   -0.80    0.50
  11   0   0    0.30    0.70
 -11   0   0    0.70    0.70
  12   0   0   21.30    1.60
  12   0   0   20.50    1.70
  12   0   0   20.40    1.70
 -12   0   0   19.90    1.60
 -12   0   0   19.20    1.60
  12   0   0   21.00    1.70
  12   0   0   19.20    1.70
 -12   0   0   18.70    1.60
  12   0   0   20.60    1.80
  13   0   0    0.60    0.80
 -13   0   0   -0.40    0.70
 -13   0   0   -0.10    0.60
  13   0   0    0.90    0.90
  13   0   0   -0.40    0.80
  13   0   0    0.20    0.70
  14   0   0   29.30    2.10
 -14   0   0   30.10    2.00
 -14   0   0   26.10    1.90
  14   0   0   28.10    2.40
  14   0   0   29.90    2.20
  14   0   0   25.00    2.00
  14   0   0   28.90    2.10
  -2   1   0    0.00    0.10
  -3  -1   0    8.80    0.60
   3  -1   0    9.00    0.50
  -3  -1   0    9.10    0.60
  -3  -1   0   10.60    0.60
   3  -1   0    9.60    0.60
   3  -1   0    9.50    0.60
   3  -1   0    9.10    0.50
   3  -1   0    8.30    0.60
   3  -1   0    9.10    0.60
  -3   1   0    8.50    0.60
  -3   1   0    8.60    0.50
   3   1   0   10.00    0.60
   3   1   0    8.40    0.60
   3   1   0    7.90    0.60
   3   1   0    9.30    0.60
  -3   1   0    8.60    0.50
  -3   1   0    8.20    0.60
   3   1   0    9.40    0.60
  -3   1   0    8.70    0.60
  -4  -1   0  242.68   10.90
   4  -1   0  222.78   10.90
   4  -1   0  241.68   11.00
  -4  -1   0  220.58   11.00
   4  -1   0  221.88   11.00
   4  -1   0  230.78   10.90
  -4  -1   0  227.68   11.00
   4  -1   0  233.48   11.10
  -4  -1   0  240.98   11.00
   4  -1   0  256.17   11.00
  -4  -1   0  232.68   11.00
   4   1   0  247.18   11.00
  -4   1   0  230.78   11.00
   4   1   0  209.28   11.00
   4   1   0  235.58   11.10
   4   1   0  246.78   11.00
  -4   1   0  247.38   11.00
   4   1   0  246.68   11.00
  -4   1   0  239.78   11.00
   4   1   0  231.88   11.00
  -4   1   0  217.28   11.00
  -4   1   0  234.78   10.90
   5  -1   0  191.58    8.80
  -5  -1   0  193.98    8.80
  -5  -1   0  177.98    8.80
   5  -1   0  180.48    8.70
   5  -1   0  200.78    8.80
   5  -1   0  179.18    8.80
   5  -1   0  172.08    8.80
   5  -1   0  189.48    8.70
  -5  -1   0  193.38    8.70
  -5  -1   0  191.28    8.70
   5   1   0  189.98    8.80
   5   1   0  184.48    8.70
   5   1   0  173.98    8.80
  -5   1   0  184.68    8.80
  -5   1   0  190.48    8.60
   5   1   0  163.68    8.80
  -5   1   0  187.08    8.60
   5   1   0  188.38    8.70
   5   1   0  189.98    8.80
  -5   1   0  174.28    8.70
  -5   1   0  186.88    8.70
  -6  -1   0   22.90    1.30
   6  -1   0   24.20    1.40
  -6  -1   0   24.90    1.30
   6  -1   0   25.80    1.50
  -6  -1   0   22.20    1.40
   6  -1   0   24.50    1.40
   6  -1   0   22.10    1.40
   6  -1   0   24.20    1.50
  -6  -1   0   22.80    1.40
   6  -1   0   24.70    1.40
   6   1   0   25.70    1.40
  -6   1   0   25.30    1.40
  -6   1   0   24.40    1.40
   6   1   0   25.20    1.50
   6   1   0   25.40    1.50
   6   1   0   24.20    1.50
  -6   1   0   23.70    1.20
   6   1   0   24.50    1.50
   6   1   0   23.00    1.40
  -6   1   0   23.50    1.30
  -6   1   0   26.40    1.40
   7  -1   0  210.88    9.60
   7  -1   0  191.38    9.70
  -7  -1   0  188.48    9.70
   7  -1   0  206.08    9.70
   7  -1   0  204.98    9.80
   7  -1   0  207.08    9.60
  -7  -1   0  206.58    9.60
  -7  -1   0  197.18    9.70
  -7  -1   0  200.08    9.60
   7  -1   0  215.48    9.70
  -7  -1   0  190.38    9.70
  -7   1   0  194.28    9.40
  -7   1   0  191.88    9.70
   7   1   0  208.08    9.70
   7   1   0  205.28    9.80
   7   1   0  206.28    9.70
   7   1   0  203.58    9.80
  -7   1   0  218.48    9.70
  -7   1   0  203.28    9.70
   7   1   0  208.48    9.80
   7   1   0  208.68    9.80
  -7   1   0  209.08    9.70
   8  -1   0  214.68   10.70
  -8  -1   0  229.18   10.70
  -8  -1   0  214.18   10.50
   8  -1   0  221.18   10.70
  -8  -1   0  223.48   10.50
   8  -1   0  232.88   10.70
  -8  -1   0  242.68   10.80
  -8  -1   0  224.28   10.80
   8  -1   0  224.58   10.60
   8  -1   0  216.28   10.70
   8  -1   0  214.98   10.70
  -8  -1   0  222.88   10.70
   8   1   0  218.68   10.80
   8   1   0  226.58   10.80
   8   1   0  227.68   10.80
   8   1   0  220.68   10.80
  -8   1   0  234.78   10.70
  -8   1   0  221.18   10.70
   8   1   0  221.28   10.70
   8   1   0  223.38   10.70
   9  -1   0    3.10    0.70
   9  -1   0    2.90    0.70
   9  -1   0    3.80    0.70
   9  -1   0    2.50    0.70
   9  -1   0    2.90    0.60
   9  -1   0    2.10    0.60
  -9  -1   0    3.20    0.50
  -9  -1   0    2.90    0.50
  -9  -1   0    2.60    0.70
  -9  -1   0    2.30    0.70
  -9  -1   0    3.70    0.70
   9   1   0    2.80    0.70
  -9   1   0    3.10    0.60
   9   1   0    2.80    0.70
   9   1   0    3.00    0.70
   9   1   0    2.70    0.70
  -9   1   0    4.50    0.70
  -9   1   0    3.40    0.70
   9   1   0    1.80    0.70
   9   1   0    3.60    0.70
  -9   1   0    3.10    0.60
  10  -1   0   29.30    1.90
 -10  -1   0   25.80    1.80
  10  -1   0   25.20    1.90
 -10  -1   0   26.80    1.50
 -10  -1   0   26.90    1.50
 -10  -1   0   28.10    1.80
 -10  -1   0   25.30    1.80
  10  -1   0   31.30    2.00
  10  -1   0   28.60    1.80
  10  -1   0   29.70    1.80
  10  -1   0   28.80    1.90
 -10   1   0   31.50    1.90
  10   1   0   28.20    1.90
  10   1   0   30.00    2.00
  10   1   0   26.60    1.90
  10   1   0   27.80    1.90
 -10   1   0   25.80    1.80
  10   1   0   29.80    1.90
  10   1   0   28.80    1.90
 -10   1   0   31.30    1.80
  11  -1   0    1.10    0.70
 -11  -1   0    1.70    0.70
  11  -1   0    1.40    0.70
  11  -1   0    2.10    0.70
  11  -1   0    1.70    0.80
 -11  -1   0    2.10    0.80
  11  -1   0    2.10    0.80
  11  -1   0    1.10    0.70
 -11   1   0    1.30    0.70
 -11   1   0    1.00    0.60
  11   1   0    1.70    0.80
  11   1   0    1.90    0.80
  11   1   0    3.40    0.90
 -11   1   0    1.20    0.60
  11   1   0    2.20    0.80
 -11   1   0    0.90    0.60
  11   1   0    1.90    0.80
  12  -1   0   11.30    1.30
  12  -1   0   13.40    1.50
  12  -1   0   14.90    1.50
  12  -1   0   14.00    1.40
  12  -1   0   14.10    1.40
 -12  -1   0   12.50    1.40
 -12  -1   0   13.20    1.30
  12  -1   0   10.10    1.20
  12   1   0   13.90    1.30
  12   1   0   12.70    1.40
  12   1   0   11.80    1.50
  12   1   0   15.30    1.50
  12   1   0   11.70    1.30
 -12   1   0   12.30    1.20
 -12   1   0   13.30    1.30
 -12   1   0   15.10    1.20
  12   1   0   13.90    1.50
  13  -1   0    0.70    0.70
 -13  -1   0   -0.60    0.70
  13  -1   0    0.50    0.70
  13  -1   0    0.50    0.80
 -13  -1   0   -0.50    0.70
  13  -1   0    0.40    0.80
  13  -1   0   -0.40    0.80
 -13   1   0    0.20    0.50
  13   1   0    0.30    0.80
  13   1   0    1.20    0.90
  13   1   0    0.60    0.90
  13   1   0   -0.50    0.80
  13   1   0    1.30    0.90
 -13   1   0    0.50    0.80
 -14  -1   0    1.70    1.10
 -14  -1   0    1.80    0.70
  14  -1   0    0.70    0.70
  14  -1   0   -0.20    0.70
  14  -1   0    1.40    0.90
  14  -1   0   -0.10    0.90
  14  -1   0    0.70    0.70
  14   1   0    0.90    0.90
  14   1   0    2.10    0.90
  14   1   0    2.20    1.20
  14   1   0    2.70    0.90
  14   1   0   -0.70    0.70
 -14   1   0    1.50    0.80
  -1  -2   0    0.00    0.10
  -1  -2   0    0.00    0.10
  -1  -2   0    0.10    0.10
  -1   2   0   -0.10    0.10
   1   2   0    0.00    0.10
   1   2   0    0.00    0.10
  -1   2   0    0.10    0.10
   1   2   0    0.00    0.10
  -2  -2   0 1003.00   57.39
  -2  -2   0  969.60   57.19
   2  -2   0  992.50   45.90
   2  -2   0  965.40   50.09
   2   2   0  962.60   47.20
  -2   2   0  994.30   45.90
   2   2   0  969.00   47.00
  -2   2   0  975.40   50.39
   3  -2   0  539.35   24.00
  -3  -2   0  530.05   24.20
   3  -2   0  504.75   24.10
   3  -2   0  489.95   24.00
  -3  -2   0  527.55   24.10
   3  -2   0  558.24   24.10
  -3  -2   0  515.15   24.10
  -3   2   0  535.35   24.10
  -3   2   0  511.25   24.10
   3   2   0  514.25   24.10
   3   2   0  537.55   24.20
   3   2   0  524.25   24.10
   3   2   0  517.05   24.20
   3   2   0  478.85   24.20
   4  -2   0  170.78    8.50
  -4  -2   0  165.98    8.60
   4  -2   0  188.38    8.50
   4  -2   0  195.98    8.50
  -4  -2   0  190.68    8.60
  -4  -2   0  182.98    8.50
   4  -2   0  188.78    8.50
  -4  -2   0  176.18    8.60
   4  -2   0  181.38    8.50
  -4  -2   0  175.48    8.50
  -4   2   0  190.68    8.50
   4   2   0  186.28    8.60
   4   2   0  180.08    8.60
   4   2   0  175.48    8.60
   4   2   0  183.48    8.80
  -4   2   0  182.18    8.50
   4   2   0  182.28    8.50
  -4   2   0  166.08    8.50
   4   2   0  182.58    8.60
   5  -2   0   71.49    3.60
  -5  -2   0   75.89    3.70
   5  -2   0   71.49    3.70
  -5  -2   0   78.99    3.60
   5  -2   0   70.89    3.60
  -5  -2   0   67.89    3.70
   5  -2   0   77.69    3.70
  -5  -2   0   83.59    3.80
  -5  -2   0   72.19    3.70
   5  -2   0   78.39    3.70
   5  -2   0   73.79    3.60
   5   2   0   69.89    3.90
   5   2   0   74.59    3.70
   5   2   0   77.19    3.80
  -5   2   0   73.19    3.60
  -5   2   0   72.69    3.60
   5   2   0   73.79    3.80
   5   2   0   76.19    3.80
   5   2   0   76.79    3.70
  -6  -2   0    6.20    0.70
  -6  -2   0    7.10    0.70
   6  -2   0    8.40    0.60
   6  -2   0    8.20    0.70
   6  -2   0    7.20    0.70
   6  -2   0    7.60    0.60
  -6  -2   0    6.40    0.70
  -6  -2   0    8.50    0.70
   6  -2   0    8.10    0.60
   6  -2   0    7.40    0.70
  -6  -2   0    8.00    0.70
  -6  -2   0    7.20    0.80
   6   2   0    8.90    0.80
   6   2   0    8.20    0.80
   6   2   0    6.90    0.70
  -6   2   0    7.20    0.60
  -6   2   0    7.40    0.60
   6   2   0    8.50    0.80
   6   2   0    5.70    0.80
  -6   2   0    8.00    0.70
   6   2   0    7.00    0.70
   7  -2   0   26.50    1.50
   7  -2   0   27.80    1.50
  -7  -2   0   25.70    1.50
   7  -2   0   27.30    1.60
  -7  -2   0   25.30    1.60
   7  -2   0   24.80    1.60
   7  -2   0   27.60    1.60
   7  -2   0   24.90    1.50
  -7  -2   0   25.70    1.60
  -7  -2   0   24.30    1.50
  -7  -2   0   27.30    1.70
   7   2   0   25.80    1.60
   7   2   0   26.20    1.70
  -7   2   0   23.10    1.50
  -7   2   0   25.90    1.50
  -7   2   0   23.90    1.50
   7   2   0   25.10    1.70
  -7   2   0   27.10    1.50
   7   2   0   27.20    1.70
   7   2   0   29.40    1.70
   7   2   0   27.40    1.70
  -8  -2   0    4.30    0.60
   8  -2   0    4.60    0.60
   8  -2   0    3.50    0.70
  -8  -2   0    5.00    0.60
  -8  -2   0    3.80    0.70
   8  -2   0    5.00    0.70
   8  -2   0    3.90    0.60
  -8  -2   0    4.30    0.70
   8  -2   0    3.40    0.70
   8  -2   0    4.00    0.60
  -8  -2   0    4.40    0.70
  -8   2   0    4.10    0.60
   8   2   0    3.20    0.70
   8   2   0    3.90    0.80
  -8   2   0    3.70    0.60
   8   2   0    4.30    0.80
   8   2   0    3.70    0.70
   8   2   0    4.60    0.80
  -8   2   0    4.00    0.60
  -8   2   0    5.30    0.60
   8   2   0    4.00    0.70
   9  -2   0   50.39    2.80
  -9  -2   0   48.40    3.40
  -9  -2   0   46.40    2.80
  -9  -2   0   48.10    2.50
   9  -2   0   47.70    2.70
  -9  -2   0   51.79    2.80
   9  -2   0   49.50    2.70
   9  -2   0   49.50    2.70
  -9  -2   0   49.90    2.50
   9  -2   0   49.80    2.70
   9  -2   0   45.70    2.60
   9   2   0   43.20    2.80
  -9   2   0   49.90    2.60
   9   2   0   49.00    2.80
  -9   2   0   47.10    2.60
  -9   2   0   52.89    2.70
   9   2   0   49.10    2.90
  -9   2   0   52.79    2.70
   9   2   0   45.40    2.70
   9   2   0   49.30    2.70
   9   2   0   50.69    2.90
 -10  -2   0   18.90    1.20
  10  -2   0   20.20    1.50
  10  -2   0   21.90    1.50
  10  -2   0   19.20    1.40
 -10  -2   0   18.20    1.50
  10  -2   0   22.20    1.60
  10  -2   0   20.60    1.50
  10  -2   0   18.90    1.40
 -10  -2   0   19.60    1.20
 -10  -2   0   20.00    1.50
 -10  -2   0   17.30    1.60
 -10   2   0   17.70    1.30
  10   2   0   19.00    1.60
 -10   2   0   19.20    1.30
  10   2   0   20.50    1.60
  10   2   0   19.40    1.50
  10   2   0   19.10    1.60
  10   2   0   20.60    1.60
  10   2   0   18.90    1.60
 -10   2   0   20.60    1.40
  11  -2   0    0.20    0.60
  11  -2   0    0.40    0.70
  11  -2   0    1.00    0.60
 -11  -2   0    0.30    0.70
  11  -2   0    0.10    0.60
 -11  -2   0    0.10    0.40
  11  -2   0    1.00    0.70
 -11  -2   0    0.30    0.70
  11  -2   0    1.50    0.70
 -11  -2   0   -0.60    0.30
 -11  -2   0    0.20    0.70
  11   2   0   -0.70    0.70
  11   2   0    0.00    0.80
  11   2   0   -0.60    0.60
 -11   2   0    0.50    0.50
 -11   2   0    0.00    0.60
  11   2   0    0.00    0.70
  11   2   0    1.20    0.80
 -11   2   0    0.30    0.50
 -11   2   0    0.40    0.40
  11   2   0    0.60    0.70
  12  -2   0   62.29    4.30
  12  -2   0   64.79    3.70
 -12  -2   0   59.89    3.70
 -12  -2   0   63.29    3.70
  12  -2   0   69.59    3.70
  12  -2   0   65.69    3.60
  12  -2   0   66.89    3.70
  12  -2   0   70.49    3.70
  12   2   0   68.09    3.90
  12   2   0   58.39    3.70
  12   2   0   65.29    3.70
  12   2   0   67.09    3.80
  12   2   0   63.99    3.70
 -12   2   0   67.49    3.50
  12   2   0   66.79    3.80
 -13  -2   0   10.50    1.30
  13  -2   0    9.50    1.10
  13  -2   0   10.60    1.30
  13  -2   0   10.90    1.40
 -13  -2   0    9.50    1.30
  13  -2   0   11.60    1.30
  13  -2   0   10.70    1.30
 -13   2   0   11.10    1.10
  13   2   0   11.10    1.50
  13   2   0    9.90    1.40
  13   2   0   11.50    1.40
  13   2   0   11.50    1.50
  13   2   0    9.50    1.40
  14  -2   0    0.50    0.80
  14  -2   0   -0.50    0.80
 -14  -2   0    0.10    0.80
 -14  -2   0    0.30    0.70
  14  -2   0    0.30    0.70
  14  -2   0    1.70    0.70
  14  -2   0    0.20    0.70
 -14   2   0    0.40    0.70
  14   2   0    2.40    0.90
  14   2   0   -0.70    0.80
  14   2   0    0.90    0.80
  14   2   0   -0.90    1.30
 -14   2   0    0.30    0.50
  14   2   0    1.70    0.90
   0  -3   0   -0.10    0.10
   0  -3   0    0.10    0.10
   0  -3   0   -0.10    0.10
   0  -3   0   -0.10    0.10
   0  -3   0   -0.10    0.10
   0  -3   0    0.10    0.10
   0   3   0    0.20    0.10
   0   3   0    0.00    0.10
   0   3   0    0.00    0.10
   0   3   0    0.10    0.10
   0   3   0   -0.10    0.10
   0   3   0    0.00    0.10
   1  -3   0   23.60    1.20
  -1  -3   0   28.20    1.30
  -1  -3   0   25.60    1.30
   1  -3   0   23.40    1.30
  -1  -3   0   25.10    1.30
   1  -3   0   27.70    1.20
   1  -3   0   25.60    1.30
  -2  -3   0  433.76   18.90
  -2  -3   0  432.36   18.90
   2  -3   0  414.16   18.80
   2  -3   0  392.16   18.80
   2  -3   0  399.56   18.80
  -2  -3   0  440.36   18.90
   2   3   0  435.86   18.90
   2   3   0  417.96   18.90
   2   3   0  400.06   18.90
  -2   3   0  373.66   18.80
   2   3   0  400.66   18.90
  -2   3   0  370.26   18.80
  -2   3   0  392.46   18.80
   2   3   0  398.16   18.90
   2   3   0  402.76   18.90
   3  -3   0   39.40    1.70
   3  -3   0   33.20    1.70
  -3  -3   0   34.90    1.90
  -3  -3   0   36.50    1.90
  -3  -3   0   35.00    1.80
  -3  -3   0   35.00    1.90
   3  -3   0   34.60    1.70
   3  -3   0   37.40    1.70
   3  -3   0   34.90    1.70
  -3  -3   0   36.30    1.80
  -3   3   0   34.70    1.70
   3   3   0   34.30    1.90
  -3   3   0   32.50    1.70
   3   3   0   33.60    1.80
   3   3   0   35.00    1.80
   3   3   0   35.40    1.90
   3   3   0   33.30    1.90
  -3   3   0   31.50    1.70
   3   3   0   32.10    1.90
  -3   3   0   38.40    1.80
  -4  -3   0  574.14   26.10
   4  -3   0  553.84   25.90
   4  -3   0  513.15   25.90
  -4  -3   0  558.74   26.00
  -4  -3   0  533.65   26.00
   4  -3   0  553.54   25.90
   4  -3   0  565.44   25.90
   4  -3   0  544.25   25.90
  -4  -3   0  548.15   26.00
  -4  -3   0  597.34   26.00
   4  -3   0  559.24   25.90
   4   3   0  557.44   26.00
   4   3   0  566.24   26.10
  -4   3   0  570.74   25.90
   4   3   0  558.24   26.10
   4   3   0  546.75   26.10
   4   3   0  599.24   26.10
  -4   3   0  551.04   25.90
  -4   3   0  574.24   25.90
   4   3   0  561.14   26.00
   5  -3   0  106.49    5.30
  -5  -3   0  111.89    5.40
  -5  -3   0  115.59    5.30
  -5  -3   0  107.79    5.40
  -5  -3   0  103.39    5.40
   5  -3   0  113.59    5.20
   5  -3   0  110.79    5.20
  -5  -3   0  103.89    5.40
   5  -3   0  113.19    5.30
   5  -3   0  111.09    5.30
  -5  -3   0  113.29    5.30
   5  -3   0  105.59    5.20
  -5   3   0  106.39    5.20
  -5   3   0  113.09    5.20
   5   3   0  117.39    5.40
   5   3   0  107.09    5.40
   5   3   0  113.99    5.30
   5   3   0   98.39    5.40
   5   3   0  107.29    5.30
   5   3   0  111.29    5.40
  -6  -3   0  123.59    6.30
   6  -3   0  130.49    6.00
   6  -3   0  123.79    6.10
  -6  -3   0  111.09    6.20
   6  -3   0  136.79    6.10
   6  -3   0  132.59    6.10
  -6  -3   0  122.29    6.20
  -6  -3   0  125.69    6.10
  -6  -3   0  132.59    6.30
   6  -3   0  129.59    6.00
  -6  -3   0  132.09    6.10
   6  -3   0  122.19    6.10
   6   3   0  129.49    6.30
  -6   3   0  121.49    6.10
   6   3   0  132.69    6.30
   6   3   0  124.29    6.20
  -6   3   0  125.69    6.10
   6   3   0  123.19    6.30
   6   3   0  130.09    6.20
  -6   3   0  131.99    6.10
   6   3   0  129.99    6.30
   7  -3   0   70.89    3.50
   7  -3   0   68.29    3.50
  -7  -3   0   70.69    3.60
  -7  -3   0   69.39    3.60
   7  -3   0   69.19    3.40
  -7  -3   0   67.69    3.60
   7  -3   0   66.99    3.40
  -7  -3   0   68.29    3.40
   7  -3   0   64.09    3.40
  -7  -3   0   60.19    3.60
   7  -3   0   60.59    3.60
  -7  -3   0   69.49    3.40
   7   3   0   69.49    3.70
   7   3   0   66.29    3.60
   7   3   0   64.79    3.50
   7   3   0   67.29    3.60
  -7   3   0   73.49    3.40
   7   3   0   71.89    3.60
  -7   3   0   69.29    3.40
  -7   3   0   73.59    3.40
  -8  -3   0   22.80    1.60
  -8  -3   0   21.40    1.40
  -8  -3   0   21.30    1.40
   8  -3   0   20.00    1.40
   8  -3   0   20.60    1.30
  -8  -3   0   20.20    1.50
   8  -3   0   22.00    1.40
  -8  -3   0   20.00    1.60
   8  -3   0   21.90    1.40
   8  -3   0   21.10    1.30
  -8  -3   0   22.10    1.50
   8  -3   0   22.60    1.40
  -8   3   0   20.90    1.30
  -8   3   0   21.40    1.30
   8   3   0   21.70    1.60
   8   3   0   22.90    1.60
   8   3   0   20.40    1.60
  -8   3   0   22.80    1.40
   8   3   0   21.00    1.50
   8   3   0   21.00    1.50
   8   3   0   22.20    1.60
   9  -3   0   41.20    2.30
   9  -3   0   38.90    2.30
  -9  -3   0   39.70    2.40
   9  -3   0   39.80    2.30
   9  -3   0   38.40    2.20
  -9  -3   0   38.50    2.20
   9  -3   0   38.20    2.30
  -9  -3   0   40.10    2.40
   9   3   0   42.00    2.40
   9   3   0   39.90    2.40
   9   3   0   38.00    2.40
   9   3   0   35.30    2.40
   9   3   0   34.20    2.40
   9   3   0   37.40    2.30
  -9   3   0   38.60    2.20
  -9   3   0   42.70    2.20
  -9   3   0   41.40    2.20
  10  -3   0    9.90    1.00
 -10  -3   0    9.40    0.90
  10  -3   0    9.40    1.00
 -10  -3   0    7.90    1.00
 -10  -3   0    9.00    1.20
  10  -3   0    9.30    1.00
  10  -3   0    9.10    1.00
  10  -3   0    9.40    1.10
  10  -3   0    8.90    0.90
  10   3   0    8.20    1.10
 -10   3   0    7.70    0.90
  10   3   0    6.80    1.00
 -10   3   0    8.10    0.90
 -10   3   0   10.30    0.90
  10   3   0    8.60    1.20
  10   3   0    8.90    1.20
  10   3   0    8.40    1.10
  10   3   0    6.80    1.10
 -11  -3   0   10.50    1.30
 -11  -3   0   13.00    1.30
  11  -3   0   13.60    1.20
 -11  -3   0   13.00    1.30
  11  -3   0   13.70    1.20
  11  -3   0   12.70    1.30
 -11  -3   0   11.80    1.00
  11  -3   0   15.90    1.30
  11  -3   0   11.10    1.20
  11  -3   0   14.40    1.30
 -11  -3   0   13.80    1.00
  11   3   0   15.90    1.40
  11   3   0   13.30    1.40
  11   3   0   12.50    1.30
 -11   3   0   16.10    1.10
 -11   3   0   11.40    1.00
 -11   3   0   14.10    1.10
  11   3   0   13.30    1.40
  11   3   0   12.30    1.50
  12  -3   0    1.30    0.70
 -12  -3   0    0.50    0.80
  12  -3   0    1.10    1.00
  12  -3   0    0.90    0.60
 -12  -3   0   -0.30    0.30
 -12  -3   0    0.20    0.40
  12  -3   0    0.10    0.70
 -12  -3   0    1.30    0.80
  12  -3   0    1.80    0.70
  12  -3   0    0.70    0.70
 -12   3   0    0.00    0.60
 -12   3   0    0.70    0.70
  12   3   0   -0.40    0.90
  12   3   0    0.50    0.80
  12   3   0    0.00    0.70
 -12   3   0    0.40    0.60
  12   3   0    1.00    0.90
  12   3   0    0.20    0.80
  13  -3   0    0.20    0.60
  13  -3   0    0.00    0.60
  13  -3   0   -0.60    0.60
 -13  -3   0    1.30    0.80
  13  -3   0    0.30    0.70
  13  -3   0    1.40    0.80
  13  -3   0    0.30    0.80
 -13  -3   0    1.10    0.80
 -13   3   0    0.80    0.50
  13   3   0   -0.40    0.80
  13   3   0    0.10    0.80
  13   3   0    1.00    0.80
 -13   3   0    0.80    0.50
  13   3   0    0.50    0.90
 -13   3   0    0.40    0.50
  14  -3   0   -0.60    0.80
 -14  -3   0    1.30    0.90
  14  -3   0    2.00    0.80
  14  -3   0    0.20    0.60
 -14  -3   0    0.60    0.70
  14  -3   0    0.90    0.80
  14   3   0    0.80    0.90
 -14   3   0    0.60    0.50
  14   3   0    0.90    0.90
  14   3   0    1.80    0.90
  14   3   0    1.00    0.80
   0  -4   0 1431.86   68.59
   0  -4   0 1505.35   77.59
   0   4   0 1437.96   68.49
   1  -4   0 2262.07  111.59
  -1  -4   0 2541.15  124.09
  -1  -4   0 2317.17  106.29
   1  -4   0 2182.48  105.49
  -1   4   0 2054.59  105.29
   1   4   0 2193.58  117.59
  -1   4   0 2327.97  112.19
   1   4   0 2344.67  106.29
  -2  -4   0  277.57   12.90
   2  -4   0  247.38   12.80
  -2  -4   0  279.17   13.00
   2  -4   0  263.47   12.80
   2  -4   0  285.77   12.90
  -2  -4   0  283.97   13.00
  -2  -4   0  296.37   13.00
  -2  -4   0  286.87   12.90
   2  -4   0  263.67   12.80
  -2  -4   0  272.47   13.00
   2  -4   0  273.87   12.90
   2  -4   0  286.37   12.80
  -2   4   0  285.27   12.90
   2   4   0  296.67   12.90
   2   4   0  287.47   13.00
   2   4   0  277.97   12.90
   2   4   0  278.87   13.00
   2   4   0  274.97   13.00
  -2   4   0  269.97   12.80
   2   4   0  249.58   13.00
  -2   4   0  281.27   12.80
  -3  -4   0    0.80    0.30
   3  -4   0    0.50    0.20
   3  -4   0    0.30    0.20
   3  -4   0    0.80    0.10
  -3  -4   0    0.40    0.30
  -3  -4   0    1.20    0.40
  -3  -4   0    0.90    0.40
  -3  -4   0    1.10    0.30
   3  -4   0    1.20    0.20
  -3  -4   0    0.60    0.30
   3  -4   0    1.00    0.20
   3  -4   0    0.80    0.20
   3   4   0    0.50    0.30
  -3   4   0    1.00    0.20
  -3   4   0    0.70    0.20
   3   4   0    1.30    0.40
   3   4   0    0.80    0.30
  -3   4   0    0.60    0.20
   3   4   0    1.00    0.30
   3   4   0    1.90    0.30
  -3   4   0    0.70    0.10
   3   4   0    0.10    0.30
   4  -4   0    4.50    0.40
  -4  -4   0    3.70    0.50
  -4  -4   0    5.50    0.60
   4  -4   0    3.70    0.40
   4  -4   0    4.70    0.40
  -4  -4   0    5.50    0.60
   4  -4   0    4.70    0.40
  -4  -4   0    4.40    0.60
   4  -4   0    4.60    0.40
  -4  -4   0    4.10    0.50
   4  -4   0    5.00    0.40
  -4  -4   0    5.50    0.60
   4   4   0    5.60    0.60
  -4   4   0    4.80    0.40
   4   4   0    4.40    0.60
   4   4   0    4.80    0.50
   4   4   0    5.80    0.60
  -4   4   0    4.70    0.40
  -4   4   0    4.20    0.40
   4   4   0    3.90    0.60
   4   4   0    5.00    0.60
  -4   4   0    4.20    0.30
   5  -4   0  327.17   14.30
  -5  -4   0  306.77   14.50
  -5  -4   0  301.07   14.40
   5  -4   0  308.77   14.30
   5  -4   0  296.37   14.20
   5  -4   0  294.77   14.30
  -5  -4   0  288.37   14.50
  -5  -4   0  323.17   14.40
  -5  -4   0  315.27   14.50
  -5  -4   0  315.97   14.50
   5  -4   0  320.67   14.20
   5  -4   0  290.87   14.30
   5   4   0  314.17   14.50
  -5   4   0  306.57   14.20
   5   4   0  311.77   14.40
   5   4   0  316.87   14.50
   5   4   0  290.17   14.70
  -5   4   0  288.07   14.20
   5   4   0  311.77   14.50
   5   4   0  304.47   14.40
  -5   4   0  295.77   14.20
   6  -4   0   28.10    1.50
   6  -4   0   28.50    1.50
  -6  -4   0   27.70    1.80
   6  -4   0   27.80    1.50
  -6  -4   0   28.70    1.80
  -6  -4   0   25.90    2.00
   6  -4   0   28.10    1.60
   6  -4   0   27.30    1.50
  -6  -4   0   29.50    1.70
  -6  -4   0   25.10    1.70
   6  -4   0   27.90    1.50
   6   4   0   29.10    1.80
   6   4   0   29.50    1.80
   6   4   0   26.40    1.70
  -6   4   0   28.40    1.50
   6   4   0   29.60    1.70
  -6   4   0   28.80    1.50
  -6   4   0   28.60    1.50
   6   4   0   27.50    1.70
  -6   4   0   26.00    1.50
   6   4   0   27.70    1.70
  -7  -4   0    0.50    0.60
   7  -4   0    1.00    0.40
  -7  -4   0   -0.50    0.50
   7  -4   0    0.60    0.30
   7  -4   0    0.80    0.40
   7  -4   0    0.90    0.40
   7  -4   0    0.30    0.40
  -7  -4   0    0.70    0.50
  -7  -4   0    0.90    0.50
  -7  -4   0    0.50    0.50
   7  -4   0    0.70    0.40
   7   4   0    0.00    0.60
   7   4   0    0.30    0.50
  -7   4   0    0.30    0.30
   7   4   0    1.20    0.60
   7   4   0    0.80    0.50
   7   4   0    0.70    0.60
  -7   4   0    0.90    0.40
  -7   4   0    0.50    0.30
   7   4   0    1.00    0.60
   8  -4   0   15.00    1.10
   8  -4   0   14.60    1.00
  -8  -4   0   13.90    1.30
   8  -4   0   14.10    1.00
   8  -4   0   13.80    1.00
  -8  -4   0   13.60    1.20
  -8  -4   0   14.10    1.30
  -8  -4   0   15.60    1.20
   8  -4   0   14.40    1.10
  -8  -4   0   14.30    1.10
   8  -4   0   14.20    1.00
  -8  -4   0   15.80    1.20
  -8   4   0   14.10    1.00
   8   4   0   14.40    1.30
   8   4   0   13.10    1.30
   8   4   0   13.40    1.20
   8   4   0   14.70    1.30
  -8   4   0   16.70    1.00
  -8   4   0   14.20    1.00
  -8   4   0   12.50    1.10
   8   4   0   15.30    1.30
   8   4   0   13.30    1.30
   9  -4   0  126.49    6.20
  -9  -4   0  132.39    6.40
   9  -4   0  123.29    6.20
   9  -4   0  120.49    6.10
  -9  -4   0  128.09    6.10
   9  -4   0  131.09    6.20
  -9  -4   0  126.19    6.30
   9  -4   0  119.59    6.00
  -9  -4   0  126.39    6.10
  -9  -4   0  108.19    6.30
   9  -4   0  123.49    6.20
   9   4   0  121.39    6.40
   9   4   0  124.49    6.40
   9   4   0  124.59    6.20
  -9   4   0  126.09    6.00
  -9   4   0  132.59    6.00
  -9   4   0  111.69    6.00
   9   4   0  121.39    6.40
   9   4   0  135.19    6.40
  -9   4   0  129.99    6.00
   9   4   0  121.89    6.20
 -10  -4   0   39.40    2.40
  10  -4   0   39.90    2.20
  10  -4   0   35.10    2.20
  10  -4   0   38.90    2.20
 -10  -4   0   38.60    2.10
 -10  -4   0   36.10    2.10
  10  -4   0   36.70    2.10
  10  -4   0   37.90    2.20
  10  -4   0   38.90    2.20
 -10   4   0   32.10    2.00
  10   4   0   36.70    2.50
  10   4   0   32.50    2.40
  10   4   0   34.80    2.40
  10   4   0   37.30    2.40
  10   4   0   38.50    2.40
 -10   4   0   39.00    2.10
 -10   4   0   36.90    2.10
 -10   4   0   38.50    2.10
  10   4   0   37.00    2.30
 -11  -4   0    0.60    0.50
  11  -4   0   -0.50    0.60
 -11  -4   0    1.20    0.70
 -11  -4   0    1.20    0.70
 -11  -4   0    1.00    0.50
  11  -4   0    0.50    0.60
  11  -4   0    0.50    0.60
  11  -4   0    0.70    0.60
  11  -4   0    0.50    0.50
  11  -4   0    1.10    0.60
 -11   4   0    0.70    0.40
  11   4   0    0.10    0.80
 -11   4   0    0.60    0.40
  11   4   0   -0.50    0.70
  11   4   0    0.50    0.60
 -11   4   0    0.80    0.70
  11   4   0    0.70    0.80
  11   4   0    0.70    0.90
  12  -4   0   36.20    2.20
  12  -4   0   38.00    2.30
  12  -4   0   34.90    2.20
 -12  -4   0   34.20    1.90
 -12  -4   0   37.10    2.60
  12  -4   0   31.00    2.10
  12  -4   0   34.10    2.20
 -12  -4   0   28.10    2.30
  12  -4   0   33.30    2.10
 -12   4   0   34.60    1.90
 -12   4   0   36.80    1.90
  12   4   0   34.80    2.40
  12   4   0   31.40    2.50
  12   4   0   31.90    2.50
 -12   4   0   31.80    1.90
  12   4   0   34.00    2.40
  13  -4   0   12.10    1.30
  13  -4   0   11.40    1.20
  13  -4   0   11.00    1.10
 -13  -4   0   11.50    2.30
  13  -4   0   12.20    1.20
  13  -4   0   12.30    1.30
 -13  -4   0   10.50    1.40
  13  -4   0   11.50    1.30
  13   4   0   10.30    1.40
  13   4   0   12.20    1.60
 -13   4   0    9.50    0.90
  13   4   0   11.00    1.40
  13   4   0   13.90    1.60
  13   4   0   11.60    1.50
 -14  -4   0    5.00    1.70
  14  -4   0    5.70    1.00
  14  -4   0    3.50    1.20
  14  -4   0    3.10    0.80
  14  -4   0    2.50    0.70
 -14  -4   0    3.00    1.10
  14   4   0    3.20    1.00
  14   4   0    2.00    1.00
  14   4   0    2.40    1.70
  14   4   0    2.40    1.00
  14   4   0    3.70    1.10
 -14   4   0    3.80    0.80
   0  -5   0   -0.10    0.20
   0  -5   0   -0.10    0.20
   0  -5   0   -0.10    0.20
   0  -5   0    0.00    0.20
   0  -5   0    0.00    0.30
   0  -5   0    0.20    0.20
   0   5   0   -0.20    0.20
   0   5   0   -0.20    0.20
   0   5   0    0.00    0.20
   0   5   0    0.20    0.20
   0   5   0   -0.10    0.20
   0   5   0    0.10    0.20
  -1  -5   0   94.49    4.40
  -1  -5   0   91.99    4.40
   1  -5   0   90.89    4.30
  -1  -5   0   83.89    4.40
   1  -5   0   89.09    4.40
  -1  -5   0  100.09    4.50
   1  -5   0   91.39    4.40
  -1  -5   0   94.39    4.40
   1  -5   0   92.89    4.30
   1  -5   0   92.89    4.30
  -1  -5   0   89.79    4.50
   1   5   0   92.49    4.40
  -1   5   0   86.29    4.30
  -1   5   0   85.79    4.30
   1   5   0   99.19    4.40
   1   5   0   94.19    4.40
  -1   5   0   87.29    4.30
   1   5   0   91.99    4.40
  -2  -5   0    0.30    0.30
   2  -5   0    0.30    0.20
   2  -5   0    0.60    0.20
  -2  -5   0    0.70    0.30
  -2  -5   0    0.40    0.30
  -2  -5   0    0.70    0.30
  -2  -5   0    0.20    0.30
   2  -5   0    0.50    0.10
  -2  -5   0    0.30    0.30
   2  -5   0    0.70    0.20
   2  -5   0    0.50    0.20
   2  -5   0    0.30    0.20
  -2   5   0    0.50    0.20
   2   5   0   -0.20    0.40
   2   5   0    0.20    0.30
   2   5   0    0.50    0.40
  -2   5   0    0.30    0.20
   2   5   0    0.00    0.30
   2   5   0    0.40    0.30
  -2   5   0    0.20    0.20
   2   5   0    0.40    0.30
  -3  -5   0  707.23   34.00
   3  -5   0  684.43   33.80
   3  -5   0  722.93   33.80
  -3  -5   0  751.42   33.90
  -3  -5   0  721.03   34.00
  -3  -5   0  736.83   34.00
  -3  -5   0  802.42   33.90
   3  -5   0  723.53   33.80
  -3  -5   0  735.83   34.00
  -3   5   0  670.43   33.80
   3   5   0  720.43   33.90
  -3   5   0  768.52   33.80
   3   5   0  653.53   34.00
   3   5   0  779.22   33.90
   3   5   0  744.43   34.00
   3   5   0  704.53   34.00
  -3   5   0  761.12   33.80
   3   5   0  780.32   34.00
   4  -5   0  520.35   23.60
  -4  -5   0  492.05   23.80
   4  -5   0  487.05   23.60
  -4  -5   0  513.85   23.70
   4  -5   0  507.25   23.60
  -4  -5   0  531.95   23.80
   4  -5   0  518.25   23.50
  -4  -5   0  528.25   23.70
  -4  -5   0  518.75   23.80
   4  -5   0  490.35   23.50
   4  -5   0  500.15   23.60
  -4  -5   0  522.65   23.80
   4   5   0  550.84   23.80
  -4   5   0  499.85   23.60
   4   5   0  476.95   23.80
  -4   5   0  498.95   23.50
   4   5   0  496.15   23.80
   4   5   0  536.75   23.70
  -4   5   0  512.35   23.50
   4   5   0  472.75   23.80
   4   5   0  502.95   23.70
  -4   5   0  525.15   23.60
   5  -5   0   70.09    3.50
   5  -5   0   72.99    3.50
  -5  -5   0   76.49    3.80
  -5  -5   0   76.69    3.80
   5  -5   0   74.39    3.50
   5  -5   0   66.09    3.50
  -5  -5   0   72.69    3.80
   5  -5   0   76.69    3.50
  -5  -5   0   77.39    3.70
   5  -5   0   71.09    3.50
  -5  -5   0   73.99    3.80
  -5  -5   0   71.39    3.60
   5   5   0   71.89    3.70
   5   5   0   73.79    3.80
  -5   5   0   71.59    3.50
   5   5   0   76.09    3.70
   5   5   0   72.59    3.80
   5   5   0   73.59    3.80
   5   5   0   64.79    3.70
  -5   5   0   73.09    3.50
   6  -5   0   81.09    3.80
   6  -5   0   76.29    3.90
  -6  -5   0   77.29    4.30
   6  -5   0   82.79    3.90
   6  -5   0   90.09    3.90
   6  -5   0   81.99    3.90
   6  -5   0   80.09    3.90
  -6  -5   0   73.49    4.10
  -6  -5   0   73.79    4.10
  -6  -5   0   82.39    4.10
  -6  -5   0   82.69    4.00
   6   5   0   75.29    4.20
   6   5   0   79.29    4.20
   6   5   0   78.79    4.20
  -6   5   0   87.49    3.80
  -6   5   0   72.49    3.80
   6   5   0   81.99    4.10
   6   5   0   74.49    4.10
  -6   5   0   81.29    3.80
   6   5   0   83.99    4.10
   7  -5   0    4.50    0.50
  -7  -5   0    3.10    0.70
  -7  -5   0    5.00    0.70
   7  -5   0    4.40    0.50
  -7  -5   0    3.50    0.70
  -7  -5   0    3.80    0.80
   7  -5   0    4.50    0.50
  -7  -5   0    3.00    0.70
   7  -5   0    4.70    0.60
   7  -5   0    5.60    0.60
   7  -5   0    4.90    0.50
  -7  -5   0    4.00    0.60
   7   5   0    5.10    0.80
  -7   5   0    4.70    0.50
  -7   5   0    4.20    0.50
   7   5   0    5.10    0.80
   7   5   0    3.20    0.70
   7   5   0    4.60    0.80
  -7   5   0    4.60    0.50
   7   5   0    2.70    0.70
   7   5   0    3.90    0.80
  -8  -5   0    4.70    0.80
   8  -5   0    5.30    0.70
   8  -5   0    7.10    0.80
  -8  -5   0    6.00    0.90
  -8  -5   0    7.20    0.90
   8  -5   0    6.40    0.70
  -8  -5   0    4.70    0.90
  -8  -5   0    6.40    0.80
   8  -5   0    5.80    0.70
  -8  -5   0    5.80    1.00
   8  -5   0    5.80    0.70
   8  -5   0    6.10    0.60
  -8   5   0    5.90    0.70
   8   5   0    4.70    0.90
   8   5   0    6.90    0.90
   8   5   0    6.40    0.90
   8   5   0    6.30    1.00
   8   5   0    4.50    1.00
  -8   5   0    6.10    0.60
  -8   5   0    5.90    0.60
   8   5   0    5.40    0.90
  -8   5   0    6.60    0.60
  -9  -5   0   10.30    1.10
   9  -5   0    8.40    0.90
  -9  -5   0    8.60    1.30
   9  -5   0    9.30    0.90
   9  -5   0    8.70    0.80
  -9  -5   0    8.20    1.10
   9  -5   0    9.40    0.90
   9  -5   0    8.20    0.90
  -9  -5   0    8.70    0.90
  -9  -5   0   10.30    1.20
  -9  -5   0    8.40    1.10
   9  -5   0    8.90    0.80
   9   5   0    8.70    1.10
   9   5   0    8.10    1.20
  -9   5   0    6.80    0.70
   9   5   0    8.00    1.10
   9   5   0    7.60    1.10
   9   5   0    8.10    1.10
  -9   5   0    6.90    0.70
  -9   5   0    8.10    0.70
  -9   5   0    8.90    0.70
   9   5   0    8.50    1.10
  10  -5   0   19.80    1.30
  10  -5   0   18.90    1.40
  10  -5   0   18.30    1.40
 -10  -5   0   20.50    1.40
  10  -5   0   20.00    1.40
  10  -5   0   18.40    1.40
 -10  -5   0   17.70    1.70
  10  -5   0   16.30    1.30
  10   5   0   18.80    1.60
  10   5   0   21.30    1.70
  10   5   0   18.00    1.70
 -10   5   0   21.00    1.20
  10   5   0   16.70    1.70
 -10   5   0   16.90    1.10
  10   5   0   17.70    1.50
 -10   5   0   19.90    1.20
  11  -5   0    5.60    0.80
  11  -5   0    5.30    0.90
  11  -5   0    5.70    0.80
  11  -5   0    4.60    0.80
 -11  -5   0    5.20    1.00
  11  -5   0    5.10    0.80
 -11  -5   0    5.40    0.80
  11  -5   0    6.20    0.90
 -11  -5   0    4.70    1.00
  11   5   0    4.20    0.90
  11   5   0    6.10    1.10
  11   5   0    5.90    1.20
  11   5   0    7.00    1.20
  11   5   0    4.20    1.00
  11   5   0    4.50    1.10
 -11   5   0    4.20    0.50
 -11   5   0    5.20    0.60
 -11   5   0    5.60    0.60
  12  -5   0    0.60    0.60
  12  -5   0    1.90    0.70
  12  -5   0    1.70    0.70
 -12  -5   0    0.60    0.80
  12  -5   0    1.10    0.70
 -12  -5   0    1.60    0.60
  12  -5   0    1.10    0.70
  12  -5   0    1.60    0.70
 -12  -5   0    1.10    0.60
  12   5   0    0.40    0.80
 -12   5   0    1.60    0.40
  12   5   0    1.90    0.90
  12   5   0    1.20    0.90
 -12   5   0    1.70    0.40
  12   5   0    1.30    1.00
  12   5   0    1.90    1.00
 -13  -5   0    6.40    1.20
 -13  -5   0    8.20    0.80
  13  -5   0    8.10    1.00
  13  -5   0    7.40    1.00
  13  -5   0    6.50    0.90
  13  -5   0    6.80    0.90
 -13  -5   0    4.80    1.20
  13  -5   0    7.60    1.10
 -13   5   0    7.00    0.60
  13   5   0    6.80    1.40
  13   5   0    5.80    1.20
  13   5   0    5.70    1.20
  13   5   0    9.10    1.40
 -13   5   0    6.40    0.50
  13   5   0    5.50    1.20
 -14  -5   0    0.00    0.90
  14  -5   0    0.70    0.60
  14  -5   0    0.10    0.70
 -14  -5   0    0.20    0.80
  14  -5   0    0.00    0.70
  14  -5   0    0.30    0.60
  14   5   0   -0.40    0.90
  14   5   0   -1.30    0.90
  14   5   0    1.10    1.10
  14   5   0    0.10    0.90
  14   5   0    1.20    1.20
   0  -6   0    3.30    0.40
   0  -6   0    2.50    0.40
   0  -6   0    3.20    0.40
   0  -6   0    2.80    0.40
   0  -6   0    2.60    0.40
   0   6   0    3.30    0.40
   0   6   0    2.90    0.40
   0   6   0    1.90    0.30
   0   6   0    3.20    0.40
   0   6   0    3.20    0.40
  -1  -6   0  292.77   13.40
   1  -6   0  279.57   13.30
   1  -6   0  294.37   13.30
  -1  -6   0  288.87   13.40
  -1  -6   0  276.07   13.30
   1  -6   0  278.77   13.30
  -1  -6   0  302.67   13.40
   1  -6   0  264.87   13.30
  -1  -6   0  266.97   13.40
   1  -6   0  273.27   13.30
   1  -6   0  310.47   13.30
  -1  -6   0  296.97   13.30
   1   6   0  271.67   13.40
   1   6   0  285.57   13.30
  -1   6   0  254.67   13.30
   1   6   0  298.17   13.40
  -1   6   0  305.47   13.20
  -1   6   0  255.57   13.30
  -1   6   0  301.87   13.30
  -1   6   0  296.97   13.20
   1   6   0  284.77   13.40
   1   6   0  295.47   13.30
  -2  -6   0  225.18   10.90
  -2  -6   0  235.58   10.80
   2  -6   0  222.38   10.80
   2  -6   0  228.68   10.80
  -2  -6   0  240.88   10.90
   2  -6   0  241.88   10.70
  -2  -6   0  226.98   10.90
  -2  -6   0  237.08   10.80
   2  -6   0  221.18   10.80
  -2  -6   0  233.78   10.90
   2  -6   0  226.68   10.70
   2  -6   0  217.78   10.80
   2   6   0  244.28   10.90
   2   6   0  230.28   10.90
   2   6   0  232.88   10.80
  -2   6   0  218.88   10.70
   2   6   0  240.18   10.90
   2   6   0  238.78   10.80
  -2   6   0  223.68   10.70
   2   6   0  224.48   10.90
   3  -6   0   21.40    1.10
  -3  -6   0   20.10    1.30
   3  -6   0   19.90    1.10
  -3  -6   0   22.40    1.40
  -3  -6   0   22.00    1.30
  -3  -6   0   19.70    1.30
   3  -6   0   23.20    1.20
   3  -6   0   21.40    1.10
   3  -6   0   21.60    1.10
  -3  -6   0   22.00    1.30
   3  -6   0   21.80    1.10
  -3  -6   0   21.70    1.40
  -3   6   0   21.10    1.10
   3   6   0   21.70    1.30
   3   6   0   24.10    1.40
  -3   6   0   22.70    1.10
  -3   6   0   21.30    1.10
   3   6   0   21.10    1.40
   3   6   0   17.80    1.30
  -3   6   0   21.50    1.10
   3   6   0   19.40    1.30
   3   6   0   21.80    1.30
  -4  -6   0  459.55   21.00
   4  -6   0  397.66   20.80
  -4  -6   0  435.06   21.00
  -4  -6   0  416.06   21.00
  -4  -6   0  422.96   21.00
  -4  -6   0  482.95   20.90
   4  -6   0  464.05   20.70
   4  -6   0  461.75   20.80
  -4  -6   0  490.15   20.90
   4  -6   0  440.06   20.80
   4  -6   0  441.46   20.70
   4  -6   0  440.36   20.80
   4   6   0  477.95   20.90
  -4   6   0  450.45   20.70
   4   6   0  404.26   21.00
  -4   6   0  468.65   20.70
   4   6   0  442.66   21.00
  -4   6   0  448.66   20.70
  -4   6   0  454.65   20.70
   4   6   0  425.46   21.00
   4   6   0  478.75   20.90
  -5  -6   0   51.39    2.70
   5  -6   0   52.89    2.40
   5  -6   0   49.70    2.40
  -5  -6   0   46.30    2.60
  -5  -6   0   46.70    2.50
   5  -6   0   46.90    2.30
   5  -6   0   46.40    2.40
  -5  -6   0   46.10    2.70
   5  -6   0   46.20    2.30
   5  -6   0   48.90    2.40
  -5   6   0   48.40    2.30
   5   6   0   49.60    2.60
   5   6   0   51.09    2.70
  -5   6   0   48.00    2.30
   5   6   0   43.40    2.60
   5   6   0   48.30    2.70
  -5   6   0   46.40    2.30
   5   6   0   48.80    2.60
   5   6   0   42.00    2.60
  -6  -6   0   52.19    2.70
   6  -6   0   46.10    2.50
   6  -6   0   45.50    2.50
  -6  -6   0   53.59    2.80
   6  -6   0   48.50    2.50
  -6  -6   0   53.99    2.80
   6  -6   0   53.29    2.50
  -6  -6   0   50.99    2.70
   6  -6   0   48.80    2.50
   6  -6   0   53.49    2.60
  -6  -6   0   53.89    2.90
  -6  -6   0   52.49    2.80
  -6   6   0   50.29    2.40
   6   6   0   46.50    2.70
  -6   6   0   49.10    2.40
   6   6   0   49.50    2.80
  -6   6   0   50.69    2.40
   6   6   0   46.60    2.80
   6   6   0   50.59    2.80
   6   6   0   51.39    2.90
   6   6   0   51.19    2.70
   7  -6   0   45.40    2.30
  -7  -6   0   49.00    2.70
   7  -6   0   44.10    2.30
  -7  -6   0   45.30    2.60
  -7  -6   0   43.50    2.60
   7  -6   0   44.00    2.30
  -7  -6   0   41.50    2.40
  -7  -6   0   44.40    2.50
   7  -6   0   43.80    2.30
   7  -6   0   47.80    2.30
  -7  -6   0   44.60    2.60
   7  -6   0   46.40    2.30
   7   6   0   42.70    2.50
   7   6   0   45.20    2.70
  -7   6   0   46.20    2.20
   7   6   0   45.50    2.50
   7   6   0   43.70    2.60
   7   6   0   40.80    2.60
  -7   6   0   44.20    2.20
  -7   6   0   42.50    2.20
   7   6   0   42.20    2.60
   8  -6   0    0.50    0.40
  -8  -6   0   -0.10    0.60
   8  -6   0    0.70    0.40
  -8  -6   0    0.30    0.60
  -8  -6   0    1.00    0.80
  -8  -6   0    0.00    0.70
   8  -6   0    0.30    0.40
   8  -6   0    0.70    0.50
   8  -6   0    0.20    0.40
   8  -6   0    0.70    0.40
  -8  -6   0    0.70    0.70
  -8  -6   0    1.20    0.60
   8   6   0   -0.20    0.70
   8   6   0    0.70    0.70
  -8   6   0    1.00    0.30
   8   6   0    0.20    0.80
   8   6   0    0.90    0.60
  -8   6   0    0.60    0.30
   8   6   0    1.00    0.70
  -8   6   0    0.80    0.30
  -8   6   0    0.50    0.30
   8   6   0    0.40    0.70
   9  -6   0   -0.20    0.50
  -9  -6   0    0.10    0.50
  -9  -6   0    1.30    0.60
   9  -6   0    0.00    0.50
   9  -6   0    0.30    0.40
  -9  -6   0    1.30    0.80
   9  -6   0    0.90    0.50
   9  -6   0    0.10    0.50
  -9  -6   0    2.20    0.80
   9  -6   0    0.40    0.40
  -9  -6   0    0.50    0.60
  -9  -6   0   -0.20    0.60
  -9   6   0    0.60    0.30
  -9   6   0    0.30    0.30
   9   6   0    0.60    0.70
   9   6   0    0.20    0.70
   9   6   0    0.00    0.70
   9   6   0    1.10    0.70
   9   6   0    0.90    1.10
  -9   6   0    0.30    0.30
   9   6   0    0.30    0.70
 -10  -6   0    0.80    0.60
 -10  -6   0   -1.40    0.50
 -10  -6   0   -1.30    0.70
  10  -6   0   -1.30    0.50
 -10  -6   0    0.40    0.70
  10  -6   0    0.30    0.40
 -10  -6   0   -0.30    0.60
  10  -6   0   -0.80    0.50
  10  -6   0   -0.80    0.50
 -10  -6   0   -0.10    0.70
  10  -6   0    0.20    0.50
  10  -6   0   -0.40    0.50
  10   6   0   -0.50    0.70
 -10   6   0   -0.20    0.30
  10   6   0   -0.60    0.70
  10   6   0    0.60    0.80
  10   6   0    0.50    0.70
  10   6   0    0.30    0.80
  10   6   0   -0.40    0.70
 -10   6   0   -0.20    0.30
 -11  -6   0    1.80    0.90
  11  -6   0    1.50    0.70
 -11  -6   0    1.40    0.90
  11  -6   0    0.50    0.50
  11  -6   0    0.90    0.60
  11  -6   0    1.00    0.60
 -11  -6   0    1.00    0.60
  11  -6   0    2.70    0.70
 -11  -6   0    1.50    0.70
  11  -6   0    1.10    0.60
  11   6   0    0.70    0.80
  11   6   0    0.80    0.90
 -11   6   0    1.30    0.30
  11   6   0    1.40    0.90
  11   6   0    2.50    1.00
  11   6   0    0.60    0.80
 -11   6   0    1.40    0.30
  12  -6   0    4.00    0.70
  12  -6   0    4.20    0.80
 -12  -6   0    4.40    1.10
  12  -6   0    4.30    0.90
  12  -6   0    5.20    0.90
 -12  -6   0    5.90    0.80
 -12  -6   0    3.60    0.80
 -12  -6   0    4.00    1.00
  12  -6   0    4.40    0.80
  12   6   0    3.20    1.10
  12   6   0    6.30    1.20
  12   6   0    5.10    1.10
  12   6   0    4.70    1.10
  12   6   0    3.70    1.20
  13  -6   0    0.20    0.60
  13  -6   0    1.00    0.70
 -13  -6   0    0.60    0.60
  13  -6   0    0.10    0.50
  13  -6   0    0.20    0.60
 -13  -6   0    0.60    0.80
  13  -6   0    1.00    0.70
 -13  -6   0    1.60    0.90
  13  -6   0   -0.40    0.60
  13   6   0    0.50    0.90
  13   6   0   -0.20    0.90
  13   6   0    0.70    0.90
  13   6   0    1.20    1.10
  13   6   0    0.60    0.90
 -14  -6   0    6.00    1.20
  14  -6   0   10.40    1.10
  14  -6   0    7.70    0.90
  14  -6   0   11.00    1.20
  14  -6   0   11.00    1.30
  14  -6   0    7.80    1.00
  14   6   0    9.60    1.60
  14   6   0   10.40    1.50
  14   6   0    9.80    1.60
  14   6   0    7.10    1.30
  14   6   0    9.00    1.90
   0  -7   0    0.00    0.30
   0  -7   0    0.00    0.30
   0  -7   0    0.30    0.30
   0  -7   0   -0.20    0.30
   0  -7   0   -0.10    0.30
   0  -7   0   -0.20    0.30
   0   7   0    0.00    0.30
   0   7   0   -0.20    0.30
   0   7   0   -0.20    0.20
   0   7   0   -0.10    0.30
   0   7   0    0.20    0.30
   1  -7   0  378.66   16.80
   1  -7   0  391.76   16.70
  -1  -7   0  325.87   16.80
   1  -7   0  381.86   16.70
  -1  -7   0  355.86   16.90
   1  -7   0  332.27   16.80
  -1  -7   0  361.36   16.80
   1  -7   0  329.77   16.80
  -1  -7   0  329.27   16.90
  -1  -7   0  317.57   16.80
  -1  -7   0  376.26   16.80
  -1   7   0  381.26   16.70
  -1   7   0  340.17   16.80
  -1   7   0  378.46   16.70
  -1   7   0  357.56   16.80
   1   7   0  386.16   16.90
  -1   7   0  362.66   16.80
  -1   7   0  337.47   16.80
   1   7   0  382.26   16.80
   1   7   0  364.76   16.90
   1   7   0  383.76   16.80
   2  -7   0  197.88    9.60
  -2  -7   0  225.28    9.80
  -2  -7   0  196.78    9.70
  -2  -7   0  207.28    9.80
  -2  -7   0  203.08    9.70
   2  -7   0  194.38    9.60
  -2  -7   0  206.18    9.80
   2  -7   0  200.48    9.60
  -2  -7   0  199.68    9.80
   2  -7   0  219.38    9.70
   2  -7   0  203.08    9.60
   2  -7   0  193.98    9.60
   2   7   0  202.98    9.80
   2   7   0  205.48    9.70
  -2   7   0  222.18    9.60
  -2   7   0  201.78    9.60
   2   7   0  213.98    9.80
  -2   7   0  188.58    9.60
   2   7   0  221.38    9.80
   2   7   0  214.78    9.70
   2   7   0  200.78    9.80
  -3  -7   0   12.20    1.00
   3  -7   0   12.10    0.70
  -3  -7   0   13.60    0.90
  -3  -7   0   12.90    0.90
   3  -7   0   10.70    0.80
   3  -7   0   11.80    0.80
  -3  -7   0   15.30    1.00
  -3  -7   0   13.00    1.00
  -3  -7   0   13.20    1.00
   3  -7   0   11.80    0.80
   3  -7   0   12.20    0.70
   3  -7   0   13.10    0.70
  -3   7   0   12.20    0.70
   3   7   0   14.00    0.90
   3   7   0   13.50    1.00
   3   7   0   12.80    1.00
   3   7   0   13.00    1.00
  -3   7   0   12.60    0.70
  -3   7   0   13.30    0.70
   3   7   0   11.80    1.00
  -3   7   0   11.90    0.70
   3   7   0   11.80    0.90
   4  -7   0   61.99    2.90
  -4  -7   0   59.99    3.00
  -4  -7   0   63.59    3.20
   4  -7   0   54.89    2.90
  -4  -7   0   64.29    3.20
   4  -7   0   61.19    2.80
   4  -7   0   55.29    2.90
  -4  -7   0   57.59    3.20
   4  -7   0   57.69    2.80
  -4  -7   0   63.99    3.10
   4  -7   0   60.89    2.90
  -4  -7   0   58.79    3.10
   4   7   0   60.39    3.20
   4   7   0   57.09    3.10
  -4   7   0   58.89    2.80
   4   7   0   62.09    3.10
   4   7   0   55.99    3.20
  -4   7   0   57.39    2.80
  -4   7   0   55.89    2.80
  -4   7   0   62.89    2.80
   4   7   0   56.89    3.10
   4   7   0   58.29    3.20
  -5  -7   0   12.40    1.00
   5  -7   0   11.60    0.70
   5  -7   0   12.80    0.80
  -5  -7   0   10.30    1.00
   5  -7   0   13.30    0.80
  -5  -7   0   12.30    1.10
  -5  -7   0   10.10    1.00
  -5  -7   0   11.90    1.00
   5  -7   0   12.10    0.70
   5  -7   0   11.50    0.70
   5  -7   0   11.50    0.70
  -5  -7   0   12.60    1.00
   5   7   0   13.20    1.00
   5   7   0   10.60    1.10
  -5   7   0   12.10    0.60
  -5   7   0   12.10    0.60
   5   7   0   14.80    1.10
   5   7   0   11.90    1.10
   5   7   0   12.60    1.00
   5   7   0   12.40    1.10
   6  -7   0  102.09    5.00
  -6  -7   0   98.89    5.20
   6  -7   0  114.89    5.00
  -6  -7   0  107.29    5.30
  -6  -7   0  106.39    5.30
  -6  -7   0  103.39    5.30
   6  -7   0  102.69    4.90
   6  -7   0  113.39    5.00
   6  -7   0  103.69    5.00
   6  -7   0  102.39    5.00
  -6  -7   0   97.19    5.30
  -6  -7   0  107.29    5.30
   6   7   0  110.99    5.40
   6   7   0  107.39    5.30
  -6   7   0   98.79    4.90
   6   7   0   94.69    5.30
   6   7   0  104.39    5.20
   6   7   0  100.99    5.30
   6   7   0  105.69    5.20
  -7  -7   0    1.30    0.70
   7  -7   0    2.00    0.50
   7  -7   0    2.20    0.40
  -7  -7   0    2.50    0.80
  -7  -7   0    2.00    0.80
   7  -7   0    2.30    0.50
   7  -7   0    1.90    0.40
  -7  -7   0    1.50    0.70
  -7  -7   0    1.30    0.60
   7  -7   0    2.10    0.40
   7  -7   0    2.10    0.40
  -7  -7   0    1.30    0.60
   7   7   0    1.90    0.70
   7   7   0    0.30    0.60
   7   7   0    1.50    0.80
   7   7   0    0.60    0.60
   7   7   0    1.60    0.80
  -7   7   0    1.70    0.20
   7   7   0    1.60    0.70
  -7   7   0    2.10    0.20
  -8  -7   0   85.59    4.50
  -8  -7   0   78.79    4.60
  -8  -7   0   90.69    4.70
  -8  -7   0   83.79    4.40
   8  -7   0   90.79    4.30
  -8  -7   0   88.59    4.70
  -8  -7   0   88.49    4.70
   8  -7   0   94.89    4.40
   8  -7   0   95.19    4.30
   8  -7   0   87.39    4.30
   8  -7   0   90.29    4.30
   8  -7   0   80.59    4.30
   8   7   0   88.79    4.60
   8   7   0   87.59    4.60
   8   7   0   88.49    4.70
   8   7   0   89.59    4.80
  -8   7   0   85.09    4.10
  -8   7   0   83.09    4.10
   8   7   0   83.99    5.00
  -9  -7   0  100.19    5.30
   9  -7   0  108.29    5.30
   9  -7   0  108.19    5.20
   9  -7   0  112.59    5.30
   9  -7   0  104.79    5.20
   9  -7   0  108.09    5.20
  -9  -7   0  115.89    5.70
  -9  -7   0  104.79    5.40
  -9  -7   0  113.69    5.70
  -9  -7   0  107.29    5.60
  -9   7   0   97.79    4.90
   9   7   0  111.49    5.70
   9   7   0   97.09    5.40
   9   7   0  101.59    5.70
   9   7   0   99.79    5.60
   9   7   0  107.49    5.50
  -9   7   0  103.69    5.00
   9   7   0  117.99    5.70
  10  -7   0   30.20    2.00
 -10  -7   0   29.00    2.10
 -10  -7   0   27.30    2.10
  10  -7   0   30.50    1.80
  10  -7   0   30.50    1.70
  10  -7   0   28.70    1.80
 -10  -7   0   28.30    1.90
  10  -7   0   26.50    1.70
 -10  -7   0   28.10    2.10
  10  -7   0   28.80    1.80
 -10  -7   0   28.60    1.90
 -10  -7   0   28.80    2.20
  10   7   0   25.80    2.00
  10   7   0   29.90    2.20
  10   7   0   27.50    2.20
  10   7   0   26.90    2.10
  10   7   0   31.50    2.20
  10   7   0   28.50    2.10
  11  -7   0   25.50    1.80
  11  -7   0   24.50    1.70
  11  -7   0   29.70    1.70
 -11  -7   0   26.40    1.80
  11  -7   0   29.80    1.80
  11  -7   0   28.30    1.80
 -11  -7   0   28.40    1.90
 -11  -7   0   30.40    2.20
 -11  -7   0   25.60    2.20
  11   7   0   31.10    2.30
  11   7   0   28.80    2.20
  11   7   0   22.20    2.90
  11   7   0   30.30    2.30
  11   7   0   28.20    2.20
 -12  -7   0    1.20    0.60
  12  -7   0    0.40    0.60
  12  -7   0   -0.50    0.60
  12  -7   0    0.50    0.60
 -12  -7   0   -0.10    0.80
 -12  -7   0    0.30    0.80
  12  -7   0    0.50    0.70
 -12  -7   0    0.90    0.70
  12  -7   0    0.40    0.50
  12  -7   0   -0.30    0.40
  12   7   0    0.50    0.90
  12   7   0    1.20    0.90
  12   7   0    0.00    0.90
  12   7   0   -0.40    0.90
  12   7   0   -1.10    0.90
  13  -7   0    1.50    0.70
  13  -7   0    0.00    0.70
  13  -7   0    0.10    0.70
  13  -7   0    0.70    0.50
 -13  -7   0   -0.90    0.80
 -13  -7   0    0.30    0.90
  13  -7   0    0.40    0.50
  13  -7   0    0.40    0.60
 -13  -7   0    0.20    0.60
  13   7   0    1.40    0.90
  13   7   0   -0.50    0.90
  13   7   0   -1.10    0.90
  13   7   0    0.10    1.00
  13   7   0   -0.20    0.90
  14  -7   0    0.00    0.60
 -14  -7   0   -0.70    0.80
 -14  -7   0   -0.10    0.50
  14  -7   0    1.20    0.70
  14  -7   0   -0.20    0.50
  14  -7   0    0.90    0.70
  14  -7   0    0.00    0.50
  14   7   0    0.00    0.90
  14   7   0   -1.10    1.00
  14   7   0   -0.50    1.00
  14   7   0   -1.40    1.00
   0  -8   0  371.06   17.70
   0  -8   0  375.36   17.70
   0  -8   0  378.86   17.60
   0  -8   0  380.46   17.60
   0  -8   0  381.66   17.70
   0  -8   0  386.26   17.70
   0   8   0  383.56   17.60
   0   8   0  344.97   17.70
   0   8   0  377.16   17.70
   0   8   0  423.46   17.60
   0   8   0  362.86   17.70
   1  -8   0    0.50    0.30
  -1  -8   0    0.40    0.40
  -1  -8   0    0.00    0.30
   1  -8   0    0.30    0.30
  -1  -8   0    1.00    0.40
  -1  -8   0    0.60    0.40
   1  -8   0    0.60    0.30
   1  -8   0    0.60    0.30
  -1  -8   0    1.20    0.40
   1  -8   0    0.60    0.30
   1  -8   0    0.30    0.30
  -1  -8   0    0.60    0.40
   1   8   0    0.30    0.30
   1   8   0    0.10    0.30
  -1   8   0    0.40    0.30
  -1   8   0    0.50    0.30
  -1   8   0    0.20    0.20
  -1   8   0    0.50    0.20
  -1   8   0    0.70    0.30
   1   8   0    0.40    0.40
  -1   8   0    0.50    0.30
   1   8   0    0.40    0.30
   1   8   0    0.20    0.30
   2  -8   0  289.17   14.10
   2  -8   0  275.87   14.10
   2  -8   0  314.07   14.20
  -2  -8   0  318.17   14.20
   2  -8   0  302.57   14.10
  -2  -8   0  289.37   14.30
  -2  -8   0  303.67   14.30
  -2  -8   0  311.97   14.20
  -2  -8   0  305.57   14.30
   2  -8   0  290.27   14.20
  -2  -8   0  321.57   14.30
   2  -8   0  307.27   14.10
   2   8   0  323.77   14.20
   2   8   0  304.57   14.30
  -2   8   0  310.17   14.10
   2   8   0  316.67   14.30
   2   8   0  290.47   14.30
  -2   8   0  275.27   14.10
   2   8   0  315.67   14.30
  -2   8   0  282.47   14.10
   2   8   0  309.57   14.20
   3  -8   0  139.19    6.30
   3  -8   0  128.39    6.20
  -3  -8   0  146.19    6.60
  -3  -8   0  135.39    6.40
  -3  -8   0  133.79    6.40
  -3  -8   0  133.19    6.50
  -3  -8   0  129.69    6.50
   3  -8   0  124.99    6.30
   3  -8   0  132.59    6.20
   3  -8   0  121.79    6.30
   3  -8   0  134.29    6.30
  -3  -8   0  122.39    6.50
  -3   8   0  136.09    6.20
   3   8   0  137.19    6.50
   3   8   0  146.59    6.50
  -3   8   0  120.99    6.20
   3   8   0  124.59    6.50
  -3   8   0  134.59    6.20
   3   8   0  136.09    6.40
   3   8   0  129.99    6.40
  -3   8   0  128.19    6.20
   3   8   0  141.29    6.50
   4  -8   0    9.40    0.60
  -4  -8   0   10.60    0.90
  -4  -8   0   11.60    1.00
   4  -8   0    9.70    0.60
   4  -8   0   10.60    0.70
  -4  -8   0   10.60    1.00
   4  -8   0   10.30    0.60
   4  -8   0   11.00    0.70
  -4  -8   0    9.80    0.90
  -4  -8   0   10.00    0.90
  -4  -8   0    8.70    0.90
   4  -8   0    8.50    0.70
  -4   8   0   10.00    0.60
   4   8   0    9.50    0.90
  -4   8   0   10.60    0.60
   4   8   0    9.20    0.90
   4   8   0    8.40    1.00
  -4   8   0    9.80    0.60
  -4   8   0   10.60    0.60
   4   8   0    9.50    0.90
   4   8   0   10.80    1.00
  -5  -8   0    1.20    0.50
  -5  -8   0    0.70    0.60
  -5  -8   0    1.70    0.60
  -5  -8   0    2.30    0.60
   5  -8   0    2.40    0.40
  -5  -8   0    1.50    0.60
  -5  -8   0    2.70    0.90
   5  -8   0    1.80    0.30
   5  -8   0    2.00    0.30
   5  -8   0    2.00    0.40
   5  -8   0    1.70    0.30
   5  -8   0    2.20    0.30
   5   8   0    2.00    0.60
  -5   8   0    2.30    0.20
   5   8   0    2.70    0.60
  -5   8   0    2.40    0.20
   5   8   0    2.60    0.60
   5   8   0    1.90    0.60
   5   8   0    1.70    0.60
   6  -8   0    2.10    0.30
   6  -8   0    2.00    0.30
  -6  -8   0    1.80    0.70
   6  -8   0    2.40    0.40
  -6  -8   0    2.50    0.70
  -6  -8   0    2.00    0.60
  -6  -8   0    1.40    0.60
   6  -8   0    2.40    0.40
   6  -8   0    2.50    0.40
  -6  -8   0    1.20    0.70
  -6  -8   0    2.00    0.60
   6  -8   0    1.90    0.30
   6   8   0    2.10    0.70
   6   8   0    1.20    0.70
   6   8   0    3.40    0.80
   6   8   0    3.10    0.80
   6   8   0    2.90    0.70
   6   8   0    1.40    0.70
  -7  -8   0   44.70    2.70
   7  -8   0   45.80    2.30
   7  -8   0   49.40    2.40
  -7  -8   0   44.30    2.60
   7  -8   0   47.30    2.30
   7  -8   0   46.70    2.40
   7  -8   0   45.70    2.30
  -7  -8   0   44.80    2.60
  -7  -8   0   47.00    2.80
  -7  -8   0   46.20    2.80
  -7  -8   0   43.60    2.80
   7  -8   0   46.10    2.30
   7   8   0   42.90    2.60
   7   8   0   47.70    2.80
   7   8   0   46.50    2.60
   7   8   0   38.70    2.70
   7   8   0   46.60    2.80
   7   8   0   48.70    2.80
   8  -8   0  132.39    6.20
  -8  -8   0  136.49    6.70
  -8  -8   0  129.79    6.70
   8  -8   0  128.39    6.20
   8  -8   0  137.79    6.30
   8  -8   0  124.29    6.20
   8  -8   0  138.49    6.30
  -8  -8   0  127.09    6.40
   8  -8   0  125.09    6.20
  -8  -8   0  141.49    6.80
  -8  -8   0  128.49    6.50
   8   8   0  133.19    6.70
   8   8   0  129.69    6.50
   8   8   0  125.79    6.50
   8   8   0  119.59    6.70
   8   8   0  125.59    6.70
   8   8   0  127.39    6.70
   9  -8   0    4.20    0.50
   9  -8   0    3.20    0.60
   9  -8   0    2.20    0.50
  -9  -8   0    1.70    0.90
   9  -8   0    3.10    0.60
  -9  -8   0    2.40    1.10
   9  -8   0    2.60    0.50
  -9  -8   0    2.90    0.90
  -9  -8   0    2.50    0.70
  -9  -8   0    2.40    0.80
   9  -8   0    3.10    0.50
   9   8   0    1.30    0.90
   9   8   0    2.20    0.90
   9   8   0    1.60    0.80
   9   8   0    1.50    0.90
   9   8   0    2.50    0.90
   9   8   0    2.50    1.10
  10  -8   0    0.50    0.40
 -10  -8   0    2.30    0.90
 -10  -8   0    2.10    0.90
 -10  -8   0    0.70    0.70
  10  -8   0    0.80    0.40
 -10  -8   0    0.10    0.80
  10  -8   0    1.00    0.50
 -10  -8   0    0.10    0.70
 -10  -8   0   -0.30    0.60
  10   8   0   -0.10    0.80
  10   8   0    0.40    0.80
  10   8   0    0.90    0.70
  10   8   0   -0.40    0.70
  10   8   0   -0.60    0.80
  10   8   0    0.10    0.80
 -11  -8   0   15.70    1.70
  11  -8   0   18.20    1.30
  11  -8   0   15.80    1.30
  11  -8   0   19.30    1.20
  11  -8   0   16.80    1.40
  11  -8   0   17.90    1.20
 -11  -8   0   19.10    1.50
 -11  -8   0   18.40    1.80
  11  -8   0   15.20    1.30
 -11  -8   0   17.00    1.40
  11   8   0   19.40    1.90
  11   8   0   15.30    1.70
  11   8   0   19.00    1.80
  11   8   0   16.30    1.70
  11   8   0   17.00    1.80
  12  -8   0    9.80    1.00
 -12  -8   0   11.60    1.20
 -12  -8   0   11.20    1.50
  12  -8   0   10.70    1.00
  12  -8   0   10.70    1.10
 -12  -8   0   13.10    1.60
 -12  -8   0   10.70    1.20
  12  -8   0   11.10    0.90
  12  -8   0   11.20    1.10
  12  -8   0   11.90    1.10
  12   8   0    9.80    1.40
  12   8   0   10.40    1.50
  12   8   0    9.00    1.40
  12   8   0   11.50    1.60
 -13  -8   0   -0.50    0.60
  13  -8   0    1.50    0.70
 -13  -8   0   -1.60    0.80
  13  -8   0   -0.60    0.60
  13  -8   0    0.70    0.60
 -13  -8   0    0.50    0.70
 -13  -8   0   -0.20    0.80
  13  -8   0    0.10    0.60
  13  -8   0   -0.10    0.40
  13   8   0    0.70    1.00
  13   8   0   -1.40    1.00
  13   8   0   -0.50    1.00
  13   8   0    2.50    1.10
  13   8   0    1.80    1.00
  14  -8   0    1.80    0.80
  14  -8   0    1.30    0.60
 -14  -8   0    0.00    0.90
 -14  -8   0    1.20    0.70
  14  -8   0    0.80    0.50
  14  -8   0    0.50    0.40
  14  -8   0    1.50    0.70
  14   8   0    0.80    1.20
  14   8   0    3.40    1.50
  14   8   0    1.00    1.00
   0  -9   0    0.30    0.40
   0  -9   0    0.20    0.30
   0  -9   0    0.20    0.30
   0  -9   0    0.40    0.40
   0  -9   0    0.10    0.30
   0  -9   0   -0.20    0.30
   0   9   0   -0.30    0.30
   0   9   0   -0.50    0.30
   0   9   0    0.10    0.30
   0   9   0   -0.10    0.30
   0   9   0   -0.30    0.30
   1  -9   0   10.30    0.80
  -1  -9   0   12.10    0.90
  -1  -9   0   12.70    0.90
   1  -9   0   11.50    0.80
   1  -9   0   10.20    0.80
  -1  -9   0   11.30    0.90
   1  -9   0   10.10    0.80
  -1  -9   0   11.70    0.90
   1  -9   0   10.40    0.80
  -1  -9   0   11.90    0.90
  -1  -9   0   12.40    0.90
   1  -9   0   10.20    0.80
  -1   9   0   10.50    0.80
  -1   9   0   10.70    0.70
  -1   9   0   11.70    0.80
  -1   9   0   10.30    0.80
   1   9   0   12.20    0.80
   1   9   0   10.70    0.90
   1   9   0   10.70    0.90
   1   9   0   11.70    0.90
   1   9   0   12.80    0.80
  -1   9   0   11.40    0.70
   2  -9   0    4.10    0.70
  -2  -9   0    4.90    0.60
  -2  -9   0    3.20    0.60
  -2  -9   0    3.70    0.60
   2  -9   0    3.70    0.40
  -2  -9   0    3.20    0.60
   2  -9   0    3.90    0.50
  -2  -9   0    3.60    0.60
  -2  -9   0    3.60    0.60
   2  -9   0    3.60    0.50
   2  -9   0    3.40    0.50
   2  -9   0    3.90    0.40
   2   9   0    3.90    0.60
  -2   9   0    3.90    0.50
  -2   9   0    3.70    0.50
  -2   9   0    3.50    0.40
  -2   9   0    3.40    0.40
   2   9   0    3.50    0.60
   2   9   0    3.30    0.50
   2   9   0    4.10    0.60
   2   9   0    3.60    0.60
   2   9   0    3.60    0.60
   3  -9   0   38.00    1.90
  -3  -9   0   41.60    2.10
   3  -9   0   41.00    2.00
  -3  -9   0   38.50    2.20
  -3  -9   0   41.40    2.30
  -3  -9   0   39.30    2.20
   3  -9   0   38.80    1.90
  -3  -9   0   37.50    2.30
  -3  -9   0   39.30    2.20
   3  -9   0   39.30    2.00
   3  -9   0   35.40    2.00
   3  -9   0   36.80    2.00
   3   9   0   34.80    2.20
   3   9   0   39.30    2.20
  -3   9   0   42.30    2.00
   3   9   0   33.50    2.20
   3   9   0   38.50    2.10
  -3   9   0   35.20    1.90
   3   9   0   44.00    2.50
   3   9   0   40.10    2.30
  -3   9   0   39.20    2.00
   4  -9   0   33.60    1.70
   4  -9   0   33.90    1.80
   4  -9   0   32.10    1.70
  -4  -9   0   34.40    2.00
  -4  -9   0   36.50    2.10
   4  -9   0   32.20    1.80
   4  -9   0   34.20    1.80
  -4  -9   0   30.90    2.10
  -4  -9   0   34.00    2.10
  -4  -9   0   34.30    2.00
  -4  -9   0   35.20    2.10
   4   9   0   35.60    2.10
   4   9   0   34.50    2.10
  -4   9   0   33.50    1.70
  -4   9   0   32.90    1.70
   4   9   0   32.10    2.00
  -4   9   0   34.30    1.70
   4   9   0   34.60    2.00
   4   9   0   33.00    2.00
   4   9   0   34.00    2.10
   5  -9   0   52.49    2.40
  -5  -9   0   43.80    2.80
  -5  -9   0   49.10    2.70
  -5  -9   0   51.29    2.80
   5  -9   0   47.80    2.40
   5  -9   0   46.90    2.40
  -5  -9   0   45.70    2.80
   5  -9   0   48.50    2.40
  -5  -9   0   51.49    2.80
   5  -9   0   44.50    2.40
   5  -9   0   48.40    2.40
  -5  -9   0   47.70    2.60
   5   9   0   47.40    2.60
   5   9   0   48.10    2.80
   5   9   0   46.80    2.90
   5   9   0   49.70    2.80
   5   9   0   47.80    2.80
   5   9   0   49.30    2.70
  -5   9   0   46.40    2.30
  -6  -9   0   66.49    3.50
  -6  -9   0   56.09    3.50
   6  -9   0   65.69    3.20
  -6  -9   0   68.29    3.50
  -6  -9   0   60.09    3.60
   6  -9   0   63.19    3.20
   6  -9   0   63.69    3.20
   6  -9   0   64.59    3.20
   6  -9   0   70.09    3.20
  -6  -9   0   63.79    3.60
  -6  -9   0   66.89    3.70
   6  -9   0   66.59    3.20
   6   9   0   66.09    3.60
   6   9   0   64.89    3.70
   6   9   0   65.69    3.60
   6   9   0   65.99    3.50
   6   9   0   64.09    3.60
   6   9   0   65.49    3.50
   7  -9   0   -0.40    0.30
   7  -9   0    0.40    0.30
  -7  -9   0   -1.50    0.50
   7  -9   0    0.60    0.30
   7  -9   0    0.50    0.40
  -7  -9   0    1.00    0.80
  -7  -9   0   -0.10    0.80
   7  -9   0   -0.10    0.30
  -7  -9   0    0.20    0.70
   7  -9   0    0.10    0.40
  -7  -9   0    0.40    0.70
  -7  -9   0   -1.10    0.50
   7   9   0    0.60    0.70
   7   9   0   -0.80    0.60
   7   9   0    0.70    0.60
   7   9   0    0.40    0.60
   7   9   0    0.10    0.70
   7   9   0   -0.70    0.80
  -8  -9   0    9.00    1.30
   8  -9   0    8.10    0.80
   8  -9   0   10.10    0.80
   8  -9   0    8.50    0.70
   8  -9   0   10.70    0.80
   8  -9   0   10.10    0.70
  -8  -9   0   11.30    1.10
  -8  -9   0    7.30    1.00
  -8  -9   0   11.00    1.30
   8  -9   0    9.00    0.80
  -8  -9   0    9.60    1.30
   8   9   0   10.60    1.20
   8   9   0    9.20    1.20
   8   9   0   10.80    1.30
   8   9   0    8.60    1.20
   8   9   0    9.60    1.10
   8   9   0    7.70    1.20
   9  -9   0    0.00    0.50
  -9  -9   0   -0.40    0.60
   9  -9   0    0.40    0.70
  -9  -9   0    0.80    1.20
  -9  -9   0    0.00    0.80
   9  -9   0    0.30    0.40
   9  -9   0    0.90    0.50
   9  -9   0    0.50    0.40
  -9  -9   0    0.00    0.70
   9  -9   0    0.70    0.40
  -9  -9   0    0.40    0.90
   9   9   0    0.40    0.80
   9   9   0    0.70    0.80
   9   9   0    0.30    0.80
   9   9   0    0.00    0.80
   9   9   0    0.80    0.80
   9   9   0    1.30    0.90
  10  -9   0   11.30    0.90
  10  -9   0   12.50    1.10
  10  -9   0   15.20    1.10
 -10  -9   0   14.60    1.30
 -10  -9   0   15.20    1.40
  10  -9   0   13.80    1.10
 -10  -9   0   12.80    1.50
  10  -9   0   12.40    0.90
 -10  -9   0   14.20    1.70
  10   9   0   13.00    1.50
  10   9   0   12.20    1.50
  10   9   0   14.20    1.60
  10   9   0   10.80    1.50
  10   9   0   17.90    1.80
  11  -9   0    1.90    0.60
  11  -9   0    2.00    0.60
 -11  -9   0    1.00    1.00
 -11  -9   0    2.10    1.00
  11  -9   0    2.30    0.50
 -11  -9   0    2.20    0.80
  11  -9   0    3.10    0.70
  11  -9   0    3.80    0.70
  11  -9   0    2.20    0.50
 -11  -9   0    3.10    0.90
  11   9   0    1.10    0.90
  11   9   0    1.90    1.10
  11   9   0    3.10    1.00
  11   9   0    2.80    1.10
  11   9   0    3.10    1.10
  12  -9   0   -0.20    0.40
  12  -9   0   -0.30    0.40
  12  -9   0   -0.30    0.60
 -12  -9   0   -0.80    0.90
  12  -9   0   -0.40    0.60
 -12  -9   0    0.20    0.70
  12  -9   0   -0.20    0.50
 -12  -9   0   -1.50    0.80
  12  -9   0    0.20    0.50
 -12  -9   0    0.30    0.70
  12   9   0   -0.50    1.00
  12   9   0    1.10    0.90
  12   9   0   -1.50    1.10
  12   9   0    0.00    0.90
  12   9   0   -0.60    1.00
  13  -9   0    3.30    0.50
 -13  -9   0    3.50    1.10
 -13  -9   0    1.50    0.80
 -13  -9   0    4.00    0.90
  13  -9   0    4.00    0.70
  13  -9   0    4.30    0.80
 -13  -9   0    4.40    1.20
  13  -9   0    3.70    0.60
  13  -9   0    5.10    0.80
  13   9   0    5.50    1.20
  13   9   0    1.90    1.20
  13   9   0    2.10    1.10
  13   9   0    3.30    1.30
  13   9   0    6.50    1.40
   0 -10   0   11.60    1.00
   0 -10   0   14.00    1.00
   0 -10   0   14.50    1.00
   0 -10   0   14.60    1.00
   0 -10   0   13.70    0.90
   0  10   0   13.60    0.90
   0  10   0   13.40    1.00
   0  10   0   12.50    0.90
   0  10   0   11.80    1.00
   0  10   0   15.70    0.90
  -1 -10   0  391.66   19.70
   1 -10   0  425.76   19.60
   1 -10   0  439.46   19.60
   1 -10   0  396.16   19.70
   1 -10   0  422.36   19.70
  -1 -10   0  427.46   19.80
  -1 -10   0  415.46   19.70
  -1 -10   0  408.66   19.80
  -1 -10   0  428.56   19.80
  -1 -10   0  427.46   19.70
   1 -10   0  391.46   19.70
   1 -10   0  431.66   19.70
   1  10   0  450.05   19.70
   1  10   0  425.06   19.80
  -1  10   0  401.26   19.70
   1  10   0  427.06   19.60
   1  10   0  396.86   19.70
   1  10   0  441.76   19.80
  -1  10   0  440.06   19.50
  -1  10   0  428.36   19.50
  -2 -10   0   11.00    1.20
   2 -10   0   10.60    0.70
  -2 -10   0   11.00    1.00
  -2 -10   0    8.50    0.90
   2 -10   0   10.10    0.80
   2 -10   0   10.30    0.80
   2 -10   0   11.10    0.80
  -2 -10   0   11.70    0.90
  -2 -10   0    9.80    0.90
   2 -10   0    9.20    0.80
   2 -10   0    8.30    0.80
  -2 -10   0   10.00    0.90
  -2  10   0   10.10    0.80
  -2  10   0   10.20    0.80
   2  10   0   11.70    1.00
   2  10   0   10.90    1.00
   2  10   0   11.20    0.90
   2  10   0    9.30    0.90
   2  10   0   10.40    0.90
  -2  10   0    9.60    0.70
   2  10   0   10.80    1.00
   3 -10   0   61.99    3.10
   3 -10   0   63.59    3.10
  -3 -10   0   58.99    3.30
  -3 -10   0   58.39    3.30
  -3 -10   0   64.89    3.30
   3 -10   0   63.19    3.00
  -3 -10   0   60.79    3.20
   3 -10   0   65.09    3.10
  -3 -10   0   58.89    3.20
  -3 -10   0   58.29    3.30
   3 -10   0   56.89    3.00
   3 -10   0   61.19    3.00
   3  10   0   61.49    3.20
   3  10   0   63.79    3.30
   3  10   0   61.29    3.30
   3  10   0   63.49    3.20
  -3  10   0   59.79    3.00
   3  10   0   64.39    3.30
   3  10   0   57.79    3.30
   4 -10   0  122.59    5.80
  -4 -10   0  120.39    6.10
   4 -10   0  112.39    5.90
   4 -10   0  126.69    5.80
   4 -10   0  123.29    5.90
  -4 -10   0  124.59    6.00
   4 -10   0  115.29    5.90
  -4 -10   0  126.19    6.20
  -4 -10   0  125.89    6.20
  -4 -10   0  119.19    6.20
   4 -10   0  124.99    5.90
   4  10   0  124.69    6.20
   4  10   0  124.69    6.20
   4  10   0  118.99    6.00
   4  10   0  122.79    6.00
   4  10   0  123.09    6.50
  -4  10   0  123.99    5.80
   4  10   0  127.29    6.20
  -4  10   0  127.09    6.00
  -5 -10   0  279.67   13.80
  -5 -10   0  299.17   13.80
  -5 -10   0  278.37   13.70
   5 -10   0  262.27   13.40
   5 -10   0  285.97   13.50
   5 -10   0  288.67   13.40
   5 -10   0  271.47   13.40
  -5 -10   0  274.67   13.80
  -5 -10   0  287.57   13.70
  -5 -10   0  282.47   13.90
   5 -10   0  308.07   13.50
   5 -10   0  296.77   13.50
   5  10   0  278.77   13.70
   5  10   0  305.37   13.80
  -5  10   0  283.77   13.30
   5  10   0  298.37   13.90
   5  10   0  304.47   13.90
   5  10   0  292.07   13.70
  -5  10   0  282.87   13.30
   5  10   0  291.97   13.80
  -6 -10   0    2.90    0.70
   6 -10   0    3.20    0.40
  -6 -10   0    3.60    0.80
  -6 -10   0    3.00    0.80
   6 -10   0    4.10    0.50
  -6 -10   0    4.90    0.90
   6 -10   0    5.20    0.50
   6 -10   0    4.00    0.50
   6 -10   0    4.10    0.50
  -6 -10   0    4.90    1.00
  -6 -10   0    3.10    0.80
   6 -10   0    3.40    0.70
   6  10   0    3.80    0.70
   6  10   0    3.20    0.90
   6  10   0    3.60    0.80
   6  10   0    4.20    0.80
   6  10   0    4.30    0.90
   6  10   0    2.80    0.70
  -7 -10   0  222.08   10.70
  -7 -10   0  216.78   10.40
   7 -10   0  233.98   10.20
   7 -10   0  233.48   10.10
   7 -10   0  210.28   10.10
   7 -10   0  198.38   10.10
  -7 -10   0  232.98   10.70
   7 -10   0  208.98   10.10
  -7 -10   0  224.88   10.60
  -7 -10   0  213.48   10.60
  -7 -10   0  213.18   10.40
   7 -10   0  208.78   10.10
   7  10   0  226.08   10.60
   7  10   0  211.78   10.60
   7  10   0  193.88   10.60
   7  10   0  207.78   10.40
   7  10   0  219.78   10.50
   7  10   0  199.48   10.60
   8 -10   0   25.60    1.40
  -8 -10   0   21.90    1.80
  -8 -10   0   27.60    2.00
   8 -10   0   24.20    1.40
  -8 -10   0   23.90    1.70
  -8 -10   0   26.00    2.00
  -8 -10   0   25.00    2.00
   8 -10   0   26.20    1.50
   8 -10   0   26.90    1.40
   8 -10   0   26.00    1.50
   8 -10   0   24.10    1.40
   8  10   0   23.70    1.90
   8  10   0   26.50    2.00
   8  10   0   25.50    2.00
   8  10   0   23.10    1.80
   8  10   0   24.50    1.90
   8  10   0   26.70    2.00
   9 -10   0   13.00    1.00
  -9 -10   0   13.20    1.40
   9 -10   0   14.10    0.90
   9 -10   0   14.50    1.00
   9 -10   0   14.30    1.00
  -9 -10   0   16.50    1.60
  -9 -10   0   14.50    1.50
  -9 -10   0   18.00    1.40
  -9 -10   0   13.40    1.60
   9 -10   0   12.70    0.90
   9 -10   0   14.70    1.00
   9  10   0   12.60    1.50
   9  10   0   14.40    1.70
   9  10   0   13.00    1.40
   9  10   0   12.50    1.50
   9  10   0   11.30    1.40
   9  10   0   14.80    1.50
 -10 -10   0    9.50    1.40
  10 -10   0    7.90    0.80
 -10 -10   0    6.30    1.10
  10 -10   0    7.60    0.80
  10 -10   0    8.00    0.70
 -10 -10   0    7.30    1.10
  10 -10   0    7.80    0.70
 -10 -10   0    8.60    1.40
  10 -10   0    7.40    0.80
  10  10   0    5.90    1.20
  10  10   0    7.80    1.30
  10  10   0    7.00    1.20
  10  10   0    6.60    1.30
  10  10   0    5.70    2.10
 -11 -10   0    0.20    0.90
  11 -10   0   -0.80    0.50
 -11 -10   0   -0.10    1.00
 -11 -10   0    0.00    0.80
  11 -10   0   -0.30    0.50
  11 -10   0   -0.10    0.30
  11 -10   0    0.40    0.60
 -11 -10   0   -1.40    0.70
  11 -10   0    0.20    0.40
  11 -10   0   -0.70    0.50
  11  10   0   -1.00    0.90
  11  10   0   -0.10    1.00
  11  10   0    1.00    0.90
  11  10   0    1.00    0.90
  11  10   0   -0.60    0.90
 -12 -10   0    0.80    0.80
 -12 -10   0    1.60    1.10
  12 -10   0    0.60    0.60
  12 -10   0    1.60    0.60
  12 -10   0    1.40    0.60
  12 -10   0    0.90    0.40
  12 -10   0    0.40    0.30
 -12 -10   0    0.60    0.90
  12 -10   0    0.10    0.50
  12  10   0    1.00    1.40
  12  10   0   -0.30    1.00
  12  10   0    1.30    1.10
  12  10   0    0.10    0.90
  12  10   0    1.20    1.00
  13 -10   0    2.60    0.80
  13 -10   0    2.00    0.60
  13 -10   0    2.70    0.50
 -13 -10   0    1.40    1.30
  13 -10   0    2.80    0.60
 -13 -10   0    1.30    1.00
  13 -10   0    2.30    0.70
 -13 -10   0    3.00    1.20
  13  10   0    0.80    1.50
  13  10   0    1.80    1.20
  13  10   0    2.60    1.10
  13  10   0    5.20    1.40
   0 -11   0    0.20    0.40
   0 -11   0   -0.10    0.40
   0 -11   0   -0.30    0.40
   0 -11   0    0.10    0.40
   0 -11   0   -0.60    0.40
   0 -11   0   -0.60    0.40
   0  11   0   -0.10    0.40
   0  11   0    0.00    0.40
   0  11   0   -0.20    0.30
   0  11   0    0.10    0.30
   0  11   0   -0.10    0.30
  -1 -11   0  159.98    7.80
  -1 -11   0  158.78    7.70
  -1 -11   0  170.08    7.80
   1 -11   0  170.28    7.80
   1 -11   0  151.08    7.70
  -1 -11   0  158.98    7.60
   1 -11   0  150.38    7.70
   1 -11   0  165.08    7.60
   1 -11   0  162.08    7.70
  -1 -11   0  160.68    7.60
   1 -11   0  164.18    7.60
  -1 -11   0  158.98    7.80
   1  11   0  140.49    7.70
   1  11   0  169.98    7.60
  -1  11   0  166.18    7.50
   1  11   0  165.08    7.80
   1  11   0  164.98    7.70
  -1  11   0  162.98    8.00
  -1  11   0  148.09    7.60
  -1  11   0  147.09    7.60
   1  11   0  147.19    7.60
  -1  11   0  155.88    7.50
   1  11   0  159.28    7.70
  -2 -11   0   15.00    1.20
   2 -11   0   15.70    1.00
  -2 -11   0   17.10    1.10
  -2 -11   0   18.20    1.20
   2 -11   0   16.90    1.10
   2 -11   0   16.20    1.00
  -2 -11   0   17.30    1.20
  -2 -11   0   14.80    1.20
  -2 -11   0   16.70    1.30
   2 -11   0   17.30    1.40
   2 -11   0   16.20    1.10
   2 -11   0   14.80    1.10
   2  11   0   17.10    1.20
  -2  11   0   13.70    1.00
   2  11   0   14.80    1.20
  -2  11   0   16.70    1.10
   2  11   0   17.30    1.20
   2  11   0   17.50    1.30
   2  11   0   17.80    1.20
  -2  11   0   16.20    0.80
   2  11   0   17.20    1.20
   3 -11   0   15.30    1.10
  -3 -11   0   13.90    1.10
  -3 -11   0   14.10    1.20
  -3 -11   0   12.00    1.10
  -3 -11   0   13.00    1.20
   3 -11   0   14.90    1.00
   3 -11   0   13.70    0.90
   3 -11   0   14.00    0.90
  -3 -11   0   15.90    1.60
   3 -11   0   14.90    0.90
   3 -11   0   13.60    1.00
   3  11   0   14.20    1.20
   3  11   0   15.90    1.20
   3  11   0   16.60    1.20
   3  11   0   13.70    1.20
   3  11   0   13.90    1.40
   3  11   0   14.40    1.10
  -3  11   0   14.30    0.90
  -4 -11   0   14.10    1.30
  -4 -11   0   12.50    1.20
   4 -11   0   13.50    0.90
   4 -11   0   13.50    0.90
   4 -11   0   13.80    0.90
  -4 -11   0   11.90    1.10
   4 -11   0   12.70    0.90
  -4 -11   0   13.00    1.10
  -4 -11   0   14.00    1.20
   4 -11   0   13.30    1.20
   4 -11   0   12.80    0.90
   4  11   0   11.90    1.10
   4  11   0   12.00    1.10
   4  11   0   11.30    1.20
  -4  11   0   12.90    0.80
   4  11   0   12.40    1.20
   4  11   0   12.50    1.30
   4  11   0   11.80    1.10
  -5 -11   0   14.20    1.30
   5 -11   0   14.10    0.90
  -5 -11   0   13.90    1.80
  -5 -11   0   12.70    1.30
  -5 -11   0   12.70    1.20
  -5 -11   0   13.70    1.40
   5 -11   0   14.20    1.00
   5 -11   0   15.10    1.00
   5 -11   0   13.30    0.90
  -5 -11   0   14.40    1.20
   5 -11   0   14.70    1.00
   5 -11   0   14.30    0.90
   5  11   0   14.80    1.30
   5  11   0   13.10    1.20
  -5  11   0   13.90    0.80
   5  11   0   11.70    1.40
   5  11   0   14.20    1.40
  -5  11   0   13.90    0.70
   5  11   0   11.80    1.20
   5  11   0   13.20    1.30
  -6 -11   0   29.20    2.50
   6 -11   0   28.20    1.60
   6 -11   0   28.70    1.60
  -6 -11   0   30.20    2.10
   6 -11   0   29.10    1.60
  -6 -11   0   28.90    2.00
  -6 -11   0   30.20    2.10
   6 -11   0   30.80    1.70
   6 -11   0   28.50    1.60
  -6 -11   0   31.50    2.10
   6 -11   0   30.40    1.60
  -6 -11   0   31.40    1.90
   6  11   0   30.90    2.00
   6  11   0   27.60    1.90
   6  11   0   31.60    2.10
   6  11   0   28.80    2.10
   6  11   0   29.50    2.10
   6  11   0   29.20    1.90
   7 -11   0    1.50    0.40
   7 -11   0    1.20    0.40
   7 -11   0    1.20    0.40
  -7 -11   0    0.50    0.70
   7 -11   0    1.30    0.40
   7 -11   0    1.30    0.30
  -7 -11   0    1.80    1.00
  -7 -11   0    1.60    0.70
  -7 -11   0    2.00    0.80
   7 -11   0    1.60    0.40
  -7 -11   0    2.20    0.80
  -7 -11   0    0.20    0.60
   7  11   0    1.40    0.90
   7  11   0    1.70    0.80
   7  11   0    1.10    0.70
   7  11   0    1.10    0.70
   7  11   0    0.90    0.90
   8 -11   0   42.70    2.20
  -8 -11   0   39.50    3.10
  -8 -11   0   43.40    2.80
  -8 -11   0   40.10    2.80
   8 -11   0   46.60    2.30
   8 -11   0   44.80    2.20
   8 -11   0   40.30    2.20
  -8 -11   0   48.50    2.90
  -8 -11   0   43.90    2.60
   8 -11   0   43.30    2.30
  -8 -11   0   39.70    2.60
   8  11   0   45.40    2.90
   8  11   0   45.80    2.80
   8  11   0   43.50    2.90
   8  11   0   41.30    2.70
   8  11   0   39.30    2.80
   9 -11   0    0.00    0.40
  -9 -11   0    0.00    0.90
   9 -11   0   -0.10    0.30
  -9 -11   0    0.40    0.80
   9 -11   0   -0.10    0.40
   9 -11   0   -0.70    0.40
   9 -11   0    0.00    0.40
  -9 -11   0   -0.30    0.60
  -9 -11   0   -0.50    0.80
   9 -11   0   -0.20    0.30
  -9 -11   0    1.40    0.90
   9  11   0    0.50    1.00
   9  11   0   -0.40    0.70
   9  11   0    0.50    0.90
   9  11   0   -1.60    0.70
   9  11   0    0.00    0.70
 -10 -11   0   14.30    1.50
  10 -11   0   12.70    0.80
  10 -11   0   13.80    1.00
 -10 -11   0   12.50    1.70
  10 -11   0   13.60    1.00
  10 -11   0   12.20    0.80
 -10 -11   0   11.80    1.60
  10 -11   0   12.90    1.10
  10  11   0   10.60    1.60
  10  11   0   14.50    2.10
  10  11   0   10.40    1.50
  10  11   0   12.70    1.50
  10  11   0   13.90    1.60
  11 -11   0    8.10    0.60
  11 -11   0    8.00    0.90
 -11 -11   0    8.60    1.40
  11 -11   0    7.00    0.80
 -11 -11   0   11.00    1.60
  11 -11   0    9.20    0.80
  11 -11   0    7.60    0.60
  11 -11   0    7.10    0.90
 -11 -11   0    7.20    1.50
  11  11   0    7.10    1.30
  11  11   0    8.10    1.50
  11  11   0    6.80    1.30
  11  11   0    6.10    1.20
  11  11   0    7.70    1.40
  12 -11   0    8.20    0.80
  12 -11   0    7.50    0.80
 -12 -11   0    6.00    1.40
  12 -11   0    7.30    0.90
 -12 -11   0    7.00    1.40
 -12 -11   0    4.80    1.10
 -12 -11   0    4.40    1.00
  12 -11   0    7.80    0.50
  12 -11   0    7.70    0.70
  12  11   0    7.00    1.40
  12  11   0    5.40    1.40
  12  11   0    4.20    1.40
  12  11   0    5.40    1.30
  12  11   0    9.40    1.60
 -13 -11   0    1.60    1.20
  13 -11   0    1.80    0.70
 -13 -11   0   -0.20    0.80
 -13 -11   0    0.90    1.40
 -13 -11   0    2.50    1.20
  13 -11   0    2.80    0.70
  13  11   0    4.20    1.40
  13  11   0    4.10    1.30
  13  11   0    2.20    1.30
  13  11   0    1.90    1.10
   0 -12   0  153.88    7.60
   0 -12   0  153.18    7.40
   0 -12   0  149.09    7.50
   0 -12   0  157.08    7.60
   0 -12   0  152.48    7.40
   0 -12   0  167.08    7.60
   0  12   0  155.78    7.50
   0  12   0  147.29    8.00
   0  12   0  156.68    7.40
   0  12   0  142.09    7.50
   0  12   0  162.98    7.50
   0  12   0  159.68    7.40
  -1 -12   0   12.40    1.10
   1 -12   0   11.00    1.00
  -1 -12   0   10.60    1.00
  -1 -12   0   11.10    1.10
   1 -12   0   12.40    0.90
   1 -12   0   13.20    1.00
  -1 -12   0   12.30    1.00
   1 -12   0   11.40    1.00
  -1 -12   0   11.20    1.00
   1 -12   0   12.60    0.90
  -1 -12   0   11.70    1.00
   1 -12   0   12.20    1.00
   1  12   0    9.90    1.00
  -1  12   0   12.60    0.80
  -1  12   0   14.40    1.00
  -1  12   0   10.60    0.90
   1  12   0   11.70    0.90
   1  12   0   11.90    1.00
   1  12   0   12.20    1.00
  -1  12   0   12.60    0.80
   1  12   0   12.80    1.10
   2 -12   0    0.00    0.40
   2 -12   0   -0.30    0.40
  -2 -12   0   -0.20    0.50
   2 -12   0    0.60    0.40
   2 -12   0   -0.30    0.40
  -2 -12   0    0.30    0.50
  -2 -12   0   -0.50    0.40
  -2 -12   0   -0.40    0.50
  -2 -12   0   -0.40    0.50
   2 -12   0   -0.40    0.30
  -2 -12   0    0.30    0.50
   2 -12   0   -0.50    0.40
  -2  12   0    0.30    0.30
   2  12   0    0.30    0.50
   2  12   0    0.00    0.40
  -2  12   0   -0.10    0.30
   2  12   0    0.20    0.50
   2  12   0    0.10    0.70
   2  12   0    0.10    0.50
  -2  12   0    0.10    0.30
  -2  12   0   -0.30    0.20
   2  12   0    0.00    0.50
  -3 -12   0   55.19    3.30
  -3 -12   0   62.29    3.30
  -3 -12   0   53.49    3.30
   3 -12   0   53.09    3.00
   3 -12   0   59.09    3.10
  -3 -12   0   56.29    3.20
  -3 -12   0   60.79    3.20
   3 -12   0   61.19    3.00
   3 -12   0   59.09    3.00
  -3 -12   0   62.79    3.30
   3 -12   0   53.19    3.00
   3 -12   0   62.69    3.10
   3  12   0   59.29    3.30
   3  12   0   58.79    3.20
  -3  12   0   62.09    3.00
   3  12   0   62.99    3.20
   3  12   0   53.99    3.70
  -3  12   0   62.69    3.00
   3  12   0   64.79    3.30
   3  12   0   59.89    3.30
   4 -12   0   80.49    4.10
  -4 -12   0   88.29    4.50
   4 -12   0   88.59    4.20
   4 -12   0   83.99    4.10
   4 -12   0   81.19    4.20
  -4 -12   0   84.59    4.50
   4 -12   0   80.79    4.10
  -4 -12   0   78.19    4.40
  -4 -12   0   79.29    4.30
  -4 -12   0   88.89    4.30
  -4 -12   0   81.29    4.50
   4 -12   0   85.79    4.20
  -4  12   0   86.59    4.00
   4  12   0   84.39    4.30
   4  12   0   81.59    4.30
   4  12   0   83.69    4.40
   4  12   0   86.69    4.50
   4  12   0   82.49    4.50
  -4  12   0   82.69    4.00
  -4  12   0   85.19    4.00
  -4  12   0   79.29    4.10
  -5 -12   0   58.29    3.40
   5 -12   0   60.19    2.90
   5 -12   0   55.69    2.90
   5 -12   0   60.29    3.00
  -5 -12   0   55.19    3.30
   5 -12   0   52.09    2.90
   5 -12   0   58.89    2.90
   5 -12   0   60.29    3.00
  -5 -12   0   58.49    3.20
  -5 -12   0   56.89    3.20
  -5 -12   0   58.79    4.00
  -5 -12   0   59.19    3.30
   5  12   0   54.39    3.20
   5  12   0   65.19    3.40
  -5  12   0   57.29    2.80
   5  12   0   56.99    4.00
   5  12   0   58.39    3.20
   5  12   0   58.29    3.30
  -5  12   0   55.29    2.80
   5  12   0   56.29    3.30
  -6 -12   0  209.08   10.70
   6 -12   0  218.78   10.40
  -6 -12   0  224.88   10.80
   6 -12   0  234.28   10.40
  -6 -12   0  212.68   10.60
   6 -12   0  223.68   10.30
  -6 -12   0  216.28   10.60
  -6 -12   0  220.48   10.80
   6 -12   0  206.48   10.30
   6 -12   0  234.68   10.30
  -6 -12   0  214.48   10.80
   6 -12   0  210.38   10.30
   6  12   0  223.88   10.60
   6  12   0  226.98   10.80
   6  12   0  220.58   10.80
   6  12   0  218.48   10.80
   6  12   0  218.58   10.80
   6  12   0  204.08   10.60
  -7 -12   0   16.00    1.50
   7 -12   0   14.20    0.90
  -7 -12   0   14.40    1.60
   7 -12   0   16.60    1.10
  -7 -12   0   13.90    1.40
   7 -12   0   17.60    1.10
  -7 -12   0   15.60    1.50
  -7 -12   0   13.70    1.30
   7 -12   0   15.10    1.00
  -7 -12   0   15.10    1.60
   7 -12   0   16.10    1.00
   7  12   0   17.60    1.60
   7  12   0   13.90    1.40
   7  12   0   16.30    1.60
   7  12   0   16.30    1.50
   7  12   0   13.90    1.40
  -8 -12   0   18.00    1.70
  -8 -12   0   18.10    1.60
   8 -12   0   17.20    1.10
  -8 -12   0   19.10    1.80
   8 -12   0   19.50    1.10
   8 -12   0   18.40    1.20
  -8 -12   0   20.50    1.70
  -8 -12   0   17.80    1.80
  -8 -12   0   17.90    1.50
   8 -12   0   19.70    1.20
   8 -12   0   19.00    1.20
   8 -12   0   16.40    1.10
   8  12   0   18.20    1.70
   8  12   0   18.80    1.70
   8  12   0   17.90    1.60
   8  12   0   18.90    1.80
   8  12   0   16.90    1.80
   9 -12   0    7.70    0.70
  -9 -12   0    7.40    1.10
  -9 -12   0    6.70    1.30
   9 -12   0    6.50    0.70
   9 -12   0    6.60    0.70
   9 -12   0    7.40    0.70
  -9 -12   0    8.70    1.30
   9 -12   0    6.70    0.60
  -9 -12   0    7.20    1.30
   9  12   0    5.80    1.20
   9  12   0    6.20    1.20
   9  12   0    5.80    1.30
   9  12   0    7.40    1.20
   9  12   0    5.90    1.20
 -10 -12   0   37.60    2.60
  10 -12   0   44.50    2.20
  10 -12   0   43.30    2.10
  10 -12   0   46.80    2.30
 -10 -12   0   45.50    3.10
  10 -12   0   41.20    2.10
 -10 -12   0   45.40    3.00
  10 -12   0   43.90    2.40
  10  12   0   41.70    3.00
  10  12   0   41.80    3.00
  10  12   0   44.50    3.00
  10  12   0   40.70    2.80
  10  12   0   41.00    3.00
 -11 -12   0   30.80    2.30
  11 -12   0   33.40    1.70
 -11 -12   0   33.40    2.70
 -11 -12   0   35.20    2.60
  11 -12   0   30.80    1.70
  11 -12   0   31.90    1.90
  11 -12   0   28.70    1.80
 -11 -12   0   27.60    2.40
  11  12   0   30.90    2.50
  11  12   0   33.30    2.60
  11  12   0   32.30    2.70
  11  12   0   30.90    2.40
  11  12   0   33.20    2.70
 -12 -12   0    2.40    1.10
 -12 -12   0    3.10    1.00
  12 -12   0    1.90    0.60
 -12 -12   0    3.40    1.30
  12 -12   0    1.20    0.60
  12  12   0    0.30    1.00
  12  12   0    2.10    1.20
  12  12   0    1.20    1.10
  12  12   0    1.70    1.20
 -13 -12   0    3.20    1.90
 -13 -12   0    1.60    0.90
  13 -12   0    2.80    0.70
 -13 -12   0    5.20    1.30
  13  12   0    0.80    1.20
  13  12   0    3.60    1.20
   0 -13   0    0.60    0.50
   0 -13   0    0.30    0.50
   0 -13   0    0.50    0.60
   0 -13   0    0.10    0.40
   0 -13   0    0.00    0.50
   0 -13   0    0.10    0.50
   0  13   0    0.50    0.50
   0  13   0    0.20    0.50
   0  13   0   -0.30    0.40
   0  13   0    0.00    0.50
   0  13   0   -0.40    0.40
   0  13   0    0.40    0.50
  -1 -13   0    3.80    0.70
  -1 -13   0    3.20    0.70
   1 -13   0    3.90    0.60
   1 -13   0    3.40    0.60
  -1 -13   0    3.80    0.70
  -1 -13   0    3.10    0.70
   1 -13   0    4.60    0.70
   1 -13   0    3.30    0.60
   1 -13   0    4.30    0.70
  -1 -13   0    3.90    0.70
   1 -13   0    3.70    0.60
  -1 -13   0    2.70    0.60
  -1  13   0    3.00    0.50
   1  13   0    3.00    0.70
  -1  13   0    4.30    0.60
   1  13   0    4.10    0.60
  -1  13   0    2.80    0.50
  -1  13   0    3.70    0.60
  -1  13   0    3.50    0.50
   1  13   0    2.80    0.70
   1  13   0    2.60    0.60
   1  13   0    4.40    0.70
   1  13   0    3.40    0.60
   2 -13   0   56.29    2.70
   2 -13   0   49.40    2.80
   2 -13   0   52.09    2.80
  -2 -13   0   55.29    3.00
  -2 -13   0   54.99    3.00
   2 -13   0   48.80    2.80
   2 -13   0   54.89    2.70
  -2 -13   0   50.49    2.80
  -2 -13   0   47.30    2.90
  -2 -13   0   50.59    2.80
   2 -13   0   49.80    2.80
  -2 -13   0   52.39    3.00
   2  13   0   58.79    3.00
  -2  13   0   50.19    2.70
   2  13   0   54.39    2.80
  -2  13   0   48.60    2.70
   2  13   0   49.70    2.90
   2  13   0   51.89    2.80
   2  13   0   52.39    2.90
   2  13   0   54.39    2.90
  -2  13   0   49.90    2.50
  -2  13   0   53.89    2.80
  -2  13   0   57.19    2.90
   3 -13   0   20.70    1.30
   3 -13   0   16.60    1.20
   3 -13   0   19.20    1.20
  -3 -13   0   18.90    1.40
  -3 -13   0   20.70    1.60
   3 -13   0   18.60    1.30
  -3 -13   0   20.30    1.60
   3 -13   0   19.90    1.20
  -3 -13   0   20.00    1.60
   3 -13   0   18.20    1.30
  -3 -13   0   20.10    1.40
  -3 -13   0   18.40    1.50
   3  13   0   22.00    1.50
  -3  13   0   15.90    1.10
  -3  13   0   20.20    1.20
   3  13   0   20.20    1.60
   3  13   0   17.60    1.50
   3  13   0   17.60    1.40
   3  13   0   17.70    1.40
  -3  13   0   19.80    1.20
  -3  13   0   19.10    1.20
   3  13   0   20.30    1.50
   4 -13   0   11.00    0.90
   4 -13   0   14.20    1.00
  -4 -13   0   12.20    1.20
  -4 -13   0   13.80    1.30
   4 -13   0   12.10    0.90
   4 -13   0   14.00    1.10
   4 -13   0   13.10    0.90
  -4 -13   0   12.30    1.30
  -4 -13   0   13.70    1.20
  -4 -13   0   13.50    1.40
  -4 -13   0   11.60    1.30
   4 -13   0   13.90    1.00
   4  13   0   12.20    1.30
  -4  13   0   13.30    0.90
  -4  13   0   13.90    0.90
   4  13   0   13.20    1.40
  -4  13   0   13.90    0.90
   4  13   0   15.60    1.30
   4  13   0   12.80    1.20
   4  13   0   11.70    1.20
   4  13   0   14.40    1.30
   5 -13   0   15.20    1.00
  -5 -13   0   16.80    1.50
  -5 -13   0   14.90    1.30
  -5 -13   0   14.90    1.30
   5 -13   0   14.60    1.00
   5 -13   0   16.50    1.10
   5 -13   0   15.60    1.00
  -5 -13   0   16.20    1.50
   5 -13   0   15.20    1.10
  -5 -13   0   15.60    1.40
  -5 -13   0   15.40    1.60
   5 -13   0   14.70    1.10
  -5  13   0   15.20    0.90
   5  13   0   15.30    1.40
  -5  13   0   15.50    0.90
   5  13   0   17.00    1.50
   5  13   0   14.30    1.40
   5  13   0   14.70    1.40
   5  13   0   17.50    1.40
   5  13   0   17.30    1.50
   6 -13   0   11.10    0.80
  -6 -13   0   10.50    1.40
   6 -13   0   12.50    0.90
  -6 -13   0   13.30    1.40
  -6 -13   0   15.50    1.50
   6 -13   0   12.10    0.90
   6 -13   0   12.50    0.90
   6 -13   0   11.90    0.90
  -6 -13   0   10.50    1.40
  -6 -13   0   13.10    1.20
   6 -13   0   12.90    0.90
  -6 -13   0    9.90    1.20
   6  13   0   12.50    1.40
   6  13   0   10.20    1.10
   6  13   0    8.00    1.10
   6  13   0   14.00    1.40
   6  13   0   11.50    1.40
   6  13   0   11.80    1.40
  -7 -13   0    1.30    0.90
   7 -13   0    1.10    0.50
  -7 -13   0    1.60    0.80
  -7 -13   0    0.30    0.80
  -7 -13   0    0.70    0.70
   7 -13   0    1.50    0.40
   7 -13   0    0.80    0.30
  -7 -13   0    0.80    0.80
   7 -13   0    0.90    0.50
   7 -13   0    1.40    0.40
  -7 -13   0    0.80    0.70
   7  13   0    0.80    0.90
   7  13   0    1.90    0.80
   7  13   0    1.20    0.80
   7  13   0    1.10    0.70
   7  13   0    1.70    0.90
  -8 -13   0    1.50    0.90
   8 -13   0    0.90    0.30
   8 -13   0    1.50    0.40
  -8 -13   0   -0.20    0.70
   8 -13   0    1.40    0.50
   8 -13   0    1.00    0.40
   8 -13   0    1.90    0.50
  -8 -13   0    1.60    0.90
  -8 -13   0    2.80    0.90
  -8 -13   0    1.50    0.90
   8  13   0    0.40    0.90
   8  13   0    0.60    0.80
   8  13   0    2.90    1.10
   8  13   0    2.40    0.90
   8  13   0    0.10    0.80
  -9 -13   0   -0.30    0.70
   9 -13   0   -0.10    0.40
  -9 -13   0   -0.20    0.90
   9 -13   0   -0.40    0.40
  -9 -13   0   -0.80    0.90
   9 -13   0   -0.40    0.40
  -9 -13   0   -0.40    1.00
   9 -13   0   -0.10    0.20
  -9 -13   0   -1.80    0.60
   9 -13   0   -0.10    0.50
   9 -13   0    0.30    0.20
   9  13   0   -0.40    0.90
   9  13   0    0.60    0.80
   9  13   0    1.40    0.90
   9  13   0   -0.40    0.90
   9  13   0    0.10    0.80
 -10 -13   0   28.60    2.30
  10 -13   0   26.50    1.80
 -10 -13   0   28.90    2.20
  10 -13   0   28.90    1.60
  10 -13   0   27.10    1.70
 -10 -13   0   30.10    2.50
  10 -13   0   27.70    1.50
  10  13   0   26.80    2.20
  10  13   0   25.40    2.30
  10  13   0   27.70    2.40
  10  13   0   27.40    2.40
  10  13   0   25.60    2.30
 -11 -13   0   -1.00    0.90
  11 -13   0    0.30    0.50
 -11 -13   0    0.40    1.00
 -11 -13   0    1.70    1.10
  11 -13   0    0.70    0.50
  11  13   0    1.40    1.10
  11  13   0    1.40    1.10
  11  13   0    0.40    1.10
  11  13   0    2.10    1.00
 -12 -13   0    3.00    1.20
 -12 -13   0    1.90    0.90
 -12 -13   0    1.00    1.10
  12 -13   0    3.00    0.60
  12  13   0    2.50    1.10
  12  13   0    2.00    1.30
  12  13   0    0.40    1.10
  12  13   0    1.90    1.20
 -13 -13   0    1.20    1.10
  13 -13   0    1.70    0.60
 -13 -13   0    1.90    0.90
 -13 -13   0    1.40    1.30
  13  13   0    1.60    1.20
  13  13   0    1.60    1.10
  13  13   0    4.00    1.20
   0 -14   0   -0.80    0.50
   0 -14   0    0.90    0.60
   0 -14   0    0.10    0.50
   0 -14   0   -0.60    0.50
   0 -14   0    0.50    0.50
   0 -14   0   -0.80    0.50
   0  14   0   -1.00    0.50
   0  14   0   -0.10    0.50
   0  14   0   -0.10    0.50
   0  14   0   -0.40    0.40
   0  14   0    0.20    0.50
  -1 -14   0   -0.30    0.50
   1 -14   0   -0.20    0.50
   1 -14   0    0.40    0.50
  -1 -14   0    0.10    0.50
   1 -14   0    0.50    0.50
   1 -14   0    0.50    0.50
  -1 -14   0    1.10    0.60
  -1 -14   0    0.90    0.60
   1 -14   0    0.20    0.50
   1 -14   0    0.20    0.50
  -1 -14   0   -0.40    0.50
  -1 -14   0    0.30    0.60
   1  14   0    0.80    0.60
  -1  14   0    0.80    0.70
   1  14   0    0.20    0.50
   1  14   0   -0.20    0.50
  -1  14   0    1.00    0.50
  -1  14   0    0.20    0.40
   1  14   0    0.00    0.50
   1  14   0    0.20    0.50
  -1  14   0    0.50    0.50
  -1  14   0    0.90    0.50
   1  14   0    1.00    0.50
  -1  14   0    0.10    0.40
  -2 -14   0  131.59    6.50
  -2 -14   0  122.89    6.30
  -2 -14   0  132.29    6.50
  -2 -14   0  130.49    6.50
   2 -14   0  127.19    6.30
   2 -14   0  125.59    6.30
  -2 -14   0  127.29    6.30
   2 -14   0  112.99    6.30
   2 -14   0  126.59    6.20
  -2 -14   0  119.99    6.40
   2 -14   0  130.69    6.20
   2 -14   0  129.09    6.30
   2  14   0  136.29    6.50
   2  14   0  121.09    6.40
   2  14   0  130.99    6.50
   2  14   0  127.09    6.30
  -2  14   0  136.29    6.20
  -2  14   0  125.89    6.20
   2  14   0  132.99    6.30
  -2  14   0  119.79    6.20
  -2  14   0  128.39    5.90
   2  14   0  127.09    6.60
   3 -14   0   86.59    4.40
  -3 -14   0   85.49    4.60
  -3 -14   0   85.29    4.40
  -3 -14   0   83.09    4.40
  -3 -14   0   81.59    4.60
  -3 -14   0   85.19    4.60
   3 -14   0   84.79    4.30
   3 -14   0   90.29    4.30
   3 -14   0   81.49    4.20
  -3 -14   0   86.49    4.60
   3 -14   0   90.39    4.30
   3 -14   0   80.49    4.30
   3  14   0   81.49    4.50
  -3  14   0   90.79    4.30
   3  14   0   83.59    4.50
  -3  14   0   84.49    4.20
   3  14   0   82.09    4.60
  -3  14   0   88.99    4.30
  -3  14   0   90.79    4.30
   3  14   0   83.29    4.50
   3  14   0   85.99    4.40
   3  14   0   79.49    4.40
  -4 -14   0    9.20    1.10
   4 -14   0    9.40    0.90
  -4 -14   0    8.50    1.20
   4 -14   0    8.20    0.90
   4 -14   0    9.00    0.80
  -4 -14   0    6.80    1.10
  -4 -14   0    7.20    1.00
   4 -14   0   10.60    0.80
   4 -14   0    8.80    0.80
  -4 -14   0    8.10    1.20
   4 -14   0   12.10    1.00
  -4 -14   0    9.60    1.20
  -4  14   0    9.80    0.80
   4  14   0    8.70    1.10
   4  14   0    9.40    1.10
   4  14   0    7.90    1.10
  -4  14   0   10.60    0.80
   4  14   0    9.50    1.10
  -4  14   0    8.60    0.70
   4  14   0    8.80    1.20
  -4  14   0   10.40    0.80
   4  14   0   10.40    1.20
   5 -14   0   50.19    2.60
  -5 -14   0   50.19    3.00
  -5 -14   0   49.00    2.90
   5 -14   0   45.60    2.50
   5 -14   0   48.40    2.50
   5 -14   0   50.59    2.60
  -5 -14   0   46.80    3.00
  -5 -14   0   46.60    3.00
   5 -14   0   47.60    2.50
  -5 -14   0   45.90    2.80
   5 -14   0   47.60    2.60
   5  14   0   52.19    3.00
   5  14   0   51.39    3.00
  -5  14   0   51.19    2.30
  -5  14   0   47.10    2.40
   5  14   0   48.80    3.00
   5  14   0   48.60    2.90
   5  14   0   45.40    2.80
  -5  14   0   44.50    2.40
   5  14   0   42.80    2.80
  -6 -14   0  121.69    6.80
  -6 -14   0  149.39    7.20
   6 -14   0  140.79    6.60
   6 -14   0  142.79    6.60
   6 -14   0  131.09    6.50
  -6 -14   0  129.79    7.10
   6 -14   0  137.19    6.50
  -6 -14   0  136.99    7.10
   6 -14   0  146.49    6.60
  -6 -14   0  147.99    7.10
  -6 -14   0  131.99    6.90
   6 -14   0  136.49    6.50
   6  14   0  125.89    6.80
   6  14   0  132.59    7.00
   6  14   0  136.59    7.10
   6  14   0  143.79    7.10
   6  14   0  126.99    7.00
   7 -14   0    0.80    0.40
  -7 -14   0    1.40    0.80
   7 -14   0    0.20    0.40
  -7 -14   0    0.50    0.80
   7 -14   0    1.30    0.50
  -7 -14   0   -0.60    0.70
  -7 -14   0    0.10    0.90
   7 -14   0    0.10    0.30
   7 -14   0    0.50    0.30
  -7 -14   0    1.90    0.80
   7 -14   0    0.90    0.60
   7  14   0   -0.30    0.80
   7  14   0    1.00    1.00
   7  14   0    0.00    0.70
   7  14   0    1.30    0.90
   7  14   0    1.20    0.80
  -8 -14   0   30.60    2.10
   8 -14   0   28.40    1.60
   8 -14   0   30.40    1.70
  -8 -14   0   27.20    2.20
   8 -14   0   30.40    1.70
  -8 -14   0   32.00    2.20
  -8 -14   0   31.60    3.30
   8 -14   0   30.00    1.70
   8 -14   0   27.80    1.70
  -8 -14   0   30.30    2.40
  -8 -14   0   30.70    2.40
   8 -14   0   31.80    1.60
   8  14   0   29.90    2.30
   8  14   0   26.80    2.20
   8  14   0   30.90    2.30
   8  14   0   26.60    2.20
   8  14   0   29.10    2.30
   9 -14   0    0.20    0.20
  -9 -14   0   -0.20    0.80
  -9 -14   0    0.20    0.90
   9 -14   0    0.20    0.40
   9 -14   0   -0.50    0.50
   9 -14   0    0.00    0.20
   9 -14   0    0.50    0.40
  -9 -14   0    0.20    1.00
  -9 -14   0    0.30    1.00
   9  14   0    0.40    0.90
   9  14   0    0.40    0.90
   9  14   0    0.20    0.90
   9  14   0   -1.00    1.00
 -10 -14   0    2.30    1.00
 -10 -14   0    3.10    1.20
 -10 -14   0    2.40    1.10
  10  14   0    1.50    1.10
  10  14   0    2.70    1.10
  10  14   0    2.40    1.20
  10  14   0    2.50    1.30
 -11 -14   0    7.80    1.30
 -11 -14   0    5.90    1.50
  11 -14   0   10.10    1.00
 -11 -14   0    8.50    1.50
  11  14   0    8.30    1.50
  11  14   0    8.30    1.50
  11  14   0    9.40    1.70
  11  14   0   12.30    1.80
  12 -14   0    3.90    0.70
 -12 -14   0    2.10    1.20
 -12 -14   0    5.10    1.10
 -12 -14   0    2.60    1.20
  12 -14   0    2.70    0.60
  12  14   0    1.80    1.50
  12  14   0    0.50    1.10
  12  14   0    1.70    1.30
   0 -15   0   -0.40    0.60
   0 -15   0   -1.20    0.50
   0 -15   0   -0.90    0.50
   0 -15   0   -1.30    0.50
   0 -15   0   -0.80    0.50
   0 -15   0   -0.50    0.60
   0  15   0   -0.50    0.50
   0  15   0   -1.00    0.40
   0  15   0   -0.70    0.50
   0  15   0   -0.10    0.40
   0  15   0   -0.90    0.50
   0  15   0   -0.40    0.50
  -1 -15   0   38.00    2.30
   1 -15   0   41.60    2.30
  -1 -15   0   39.20    2.30
   1 -15   0   39.30    2.20
   1 -15   0   38.60    2.20
  -1 -15   0   39.80    2.40
  -1 -15   0   41.20    2.50
   1 -15   0   33.60    2.30
  -1 -15   0   40.20    2.40
   1 -15   0   38.50    2.30
  -1 -15   0   36.50    2.40
   1 -15   0   39.80    2.30
  -1  15   0   39.20    2.00
   1  15   0   34.60    2.30
  -1  15   0   38.90    2.30
   1  15   0   46.00    2.40
  -1  15   0   35.80    2.20
  -1  15   0   38.20    2.20
   1  15   0   38.30    2.20
   1  15   0   37.90    2.20
  -1  15   0   41.20    2.00
  -1  15   0   37.70    2.50
   1  15   0   33.60    2.30
   1  15   0   39.50    2.40
  -2 -15   0   -0.10    0.70
  -2 -15   0    0.60    0.70
   2 -15   0    0.70    0.60
   2 -15   0    0.80    0.50
  -2 -15   0    1.40    0.70
  -2 -15   0   -0.30    0.70
  -2 -15   0    0.40    0.60
  -2 -15   0    0.50    0.60
   2 -15   0    1.30    0.50
   2 -15   0   -0.10    0.50
   2 -15   0    0.30    0.60
   2  15   0    0.70    0.60
  -2  15   0    0.50    0.50
   2  15   0   -0.10    0.50
   2  15   0   -0.50    0.60
  -2  15   0    0.80    0.20
   2  15   0    0.70    0.60
  -2  15   0    0.30    0.50
  -2  15   0    0.80    0.50
   2  15   0    1.50    0.70
  -2  15   0    1.00    0.50
   2  15   0    0.10    0.70
   3 -15   0    2.10    0.60
  -3 -15   0    0.20    0.70
  -3 -15   0   -0.20    0.60
   3 -15   0    1.40    0.60
  -3 -15   0    1.80    0.70
   3 -15   0    2.10    0.60
   3 -15   0    1.10    0.50
  -3 -15   0    1.70    0.90
  -3 -15   0    0.80    0.80
  -3 -15   0    1.50    0.80
   3 -15   0    1.00    0.60
   3 -15   0    1.20    0.60
  -3  15   0    2.30    0.50
  -3  15   0    1.00    0.40
   3  15   0    1.80    0.70
   3  15   0    0.40    0.80
  -3  15   0    1.60    0.50
  -3  15   0    1.50    0.50
   3  15   0   -0.40    0.70
   3  15   0    0.90    0.70
   3  15   0    0.80    0.70
   3  15   0    1.20    0.70
   4 -15   0  110.79    5.40
  -4 -15   0   97.79    5.70
   4 -15   0  115.59    5.40
   4 -15   0  109.09    5.40
   4 -15   0  107.59    5.30
  -4 -15   0  101.29    5.50
  -4 -15   0  114.89    5.70
  -4 -15   0  103.49    5.70
  -4 -15   0  113.29    5.70
  -4 -15   0  100.19    5.50
   4 -15   0  102.09    5.20
  -4  15   0  112.39    5.20
   4  15   0  106.99    5.70
  -4  15   0  113.49    5.20
   4  15   0  106.39    5.60
  -4  15   0  107.69    5.20
   4  15   0  111.39    5.70
   4  15   0  100.49    5.40
   4  15   0  107.79    5.50
   4  15   0  104.69    5.60
  -4  15   0  104.59    5.20
   5 -15   0   -0.30    0.50
   5 -15   0    0.70    0.50
   5 -15   0    0.00    0.40
  -5 -15   0    0.40    0.80
  -5 -15   0    0.00    0.80
  -5 -15   0    0.10    0.80
   5 -15   0    0.70    0.50
  -5 -15   0   -0.40    0.70
  -5 -15   0    1.30    0.70
   5 -15   0    0.10    0.40
   5 -15   0    0.70    0.40
  -5  15   0    0.20    0.30
   5  15   0    0.30    0.70
   5  15   0    0.30    0.70
  -5  15   0    0.20    0.30
   5  15   0    0.00    0.70
   5  15   0   -0.40    0.80
   5  15   0    1.00    0.80
  -5  15   0   -0.10    0.50
   5  15   0    0.00    0.70
  -5  15   0    1.00    0.30
  -6 -15   0   29.00    2.10
   6 -15   0   26.00    1.50
   6 -15   0   28.90    1.60
   6 -15   0   23.90    1.50
  -6 -15   0   21.20    1.80
   6 -15   0   25.30    1.50
   6 -15   0   25.30    1.50
  -6 -15   0   25.40    2.00
   6 -15   0   23.70    1.50
  -6 -15   0   27.00    2.00
  -6 -15   0   25.10    2.10
   6  15   0   20.80    1.90
   6  15   0   26.40    2.00
   6  15   0   20.90    1.80
   6  15   0   24.40    2.00
   6  15   0   24.50    2.10
  -7 -15   0    6.50    1.00
  -7 -15   0    5.50    1.00
   7 -15   0    7.30    0.60
   7 -15   0    7.80    0.80
   7 -15   0    7.70    0.80
  -7 -15   0    6.80    1.20
  -7 -15   0    5.60    1.10
  -7 -15   0    6.90    1.40
  -7 -15   0    9.40    1.30
   7 -15   0    6.50    0.70
   7 -15   0    7.80    0.70
   7 -15   0    7.20    0.80
   7  15   0   10.70    1.30
   7  15   0    7.10    1.30
   7  15   0    7.90    1.20
   7  15   0    6.40    1.20
   7  15   0    8.70    1.30
   7  15   0    7.40    1.10
  -8 -15   0    3.40    1.20
   8 -15   0    4.60    0.60
   8 -15   0    5.70    0.50
  -8 -15   0    6.10    1.30
   8 -15   0    5.10    0.60
   8 -15   0    6.10    0.60
   8 -15   0    4.40    0.60
  -8 -15   0    4.90    1.20
   8 -15   0    4.10    0.50
  -8 -15   0    5.90    1.10
   8  15   0    5.40    1.20
   8  15   0    3.50    0.90
   8  15   0    5.90    1.20
   8  15   0    6.50    1.20
   8  15   0    4.30    1.20
  -9 -15   0    2.70    1.10
   9 -15   0    2.60    0.40
   9 -15   0    2.70    0.60
  -9 -15   0    2.60    1.10
  -9 -15   0    3.50    1.30
   9 -15   0    2.30    0.40
   9  15   0    3.00    1.20
   9  15   0    1.40    1.10
   9  15   0    2.20    1.00
   9  15   0    3.20    1.10
  10 -15   0    8.10    0.90
 -10 -15   0   12.30    1.50
 -10 -15   0   11.30    1.70
 -10 -15   0   11.10    1.70
  10 -15   0   10.00    1.10
  10  15   0    8.20    1.50
  10  15   0    9.90    1.70
  10  15   0    9.20    1.40
  10  15   0   10.30    1.70
 -11 -15   0   21.60    2.10
 -11 -15   0   19.50    1.90
  11 -15   0   17.40    1.30
 -11 -15   0   15.70    2.00
  11  15   0   17.50    2.50
  11  15   0   19.40    2.00
  11  15   0   20.00    2.30
  11  15   0   15.10    2.00
 -12 -15   0    5.40    1.40
 -12 -15   0    7.40    1.30
  12 -15   0    7.20    0.90
  12  15   0    7.00    1.50
  12  15   0    2.50    1.20
  12  15   0    6.60    1.40
  12  15   0    5.50    1.60
   0 -16   0   10.30    1.10
   0 -16   0   10.30    1.10
   0 -16   0   11.40    1.20
   0 -16   0    9.90    1.20
   0 -16   0   10.20    1.10
   0 -16   0   11.40    1.20
   0  16   0   10.40    1.10
   0  16   0   10.60    1.10
   0  16   0   12.20    1.00
   0  16   0   11.30    1.20
   0  16   0   12.20    1.00
   0  16   0   11.20    1.10
  -1 -16   0  156.08    7.70
  -1 -16   0  160.88    7.90
  -1 -16   0  158.58    7.90
  -1 -16   0  156.48    7.90
  -1 -16   0  151.18    7.70
   1 -16   0  148.09    7.80
   1 -16   0  168.58    7.80
   1 -16   0  156.98    7.70
   1 -16   0  162.58    7.70
   1 -16   0  155.58    7.80
  -1 -16   0  157.38    7.80
   1 -16   0  155.48    7.80
   1  16   0  158.88    7.80
   1  16   0  152.28    7.60
   1  16   0  158.78    7.70
   1  16   0  161.38    7.90
   1  16   0  160.18    7.90
  -1  16   0  159.28    7.70
  -1  16   0  155.18    7.70
  -1  16   0  155.48    7.50
  -1  16   0  159.08    7.50
   1  16   0  158.58    7.90
  -1  16   0  148.69    7.70
   2 -16   0  148.79    7.40
  -2 -16   0  148.69    7.40
  -2 -16   0  138.39    7.60
  -2 -16   0  132.59    7.50
   2 -16   0  161.58    7.40
  -2 -16   0  146.89    7.70
   2 -16   0  150.88    7.30
   2 -16   0  160.88    7.30
  -2 -16   0  153.58    7.40
  -2 -16   0  153.58    7.60
   2 -16   0  150.18    7.40
   2 -16   0  149.09    7.40
  -2  16   0  149.59    7.30
  -2  16   0  132.89    7.30
   2  16   0  149.79    7.50
   2  16   0  151.58    7.30
   2  16   0  152.18    7.50
   2  16   0  149.29    7.30
  -2  16   0  158.78    7.30
   2  16   0  133.99    7.40
  -2  16   0  152.68    7.30
   2  16   0  156.98    7.60
  -3 -16   0    7.80    1.20
   3 -16   0    8.90    1.00
   3 -16   0    9.90    1.00
  -3 -16   0    9.20    1.20
   3 -16   0    8.50    0.90
  -3 -16   0   10.10    1.40
   3 -16   0   11.60    1.00
  -3 -16   0    7.20    1.10
   3 -16   0    8.00    1.00
   3 -16   0    9.50    0.90
  -3 -16   0    9.00    1.10
  -3 -16   0    7.70    1.10
   3  16   0    9.70    1.30
  -3  16   0    8.40    0.90
   3  16   0    7.60    1.10
   3  16   0   10.30    1.10
   3  16   0    7.70    1.20
  -3  16   0    8.20    0.80
   3  16   0    7.80    1.20
   3  16   0    9.20    1.00
  -3  16   0    9.10    0.90
  -3  16   0   10.30    0.90
   4 -16   0   20.90    1.40
   4 -16   0   19.20    1.80
   4 -16   0   17.30    1.30
  -4 -16   0   16.40    1.60
  -4 -16   0   18.50    1.70
   4 -16   0   20.20    1.40
   4 -16   0   20.50    1.40
  -4 -16   0   20.70    1.70
  -4 -16   0   16.40    1.70
  -4 -16   0   17.80    1.70
   4  16   0   19.60    1.50
   4  16   0   15.40    1.50
  -4  16   0   19.70    1.20
   4  16   0   18.90    1.60
   4  16   0   18.20    1.60
   4  16   0   16.50    1.60
   4  16   0   17.80    1.60
  -4  16   0   19.40    1.20
  -4  16   0   18.70    1.30
  -4  16   0   21.40    1.20
   5 -16   0    2.00    0.50
   5 -16   0    1.40    0.50
  -5 -16   0    1.70    0.80
  -5 -16   0    1.00    0.80
  -5 -16   0    0.60    0.90
   5 -16   0    1.80    0.60
   5 -16   0    1.50    0.50
  -5 -16   0    1.40    0.90
   5 -16   0    1.30    0.60
  -5 -16   0    1.20    0.90
   5 -16   0    2.40    0.50
   5  16   0    1.20    0.90
  -5  16   0    2.40    0.40
   5  16   0    0.10    0.80
  -5  16   0    1.80    0.30
   5  16   0    0.40    0.70
   5  16   0    0.80    0.80
   5  16   0    2.40    0.90
  -5  16   0    1.90    0.30
   5  16   0    0.50    0.70
  -6 -16   0   35.90    2.30
   6 -16   0   30.70    1.90
  -6 -16   0   32.70    2.50
   6 -16   0   35.70    1.90
   6 -16   0   30.50    1.90
   6 -16   0   33.30    1.90
  -6 -16   0   28.90    2.90
   6 -16   0   30.90    1.80
  -6 -16   0   36.40    2.50
   6 -16   0   32.90    2.00
  -6 -16   0   31.90    2.50
   6  16   0   31.50    2.20
   6  16   0   33.10    2.40
   6  16   0   33.20    2.50
   6  16   0   34.30    2.50
   6  16   0   36.00    2.40
   7 -16   0    3.80    0.60
   7 -16   0    3.00    0.60
  -7 -16   0    2.60    1.00
   7 -16   0    4.00    0.60
   7 -16   0    3.90    0.60
   7 -16   0    3.80    0.50
  -7 -16   0    3.70    1.10
  -7 -16   0    3.90    1.10
  -7 -16   0    3.00    1.00
  -7 -16   0    2.40    0.90
   7 -16   0    3.30    0.50
  -7 -16   0    4.80    1.40
   7  16   0    3.30    1.00
   7  16   0    3.10    0.90
   7  16   0    3.30    1.20
   7  16   0    2.70    1.00
   7  16   0    4.40    1.10
   8 -16   0    0.00    0.40
  -8 -16   0   -0.30    0.90
  -8 -16   0    0.90    1.10
   8 -16   0   -0.10    0.50
   8 -16   0    0.30    0.30
  -8 -16   0    0.00    0.90
   8 -16   0    0.60    0.30
   8 -16   0    0.10    0.40
  -8 -16   0    0.30    0.90
   8  16   0    0.60    1.00
   8  16   0    0.80    1.00
   8  16   0   -0.20    0.90
   8  16   0    1.00    0.90
  -9 -16   0   26.90    2.30
   9 -16   0   27.10    1.70
  -9 -16   0   27.70    2.20
  -9 -16   0   31.80    2.50
   9  16   0   25.80    2.30
   9  16   0   26.40    2.40
   9  16   0   24.80    2.10
   9  16   0   24.90    2.50
 -10 -16   0   21.70    2.10
  10 -16   0   17.60    1.30
 -10 -16   0   22.40    2.20
  10 -16   0   15.90    1.30
 -10 -16   0   14.30    1.70
  10  16   0   19.20    2.10
  10  16   0   17.10    2.40
  10  16   0   17.20    1.90
  10  16   0   18.30    1.90
 -11 -16   0    7.70    1.50
  11 -16   0    6.50    0.80
 -11 -16   0    9.90    1.50
  11 -16   0    6.20    0.80
 -11 -16   0    4.00    1.40
  11  16   0    6.00    1.40
  11  16   0    7.20    1.60
  11  16   0    4.90    1.50
  11  16   0    5.90    1.30
 -12 -16   0   13.20    1.90
 -12 -16   0    9.20    1.70
 -12 -16   0   14.90    1.70
  12 -16   0   15.00    1.20
  12  16   0   12.70    2.00
  12  16   0   11.70    1.90
  12  16   0   14.20    1.90
   0 -17   0   -0.60    0.60
   0 -17   0   -0.60    0.60
   0 -17   0   -0.40    0.70
   0 -17   0   -1.00    0.50
   0 -17   0   -0.40    0.60
   0 -17   0   -0.10    0.60
   0  17   0   -0.40    0.50
   0  17   0   -0.50    0.60
   0  17   0    1.00    0.60
   0  17   0   -0.40    0.50
   0  17   0   -0.30    0.50
   0  17   0   -1.20    0.50
   1 -17   0    1.80    0.70
   1 -17   0    2.60    0.70
  -1 -17   0    1.10    0.80
   1 -17   0    2.40    0.70
  -1 -17   0   -0.20    0.70
  -1 -17   0    1.90    0.80
  -1 -17   0    2.60    0.80
   1 -17   0    1.90    0.70
   1 -17   0    2.30    0.70
   1 -17   0    3.70    0.70
  -1 -17   0    0.80    0.80
  -1 -17   0    1.40    0.70
   1  17   0    1.40    0.80
  -1  17   0    2.30    0.50
  -1  17   0    1.80    0.60
   1  17   0    0.40    0.60
   1  17   0    1.60    0.70
   1  17   0    0.30    0.60
  -1  17   0    2.40    0.70
   1  17   0    1.00    0.70
  -1  17   0    3.10    0.50
   1  17   0    1.40    0.80
  -1  17   0    3.20    0.70
  -2 -17   0  134.29    6.80
   2 -17   0  144.39    6.80
  -2 -17   0  134.19    6.80
   2 -17   0  129.19    6.60
   2 -17   0  131.29    6.80
   2 -17   0  133.29    6.80
  -2 -17   0  143.79    7.00
   2 -17   0  131.29    6.60
  -2 -17   0  133.69    7.00
   2 -17   0  142.49    6.80
  -2 -17   0  127.19    6.90
  -2 -17   0  139.59    7.00
  -2  17   0  130.49    6.70
   2  17   0  138.39    7.00
   2  17   0  134.49    6.70
   2  17   0  127.39    6.70
   2  17   0  149.39    7.00
  -2  17   0  139.99    6.70
  -2  17   0  128.09    6.70
   2  17   0  136.09    6.90
  -2  17   0  136.69    6.70
   3 -17   0    9.50    1.00
   3 -17   0   11.30    1.00
  -3 -17   0    9.90    1.30
  -3 -17   0    8.20    1.10
  -3 -17   0    8.50    1.20
  -3 -17   0    8.90    1.20
   3 -17   0   10.90    1.10
  -3 -17   0   12.00    1.40
  -3 -17   0    8.60    1.20
   3 -17   0   12.10    1.00
   3 -17   0    9.90    1.00
   3 -17   0   10.90    1.10
   3  17   0   10.60    1.30
   3  17   0   11.10    1.20
  -3  17   0   11.30    0.90
   3  17   0   10.70    1.30
  -3  17   0    9.50    0.90
   3  17   0    9.70    1.10
  -3  17   0   11.50    1.00
  -3  17   0    9.30    0.90
   3  17   0   11.40    1.40
   4 -17   0    0.40    0.60
  -4 -17   0   -0.40    0.70
  -4 -17   0   -1.40    0.60
   4 -17   0   -0.30    0.50
   4 -17   0    0.50    0.50
  -4 -17   0    0.80    0.90
   4 -17   0    0.80    0.50
  -4 -17   0   -1.40    0.70
   4 -17   0    0.20    0.50
   4 -17   0   -0.40    0.50
  -4 -17   0   -1.10    0.70
   4  17   0   -0.80    0.70
   4  17   0   -0.40    0.70
  -4  17   0   -0.10    0.40
  -4  17   0    0.30    0.40
   4  17   0    0.70    1.10
   4  17   0   -0.50    0.70
  -4  17   0    0.30    0.40
   4  17   0   -1.00    0.60
  -5 -17   0    1.80    1.00
  -5 -17   0    1.50    0.90
   5 -17   0    1.20    0.60
  -5 -17   0    2.40    1.00
   5 -17   0    1.10    0.50
  -5 -17   0    0.60    0.80
   5 -17   0    1.10    0.50
  -5 -17   0    1.90    0.90
   5 -17   0    1.70    0.60
   5 -17   0    1.10    0.50
   5 -17   0    2.20    0.70
   5  17   0    2.70    0.90
   5  17   0    1.40    0.80
   5  17   0    0.40    0.80
   5  17   0    0.30    0.80
  -5  17   0    1.80    0.60
  -5  17   0    1.40    0.30
  -5  17   0    1.60    0.40
   5  17   0    0.40    0.80
  -5  17   0    1.00    0.30
   6 -17   0   27.40    1.80
  -6 -17   0   28.10    2.30
   6 -17   0   30.40    1.80
  -6 -17   0   31.40    2.40
   6 -17   0   28.70    1.70
  -6 -17   0   27.50    2.30
   6 -17   0   29.50    1.80
  -6 -17   0   28.00    2.20
   6 -17   0   29.20    1.70
   6 -17   0   29.30    1.80
   6  17   0   27.00    2.10
   6  17   0   26.90    2.10
   6  17   0   28.50    2.30
   6  17   0   26.80    2.20
   6  17   0   29.20    2.20
   6  17   0   30.70    2.40
   7 -17   0    0.40    0.40
   7 -17   0    1.40    0.50
   7 -17   0    0.90    0.50
   7 -17   0    0.50    0.70
  -7 -17   0    1.50    0.90
   7 -17   0    0.00    0.50
   7 -17   0    0.10    0.30
  -7 -17   0   -0.30    1.00
  -7 -17   0    0.00    1.00
   7  17   0    0.40    1.00
   7  17   0    2.10    1.10
   7  17   0    0.70    1.00
   7  17   0   -0.80    0.80
   8 -17   0   19.50    1.20
  -8 -17   0   18.70    2.20
   8 -17   0   20.90    1.50
  -8 -17   0   24.00    2.10
   8 -17   0   20.80    1.40
   8 -17   0   20.90    1.30
   8 -17   0   23.10    1.20
  -8 -17   0   21.40    1.90
   8 -17   0   19.80    1.40
  -8 -17   0   21.80    2.10
   8  17   0   19.40    2.80
   8  17   0   17.80    2.20
   8  17   0   24.50    2.10
   8  17   0   21.40    1.90
   9 -17   0    5.30    0.70
   9 -17   0    3.50    0.70
  -9 -17   0    5.70    1.30
  -9 -17   0    3.90    1.20
  -9 -17   0    6.10    1.40
   9  17   0    4.00    1.10
   9  17   0    4.90    1.30
   9  17   0    5.10    1.70
   9  17   0    5.60    1.30
  10 -17   0    9.60    1.00
 -10 -17   0   12.50    1.60
 -10 -17   0    8.40    1.60
  10 -17   0    9.50    1.00
 -10 -17   0   10.90    1.70
  10  17   0    9.60    1.70
  10  17   0   10.50    1.50
  10  17   0    6.10    1.50
  10  17   0    9.60    1.60
 -11 -17   0    1.60    1.20
 -11 -17   0    0.40    1.00
  11 -17   0   -0.70    0.50
 -11 -17   0    0.60    1.10
  11 -17   0    0.70    0.50
  11  17   0   -0.30    1.20
  11  17   0   -0.70    1.20
   0 -18   0   39.10    2.60
   0 -18   0   43.50    2.70
   0 -18   0   44.50    2.70
   0 -18   0   43.50    2.50
   0 -18   0   42.90    2.50
   0 -18   0   44.70    2.70
   0  18   0   46.00    2.60
   0  18   0   41.10    2.30
   0  18   0   41.50    2.60
   0  18   0   42.10    2.30
   0  18   0   40.80    2.60
   1 -18   0   13.80    1.30
  -1 -18   0   12.70    2.10
   1 -18   0   12.90    1.30
  -1 -18   0   14.80    1.40
   1 -18   0   13.40    1.30
  -1 -18   0   11.60    1.30
  -1 -18   0   12.70    1.40
  -1 -18   0   12.50    1.30
   1 -18   0   14.40    1.30
   1 -18   0   17.50    1.30
   1 -18   0   11.40    1.20
  -1 -18   0   12.70    1.40
  -1  18   0   12.80    1.00
   1  18   0   13.40    1.20
   1  18   0   13.20    1.30
  -1  18   0   12.20    1.20
   1  18   0   12.10    1.20
  -1  18   0   14.80    1.20
   1  18   0   10.90    1.30
   1  18   0   13.30    1.30
   1  18   0   13.10    1.20
  -1  18   0   13.80    1.00
  -1  18   0   12.00    1.10
   2 -18   0    2.30    0.80
   2 -18   0    0.60    0.60
  -2 -18   0    4.20    0.90
   2 -18   0    1.60    0.70
  -2 -18   0    3.00    0.80
   2 -18   0    4.00    0.80
  -2 -18   0    2.80    0.90
  -2 -18   0    1.60    0.80
   2 -18   0    3.50    0.70
  -2 -18   0    2.10    0.80
  -2 -18   0    4.10    1.00
   2  18   0    3.20    0.90
   2  18   0    1.40    0.70
   2  18   0    2.60    0.90
   2  18   0    1.70    0.90
  -2  18   0    3.40    0.70
   2  18   0    2.60    0.80
  -2  18   0    1.30    0.40
  -2  18   0    3.00    0.70
  -2  18   0    2.90    0.60
   3 -18   0    1.30    0.70
  -3 -18   0    2.40    1.00
   3 -18   0    1.50    0.60
  -3 -18   0    1.00    0.80
  -3 -18   0    1.10    1.00
  -3 -18   0    0.20    0.70
   3 -18   0    1.40    0.60
  -3 -18   0    0.70    0.80
   3 -18   0    1.30    0.60
   3 -18   0    1.10    0.70
  -3 -18   0    1.70    1.00
   3 -18   0    0.80    0.60
  -3  18   0    1.80    0.60
   3  18   0    1.20    0.80
  -3  18   0    1.10    0.50
   3  18   0    0.30    0.80
  -3  18   0    0.70    0.40
  -3  18   0    2.10    0.60
   3  18   0    0.60    0.70
   3  18   0   -0.30    0.80
   3  18   0   -0.50    0.80
  -4 -18   0   28.60    2.20
  -4 -18   0   26.20    2.20
  -4 -18   0   26.10    2.70
   4 -18   0   26.90    1.80
   4 -18   0   26.70    1.90
  -4 -18   0   25.80    2.00
   4 -18   0   32.90    1.90
   4 -18   0   29.10    1.80
  -4 -18   0   30.50    2.90
  -4 -18   0   27.90    2.30
   4 -18   0   27.40    1.80
   4 -18   0   27.40    1.90
   4  18   0   29.20    2.50
  -4  18   0   29.00    1.70
   4  18   0   26.10    1.90
   4  18   0   24.60    2.00
   4  18   0   28.20    2.20
   4  18   0   25.80    2.50
  -4  18   0   29.40    1.70
  -5 -18   0    9.00    2.10
   5 -18   0   13.00    1.20
   5 -18   0   13.50    1.20
   5 -18   0   12.40    1.10
  -5 -18   0   12.50    1.60
  -5 -18   0   12.60    1.60
   5 -18   0   12.60    1.10
  -5 -18   0   12.10    1.60
   5 -18   0   11.40    1.00
   5 -18   0   13.50    1.20
  -5 -18   0   13.30    1.60
  -5  18   0   13.40    0.90
   5  18   0   11.80    1.40
   5  18   0   14.10    1.50
  -5  18   0   11.90    0.90
  -5  18   0   12.00    0.80
   5  18   0   14.00    2.50
   5  18   0   11.10    1.50
   5  18   0   12.80    1.50
  -5  18   0   12.70    0.80
  -6 -18   0    3.30    1.10
   6 -18   0    2.60    1.00
   6 -18   0    3.40    0.70
   6 -18   0    3.30    0.60
  -6 -18   0    3.20    1.00
  -6 -18   0    2.60    1.00
   6 -18   0    2.00    0.50
   6 -18   0    3.90    0.80
  -6 -18   0    2.00    1.00
   6 -18   0    2.90    0.60
  -6 -18   0    6.70    1.40
   6  18   0    3.00    1.10
   6  18   0    2.00    0.90
   6  18   0    3.80    1.30
   6  18   0    3.50    1.40
   6  18   0    2.40    1.10
   7 -18   0   35.50    2.10
   7 -18   0   37.40    2.00
  -7 -18   0   38.40    2.60
   7 -18   0   37.30    2.10
   7 -18   0   32.80    2.00
   7 -18   0   38.20    2.10
   7 -18   0   35.60    2.10
  -7 -18   0   38.90    3.00
  -7 -18   0   38.30    2.90
  -7 -18   0   33.80    2.70
   7  18   0   39.10    2.70
   7  18   0   37.30    2.60
   7  18   0   39.30    2.90
   7  18   0   38.90    2.80
  -8 -18   0    3.00    1.30
  -8 -18   0    3.30    1.10
  -8 -18   0    2.40    1.10
  -8 -18   0    4.20    1.30
   8 -18   0    2.40    0.40
   8 -18   0    1.70    0.50
   8 -18   0    1.90    0.40
   8 -18   0    2.20    0.60
   8 -18   0    2.20    0.50
   8 -18   0    1.80    0.60
   8  18   0    2.90    1.10
   8  18   0    2.30    1.20
   8  18   0    0.60    1.00
   8  18   0    3.10    1.20
  -9 -18   0    2.00    1.20
   9 -18   0    0.70    0.60
  -9 -18   0    1.20    1.00
  -9 -18   0    0.20    1.00
   9 -18   0    0.30    0.50
   9  18   0    0.70    1.00
   9  18   0    0.20    1.00
   9  18   0    1.30    2.00
   9  18   0    2.10    1.20
 -10 -18   0   21.10    2.30
  10 -18   0   15.90    1.40
 -10 -18   0   23.80    2.20
 -10 -18   0   19.00    2.00
  10 -18   0   18.40    1.40
  10  18   0   20.30    2.20
  10  18   0   21.40    2.20
  10  18   0   19.50    1.90
  11 -18   0    9.90    1.00
 -11 -18   0   10.40    1.70
 -11 -18   0   11.50    1.80
 -11 -18   0    7.60    1.70
  11  18   0    9.00    1.70
  11  18   0   10.40    1.80
  11  18   0   12.30    1.60
   0 -19   0   -0.30    0.60
   0 -19   0    0.40    0.80
   0 -19   0   -0.50    0.60
   0 -19   0    0.00    0.70
   0 -19   0   -0.60    0.70
   0 -19   0   -0.80    0.60
   0  19   0   -0.10    0.50
   0  19   0   -0.40    0.50
   0  19   0    0.30    0.70
   0  19   0   -1.30    0.60
   0  19   0   -0.30    0.50
  -1 -19   0   66.69    3.80
   1 -19   0   63.19    3.50
   1 -19   0   67.99    3.70
  -1 -19   0   60.89    3.60
   1 -19   0   64.79    3.60
  -1 -19   0   72.89    3.80
   1 -19   0   69.39    3.70
   1 -19   0   56.79    3.80
  -1 -19   0   63.89    3.60
   1 -19   0   64.69    3.70
  -1 -19   0   64.89    3.80
  -1 -19   0   59.19    3.70
  -1  19   0   66.59    3.60
   1  19   0   68.49    3.80
   1  19   0   66.79    3.70
   1  19   0   61.29    3.40
  -1  19   0   65.69    3.60
   1  19   0   68.69    3.50
  -1  19   0   65.99    3.60
   1  19   0   63.59    3.70
  -1  19   0   62.99    3.20
  -2 -19   0    9.60    1.40
   2 -19   0    8.60    1.10
  -2 -19   0   10.90    1.30
   2 -19   0    9.00    1.00
  -2 -19   0    8.60    1.30
  -2 -19   0    9.10    1.20
   2 -19   0    8.20    1.10
   2 -19   0    8.90    1.10
   2 -19   0    9.90    1.20
   2 -19   0    8.50    1.00
  -2 -19   0   10.50    1.20
  -2 -19   0    9.40    1.30
   2  19   0    9.00    1.30
   2  19   0    8.40    1.00
  -2  19   0    9.50    1.00
   2  19   0   10.20    1.10
   2  19   0    8.40    1.20
   2  19   0    9.70    1.30
  -2  19   0   10.80    1.10
  -2  19   0    9.10    1.10
   3 -19   0  108.69    5.40
  -3 -19   0   97.49    5.40
   3 -19   0   97.09    5.20
   3 -19   0  111.69    5.40
  -3 -19   0  100.99    5.70
  -3 -19   0  106.09    5.60
  -3 -19   0   97.59    5.40
  -3 -19   0  101.49    5.60
  -3 -19   0   95.89    5.60
   3 -19   0   97.49    5.40
   3 -19   0  107.89    5.30
   3 -19   0  103.79    5.40
   3  19   0   98.59    5.60
   3  19   0  115.09    5.70
   3  19   0  103.39    5.30
  -3  19   0   95.59    5.20
  -3  19   0  104.19    5.20
   3  19   0  114.89    5.70
  -3  19   0  107.99    5.30
   3  19   0  100.09    5.30
   4 -19   0    4.00    0.80
   4 -19   0    2.70    0.60
   4 -19   0    2.10    0.90
  -4 -19   0    2.30    1.00
   4 -19   0    2.20    0.80
   4 -19   0    2.30    0.70
  -4 -19   0    3.10    1.00
   4 -19   0    1.80    0.70
  -4 -19   0    1.40    1.40
   4  19   0    2.20    0.90
  -4  19   0    2.70    0.50
   4  19   0    1.00    0.90
   4  19   0    1.60    1.00
   4  19   0    1.80    1.00
   4  19   0    1.80    0.70
  -4  19   0    2.80    0.60
   4  19   0    1.20    1.40
  -5 -19   0    1.90    1.10
   5 -19   0    2.20    0.70
  -5 -19   0    2.00    1.10
   5 -19   0    2.80    0.70
  -5 -19   0    3.20    1.10
   5 -19   0    2.80    0.70
   5 -19   0    0.70    0.70
   5 -19   0    0.90    0.70
   5 -19   0    1.80    0.60
  -5 -19   0    2.40    1.00
  -5 -19   0    1.20    1.00
  -5  19   0    1.90    0.40
   5  19   0    2.30    1.00
   5  19   0    1.80    1.00
   5  19   0    2.00    1.00
  -5  19   0    2.10    0.40
  -5  19   0    2.30    0.50
   5  19   0    2.20    1.10
   6 -19   0   15.70    1.30
   6 -19   0   14.60    1.20
  -6 -19   0   15.40    1.80
   6 -19   0   15.70    1.30
  -6 -19   0   13.10    2.10
  -6 -19   0   16.10    1.70
   6 -19   0   16.90    1.30
  -6 -19   0   17.10    1.80
  -6 -19   0   16.60    1.90
   6 -19   0   17.20    1.20
   6  19   0   16.80    1.90
   6  19   0   14.20    1.60
   6  19   0   15.90    1.90
   6  19   0   18.00    2.00
  -7 -19   0    1.50    1.00
   7 -19   0    0.30    0.40
  -7 -19   0    1.50    1.10
   7 -19   0    0.20    0.50
   7 -19   0    0.30    0.60
  -7 -19   0    0.30    1.10
   7 -19   0   -0.40    0.50
   7 -19   0    0.70    0.40
  -7 -19   0    1.90    1.10
   7 -19   0   -0.50    0.50
   7  19   0   -0.50    1.60
   7  19   0    0.60    1.00
   7  19   0    1.40    0.90
   7  19   0    1.40    1.00
  -8 -19   0    3.50    1.30
   8 -19   0    6.60    0.70
  -8 -19   0    5.30    1.40
   8 -19   0    4.90    0.50
  -8 -19   0    7.10    1.30
   8 -19   0    6.70    0.70
   8 -19   0    5.30    0.80
   8 -19   0    5.10    0.60
   8 -19   0    5.60    0.80
   8  19   0    5.20    1.20
   8  19   0    5.20    1.30
   8  19   0    4.60    1.30
  -9 -19   0    1.30    1.20
  -9 -19   0    0.70    1.10
   9 -19   0    1.40    0.60
  -9 -19   0    0.20    1.00
   9 -19   0    0.50    0.60
   9  19   0    1.20    1.10
   9  19   0   -0.50    0.90
   9  19   0    1.80    1.20
 -10 -19   0    2.90    1.20
 -10 -19   0    3.20    1.40
  10 -19   0    2.90    0.70
  10 -19   0    4.50    0.70
  10  19   0    4.80    1.40
  10  19   0    1.30    1.60
  10  19   0    5.40    1.50
   0 -20   0    9.30    1.10
   0 -20   0    8.20    1.20
   0 -20   0    9.40    1.30
   0 -20   0   10.90    1.30
   0 -20   0   10.20    1.30
   0  20   0   10.20    1.20
   0  20   0    8.90    1.20
   0  20   0    9.40    0.90
   0  20   0    8.70    1.40
   0  20   0    9.30    0.90
  -1 -20   0    2.40    0.90
   1 -20   0    3.20    0.80
   1 -20   0    2.20    1.00
  -1 -20   0    2.90    0.90
  -1 -20   0    1.90    0.90
   1 -20   0    3.70    0.90
   1 -20   0    1.10    0.80
  -1 -20   0    1.80    0.80
   1 -20   0    2.00    0.80
  -1 -20   0    3.10    1.00
  -1 -20   0    1.50    0.70
   1  20   0    3.00    0.90
   1  20   0    2.40    0.70
   1  20   0    2.10    0.70
  -1  20   0    2.10    0.80
   1  20   0    2.90    0.90
   1  20   0    1.90    0.80
  -1  20   0    1.00    0.70
  -1  20   0    1.80    0.50
   1  20   0    1.90    0.70
   2 -20   0  107.19    5.50
   2 -20   0   93.49    5.50
  -2 -20   0  105.99    5.50
  -2 -20   0   93.89    6.40
   2 -20   0  103.99    5.40
  -2 -20   0  112.09    5.70
  -2 -20   0  105.59    5.50
   2 -20   0  103.79    6.50
  -2 -20   0  115.69    5.80
   2 -20   0  113.49    5.60
  -2 -20   0  117.59    5.80
   2 -20   0  107.89    5.40
  -2  20   0   98.69    5.40
   2  20   0  111.39    5.40
   2  20   0  107.99    5.70
   2  20   0  103.19    5.40
   2  20   0  105.69    5.70
   2  20   0  105.59    5.70
  -2  20   0   93.19    5.40
  -2  20   0  103.79    5.40
   3 -20   0   25.40    1.90
   3 -20   0   25.90    1.80
   3 -20   0   26.30    1.80
   3 -20   0   24.50    1.80
  -3 -20   0   28.40    3.10
  -3 -20   0   28.70    2.20
  -3 -20   0   25.20    2.10
  -3 -20   0   28.60    2.20
   3 -20   0   28.10    1.90
  -3 -20   0   29.30    2.10
   3 -20   0   25.70    1.90
   3  20   0   25.30    2.00
  -3  20   0   25.70    1.70
   3  20   0   24.90    2.10
  -3  20   0   25.60    1.80
   3  20   0   23.00    1.80
  -3  20   0   22.30    1.70
   3  20   0   24.50    1.90
   3  20   0   26.90    2.00
  -3  20   0   22.20    1.60
  -4 -20   0    0.40    1.00
   4 -20   0    0.00    0.60
   4 -20   0    0.70    0.70
   4 -20   0   -0.10    0.60
   4 -20   0    0.50    0.60
   4 -20   0    0.10    0.70
   4 -20   0    1.00    0.80
  -4 -20   0    0.30    0.90
  -4 -20   0   -0.90    0.90
  -4 -20   0    0.30    0.90
  -4 -20   0    1.50    1.00
  -4  20   0    0.70    0.50
   4  20   0   -0.40    0.80
  -4  20   0    0.30    0.50
  -4  20   0    0.20    0.40
   4  20   0   -0.10    0.90
   4  20   0    0.00    0.90
   5 -20   0    1.90    0.70
   5 -20   0    2.00    0.70
  -5 -20   0    2.90    1.10
   5 -20   0    2.90    0.80
   5 -20   0    3.20    0.80
  -5 -20   0    3.40    1.10
  -5 -20   0    2.10    1.00
  -5 -20   0    3.60    1.10
   5 -20   0    3.10    0.80
  -5 -20   0    2.50    1.20
  -5  20   0    2.80    0.50
  -5  20   0    2.90    0.60
   5  20   0    3.60    1.10
  -5  20   0    1.30    0.40
   5  20   0    2.20    1.10
   5  20   0    3.10    1.00
  -5  20   0    3.00    0.50
   5  20   0    1.20    1.00
  -6 -20   0   79.09    4.70
  -6 -20   0   78.69    4.70
   6 -20   0   78.59    4.20
   6 -20   0   74.49    4.00
   6 -20   0   79.19    4.10
  -6 -20   0   75.59    4.40
   6 -20   0   70.59    4.00
  -6 -20   0   77.69    5.00
   6 -20   0   78.29    4.10
   6 -20   0   80.99    4.10
   6  20   0   77.99    4.40
   6  20   0   85.09    4.80
   6  20   0   77.59    5.50
   7 -20   0   25.20    1.70
   7 -20   0   25.30    1.60
  -7 -20   0   29.90    2.40
  -7 -20   0   27.00    2.20
   7 -20   0   23.40    1.50
   7 -20   0   24.60    1.70
   7 -20   0   24.50    1.70
   7 -20   0   22.30    1.50
  -7 -20   0   23.40    2.10
   7  20   0   23.40    2.30
   7  20   0   23.30    2.10
   7  20   0   24.90    2.40
   8 -20   0   33.60    1.90
   8 -20   0   36.80    2.00
  -8 -20   0   37.00    2.90
   8 -20   0   37.50    2.20
   8 -20   0   36.90    2.00
  -8 -20   0   33.90    2.60
  -8 -20   0   40.80    3.10
   8 -20   0   32.70    1.90
   8 -20   0   35.20    2.20
   8  20   0   41.80    3.00
   8  20   0   34.90    2.60
   8  20   0   36.30    2.80
  -9 -20   0    9.10    1.50
   9 -20   0   10.90    1.10
  -9 -20   0   10.60    1.70
   9 -20   0    6.90    0.90
  -9 -20   0   10.20    1.70
   9  20   0   11.80    1.90
   9  20   0    9.10    1.50
   9  20   0   11.00    1.70
 -10 -20   0   -1.30    1.10
  10 -20   0   -0.70    0.50
 -10 -20   0   -0.80    1.00
 -10 -20   0    1.50    1.20
  10  20   0   -1.40    1.00
  10  20   0   -0.90    1.40
  10  20   0    0.10    1.00
   0 -21   0    0.20    0.90
   0 -21   0   -1.30    0.70
   0 -21   0    0.90    0.80
   0 -21   0    0.70    0.80
   0 -21   0    0.80    0.70
   0 -21   0   -0.40    0.70
   0  21   0    0.00    0.50
   0  21   0   -0.40    0.60
   0  21   0   -0.30    0.60
   0  21   0   -1.10    0.60
   1 -21   0    8.20    1.20
  -1 -21   0    5.80    1.00
   1 -21   0    5.60    1.00
  -1 -21   0    7.40    1.20
  -1 -21   0    9.30    1.30
   1 -21   0    8.00    1.50
  -1 -21   0    7.30    1.20
  -1 -21   0    8.10    1.30
   1 -21   0    8.00    1.50
  -1 -21   0    7.60    1.30
   1 -21   0    7.50    1.00
   1 -21   0    6.10    1.00
  -1  21   0    6.70    0.70
   1  21   0    5.60    1.10
  -1  21   0    8.80    1.10
   1  21   0    7.90    1.00
   1  21   0    6.50    0.90
  -1  21   0    8.70    1.10
   1  21   0    6.80    1.20
   2 -21   0   12.30    1.80
  -2 -21   0   12.90    1.60
   2 -21   0   13.60    1.30
   2 -21   0   11.90    1.40
  -2 -21   0   12.90    1.50
  -2 -21   0   13.00    1.60
   2 -21   0   10.80    1.30
  -2 -21   0   11.30    1.50
   2 -21   0   12.90    1.30
   2 -21   0    9.50    1.80
  -2  21   0    9.70    1.10
   2  21   0   15.30    1.40
  -2  21   0   10.20    1.20
  -2  21   0    9.90    1.20
   2  21   0   16.20    1.60
   2  21   0   13.10    1.50
   2  21   0   12.10    1.20
  -3 -21   0   21.50    2.00
  -3 -21   0   18.20    1.80
   3 -21   0   19.00    1.60
   3 -21   0   24.10    1.70
   3 -21   0   19.30    1.60
  -3 -21   0   18.10    1.90
   3 -21   0   21.30    1.80
   3 -21   0   17.20    1.70
  -3 -21   0   18.40    2.00
   3 -21   0   22.50    1.80
  -3 -21   0   23.30    1.90
   3  21   0   19.00    1.90
  -3  21   0   19.90    1.60
   3  21   0   21.00    1.80
   3  21   0   18.90    1.70
  -3  21   0   17.20    1.50
   3  21   0   22.00    1.70
  -4 -21   0    2.30    1.00
   4 -21   0    3.00    0.90
   4 -21   0    1.20    0.70
   4 -21   0    0.70    0.70
  -4 -21   0    0.90    1.00
  -4 -21   0    1.00    1.00
   4 -21   0    0.80    0.60
  -4 -21   0    1.50    1.10
   4 -21   0    1.90    0.70
   4 -21   0    2.00    0.80
  -4 -21   0    2.00    1.00
   4  21   0    1.90    1.00
   4  21   0   -1.00    1.10
   4  21   0    1.80    0.90
   4  21   0    0.90    1.10
  -4  21   0    0.00    0.40
  -5 -21   0   29.30    2.80
   5 -21   0   31.50    2.10
  -5 -21   0   29.10    2.50
   5 -21   0   30.10    2.00
   5 -21   0   32.40    2.00
   5 -21   0   29.70    2.00
  -5 -21   0   34.00    2.60
  -5 -21   0   31.30    2.40
   5 -21   0   28.50    2.00
   5 -21   0   33.00    2.10
  -5  21   0   30.30    1.70
   5  21   0   33.60    2.60
  -5  21   0   32.00    1.70
  -5  21   0   27.80    1.70
   5  21   0   30.30    2.50
   5  21   0   29.80    2.20
   6 -21   0   10.30    1.10
   6 -21   0    6.80    0.90
  -6 -21   0    9.10    1.60
   6 -21   0    9.60    1.00
  -6 -21   0    7.70    1.50
  -6 -21   0    8.90    1.30
   6 -21   0    6.60    1.00
  -6 -21   0    8.80    1.60
   6 -21   0    8.70    1.10
   6 -21   0    9.00    1.00
   6  21   0   10.30    1.40
   6  21   0   10.40    1.70
   6  21   0    7.60    1.50
   7 -21   0    4.60    0.70
  -7 -21   0    4.40    1.30
  -7 -21   0   10.50    1.60
   7 -21   0    4.60    0.80
  -7 -21   0    6.40    1.30
   7 -21   0    5.10    0.90
   7 -21   0    5.10    0.70
  -7 -21   0    4.00    1.40
   7 -21   0    5.60    0.90
   7 -21   0    5.70    0.90
   7  21   0    8.30    1.50
   7  21   0    5.00    1.20
   7  21   0    8.10    1.50
  -8 -21   0   31.30    2.60
   8 -21   0   35.40    2.00
   8 -21   0   31.30    2.10
  -8 -21   0   34.40    2.80
   8 -21   0   31.40    2.00
   8 -21   0   39.40    2.20
  -8 -21   0   35.40    3.00
   8 -21   0   32.20    1.80
   8 -21   0   33.70    1.90
   8  21   0   30.30    2.60
   8  21   0   34.30    2.80
   8  21   0   33.60    4.70
   9 -21   0   -0.30    0.60
  -9 -21   0    0.40    1.30
   9 -21   0    0.30    0.60
  -9 -21   0    3.80    1.50
   9  21   0    1.60    1.30
   9  21   0   -0.60    1.10
   9  21   0    0.60    1.40
   0 -22   0   12.50    1.50
   0 -22   0   13.80    1.60
   0 -22   0   17.20    1.60
   0 -22   0   17.70    1.80
   0 -22   0   14.20    1.50
   0  22   0   14.10    1.20
   0  22   0   17.00    1.60
   0  22   0   16.90    1.30
  -1 -22   0   20.30    1.90
  -1 -22   0   21.20    2.20
  -1 -22   0   19.90    1.90
   1 -22   0   22.90    1.80
   1 -22   0   16.80    1.60
  -1 -22   0   22.00    1.90
   1 -22   0   22.40    1.80
   1 -22   0   18.30    1.70
   1 -22   0   19.60    1.80
  -1 -22   0   21.60    1.80
   1 -22   0   19.10    1.80
   1  22   0   18.90    1.70
  -1  22   0   18.90    1.20
  -1  22   0   20.40    1.20
   1  22   0   18.70    1.50
   1  22   0   22.20    1.60
   1  22   0   20.30    1.80
  -1  22   0   21.70    1.70
  -1  22   0   16.30    1.60
  -2 -22   0    4.50    1.10
   2 -22   0    4.40    1.00
  -2 -22   0    3.50    1.10
   2 -22   0    2.20    0.80
   2 -22   0    5.10    1.10
  -2 -22   0    4.50    1.10
  -2 -22   0    4.30    1.10
   2 -22   0    3.40    0.90
   2 -22   0    3.60    1.00
   2 -22   0    4.40    0.90
  -2 -22   0    4.60    1.10
  -2  22   0    3.80    0.90
  -2  22   0    3.10    0.80
   2  22   0    4.70    0.90
   2  22   0    4.70    1.10
  -2  22   0    3.20    0.90
   2  22   0    4.20    0.80
   2  22   0    3.20    1.00
  -3 -22   0    1.00    1.00
   3 -22   0    1.20    0.80
   3 -22   0    1.10    0.80
   3 -22   0    1.50    0.70
   3 -22   0    0.90    0.80
   3 -22   0    2.90    0.90
  -3 -22   0    1.70    1.30
  -3 -22   0    0.50    0.90
   3 -22   0    1.30    0.80
  -3 -22   0    2.00    0.90
  -3 -22   0    0.10    0.80
  -3  22   0    0.90    0.70
  -3  22   0    1.30    0.60
  -3  22   0    0.30    0.50
   3  22   0    1.70    1.00
   3  22   0    1.20    0.80
   3  22   0    2.00    1.00
  -4 -22   0   42.10    3.00
  -4 -22   0   37.50    2.70
  -4 -22   0   41.00    3.00
   4 -22   0   41.50    2.50
  -4 -22   0   39.40    2.80
   4 -22   0   37.00    2.90
   4 -22   0   38.40    2.50
   4 -22   0   41.90    2.50
  -4 -22   0   33.80    2.80
   4 -22   0   44.50    2.70
   4 -22   0   39.40    2.60
   4  22   0   39.70    2.60
   4  22   0   39.20    2.90
   4  22   0   41.30    2.90
  -4  22   0   41.30    2.60
   4  22   0   37.00    2.50
   5 -22   0   84.99    4.50
   5 -22   0   93.99    4.60
  -5 -22   0   90.19    5.20
   5 -22   0   82.69    4.50
   5 -22   0   84.19    4.60
  -5 -22   0   97.59    5.30
   5 -22   0   87.19    4.60
  -5 -22   0   79.59    4.80
  -5 -22   0   82.59    5.10
  -5  22   0   81.99    4.30
   5  22   0   92.09    5.60
  -5  22   0   89.59    4.20
   5  22   0   87.99    4.80
  -5  22   0   83.39    4.30
   5  22   0   86.39    5.10
   6 -22   0    7.10    1.00
  -6 -22   0    7.20    1.70
  -6 -22   0    8.90    1.60
   6 -22   0    6.20    0.80
   6 -22   0    8.10    1.00
  -6 -22   0    7.00    1.40
   6 -22   0    8.30    1.10
   6 -22   0    8.70    1.00
   6  22   0    7.30    1.40
   6  22   0    6.60    1.20
   6  22   0    6.10    1.40
   7 -22   0    0.70    0.60
  -7 -22   0    1.80    1.20
   7 -22   0   -0.10    0.80
  -7 -22   0    0.90    1.10
  -7 -22   0    2.80    1.30
   7 -22   0   -0.50    0.70
   7 -22   0    0.90    0.50
   7 -22   0    1.80    0.70
   7  22   0    1.00    1.20
   7  22   0    1.20    1.10
   7  22   0   -0.20    1.00
   8 -22   0    9.30    1.10
  -8 -22   0    9.40    1.70
   8 -22   0    8.70    0.90
  -8 -22   0   11.10    1.90
   8 -22   0    8.70    0.90
   8 -22   0    8.60    0.70
   8  22   0   11.70    1.80
   8  22   0   10.30    1.60
   8  22   0   11.30    1.90
  -9 -22   0   -0.60    1.30
   0 -23   0   -0.30    0.80
   0 -23   0   -2.10    0.70
   0 -23   0    0.10    0.80
   0 -23   0   -0.70    0.80
   0 -23   0    0.50    0.90
   0  23   0    0.50    0.50
   0  23   0   -0.20    0.50
   0  23   0    0.90    0.80
  -1 -23   0    8.90    1.30
   1 -23   0    6.10    1.10
  -1 -23   0    8.40    1.40
  -1 -23   0    8.10    1.40
   1 -23   0    7.50    1.30
  -1 -23   0    7.00    1.30
   1 -23   0    7.00    1.20
  -1 -23   0    8.10    1.30
   1 -23   0   10.60    1.40
   1  23   0    6.40    0.90
   1  23   0    9.10    1.30
  -1  23   0    7.90    1.20
  -1  23   0    6.90    0.60
   1  23   0    7.10    1.00
   1  23   0    6.60    1.20
  -1  23   0    7.80    1.20
  -2 -23   0    3.40    1.10
  -2 -23   0    1.70    0.90
   2 -23   0    2.00    0.90
   2 -23   0    1.60    0.90
  -2 -23   0    2.40    1.10
   2 -23   0    1.40    0.90
   2 -23   0    1.10    0.90
  -2 -23   0    2.50    1.10
   2 -23   0    0.70    0.80
  -2 -23   0    3.30    1.00
   2  23   0    2.40    1.00
   2  23   0    3.40    0.80
  -2  23   0    3.20    0.80
   2  23   0    3.00    0.90
  -2  23   0    2.80    0.90
   2  23   0    2.40    1.00
  -3 -23   0    2.60    1.00
   3 -23   0    1.20    0.80
   3 -23   0    3.70    0.90
  -3 -23   0    2.30    1.10
   3 -23   0    3.00    0.80
   3 -23   0    2.90    0.90
   3 -23   0    2.40    1.00
  -3 -23   0    2.00    1.10
  -3 -23   0    1.90    1.10
  -3 -23   0    2.30    0.90
   3 -23   0    4.00    0.90
   3  23   0    4.70    1.20
   3  23   0    3.80    1.00
   3  23   0    3.30    1.10
  -3  23   0    2.40    0.80
  -3  23   0    2.60    0.70
  -4 -23   0   14.40    1.70
   4 -23   0   16.10    1.40
  -4 -23   0    9.80    1.70
  -4 -23   0   13.30    1.90
  -4 -23   0   15.50    1.90
   4 -23   0   14.10    1.40
   4 -23   0   13.00    1.50
   4 -23   0   11.60    1.30
   4 -23   0   14.70    1.40
   4 -23   0   13.20    1.40
  -4  23   0   11.70    1.10
  -4  23   0   11.50    1.10
   4  23   0   13.00    1.70
   4  23   0   16.10    1.90
   4  23   0   12.50    1.50
  -4  23   0   13.00    1.10
  -5 -23   0    2.50    1.10
  -5 -23   0    3.90    1.40
   5 -23   0    3.50    0.90
   5 -23   0    2.00    0.80
  -5 -23   0    1.20    1.30
   5 -23   0    2.30    0.70
   5 -23   0    2.10    0.70
   5 -23   0    2.80    0.90
  -5 -23   0    2.20    1.10
   5  23   0    1.50    0.90
   5  23   0    1.50    1.10
   5  23   0    3.10    1.30
  -5  23   0    1.60    0.50
  -6 -23   0    1.80    1.20
   6 -23   0    1.30    0.70
  -6 -23   0    0.40    1.00
   6 -23   0    0.60    0.70
   6 -23   0    1.90    0.80
   6 -23   0    1.60    0.80
  -6 -23   0   -0.50    1.00
   6 -23   0    1.00    0.60
   6  23   0    3.20    1.30
   6  23   0    3.00    1.20
   6  23   0    0.80    1.00
   7 -23   0    2.10    0.80
   7 -23   0    4.60    0.80
  -7 -23   0    2.80    1.30
   7 -23   0    4.10    0.60
   7 -23   0    3.80    0.70
  -7 -23   0    7.40    1.50
   7 -23   0    4.80    0.80
   7 -23   0    2.00    0.90
   7  23   0    3.40    1.20
   7  23   0    6.10    1.50
   7  23   0    2.70    1.40
   8 -23   0   -0.60    0.50
   8 -23   0    0.20    0.30
  -8 -23   0    0.90    1.20
  -8 -23   0    0.60    1.10
  -8 -23   0    2.70    1.40
   8 -23   0    0.30    0.70
   8  23   0   -0.50    1.10
   8  23   0   -1.50    1.20
   8  23   0    0.40    1.10
   0 -24   0    1.20    0.90
   0 -24   0    3.10    1.00
   0 -24   0    3.80    1.00
   0 -24   0    4.00    1.20
   0 -24   0    0.50    0.90
   0  24   0    2.10    0.90
   0  24   0    2.20    0.60
  -1 -24   0   22.10    1.90
  -1 -24   0   22.70    2.00
  -1 -24   0   19.80    1.90
  -1 -24   0   22.70    2.10
   1 -24   0   22.10    1.90
  -1 -24   0   21.40    1.90
   1 -24   0   18.40    1.80
   1 -24   0   20.20    1.80
   1 -24   0   21.80    1.90
   1 -24   0   17.40    1.80
   1  24   0   19.60    1.50
  -1  24   0   20.70    1.80
   1  24   0   22.60    1.60
  -1  24   0   17.20    1.70
   1  24   0   24.60    2.00
   1  24   0   18.20    1.90
  -2 -24   0    0.20    1.10
   2 -24   0    0.80    0.80
   2 -24   0    0.20    0.90
  -2 -24   0   -1.50    1.00
   2 -24   0    0.40    0.80
   2 -24   0    2.90    1.00
  -2 -24   0    1.10    0.90
  -2 -24   0    0.80    1.00
   2 -24   0    0.90    0.80
  -2 -24   0    0.80    1.00
   2  24   0    1.30    0.70
   2  24   0    1.80    0.70
   2  24   0    1.30    1.00
  -2  24   0    0.00    0.70
  -2  24   0    1.40    0.80
   2  24   0    0.10    0.80
   3 -24   0   12.60    1.60
   3 -24   0   15.70    1.50
  -3 -24   0   11.80    1.80
  -3 -24   0   11.90    1.60
  -3 -24   0   12.10    1.70
  -3 -24   0   12.30    1.70
   3 -24   0   12.70    1.40
  -3 -24   0   10.90    1.60
   3 -24   0   11.30    1.40
   3  24   0   15.00    1.80
   3  24   0   12.60    1.40
   3  24   0   12.40    1.40
  -3  24   0   13.40    1.30
  -3  24   0   11.70    1.20
   3  24   0   12.60    1.70
   4 -24   0    0.10    0.70
   4 -24   0   -0.70    0.70
  -4 -24   0    0.40    1.10
  -4 -24   0    0.90    1.20
   4 -24   0    1.00    0.80
  -4 -24   0    4.00    1.30
   4 -24   0   -0.30    0.80
  -4 -24   0   -0.70    0.90
   4 -24   0    1.20    0.80
  -4  24   0    0.90    0.60
   4  24   0   -0.70    0.80
  -4  24   0    2.00    1.00
   4  24   0    0.80    1.20
   4  24   0    0.40    1.00
  -5 -24   0    1.10    1.10
   5 -24   0    1.80    0.90
  -5 -24   0    0.20    1.10
  -5 -24   0    1.40    1.20
   5 -24   0    1.40    0.60
   5 -24   0    0.90    0.80
  -5 -24   0    0.50    1.00
   5 -24   0    1.80    1.20
   5 -24   0    1.80    0.80
   5  24   0    1.10    1.10
   5  24   0    1.40    0.90
   5  24   0    1.50    1.20
  -5  24   0    0.80    0.40
  -6 -24   0   -0.40    1.20
   6 -24   0    0.90    0.80
   6 -24   0    0.90    0.50
   6 -24   0    0.90    0.80
  -6 -24   0   -0.80    1.20
  -6 -24   0    0.30    1.10
   6 -24   0    0.70    0.70
   6 -24   0    0.10    0.60
   6  24   0    0.10    1.10
   6  24   0    1.50    1.20
   6  24   0   -1.50    1.00
   7 -24   0   31.20    2.00
  -7 -24   0   38.60    3.10
   7 -24   0   34.90    2.20
   7 -24   0   35.10    2.30
   7 -24   0   35.60    2.20
   7 -24   0   35.80    2.10
  -7 -24   0   36.70    3.10
  -7 -24   0   35.40    2.70
   7  24   0   37.90    3.10
   7  24   0   37.90    3.00
   7  24   0   34.00    2.90
   0 -25   0    1.20    1.00
   0 -25   0    1.00    0.90
   0 -25   0    0.00    0.90
   0 -25   0    0.20    0.90
   0 -25   0   -0.50    1.00
   0  25   0    0.30    0.80
   0  25   0   -0.10    0.50
  -1 -25   0   25.30    2.20
   1 -25   0   19.10    1.80
   1 -25   0   19.70    1.90
  -1 -25   0   24.70    2.10
  -1 -25   0   21.30    2.10
   1 -25   0   21.30    2.10
   1 -25   0   18.50    1.90
   1 -25   0   21.20    1.90
  -1 -25   0   20.10    2.00
  -1 -25   0   21.60    2.00
   1  25   0   18.50    1.50
  -1  25   0   22.70    1.80
   1  25   0   21.60    1.90
  -1  25   0   15.00    1.60
   1  25   0   20.40    1.90
   1  25   0   20.70    1.50
   2 -25   0    3.10    1.10
   2 -25   0    4.80    1.10
  -2 -25   0    3.20    1.10
  -2 -25   0    4.60    1.40
   2 -25   0    0.60    1.30
   2 -25   0    2.20    1.00
  -2 -25   0    4.00    1.30
   2 -25   0    2.80    1.00
  -2 -25   0    3.30    1.20
  -2 -25   0    3.90    1.20
   2  25   0    4.50    1.20
   2  25   0    2.50    0.80
  -2  25   0    3.20    0.90
   2  25   0    3.30    0.90
  -2  25   0    3.20    1.00
   2  25   0    3.80    1.10
  -3 -25   0   18.20    2.20
   3 -25   0   15.50    1.50
   3 -25   0   16.50    1.70
  -3 -25   0   17.00    2.00
  -3 -25   0   14.00    1.90
   3 -25   0   14.60    1.60
   3 -25   0   16.30    1.70
  -3 -25   0   14.40    1.70
   3 -25   0   17.40    1.70
  -3  25   0   13.50    1.30
   3  25   0   17.30    1.90
   3  25   0   16.40    1.90
  -3  25   0   20.40    2.40
   3  25   0   15.80    1.50
  -4 -25   0   -1.50    0.90
   4 -25   0    0.00    0.70
   4 -25   0    1.70    0.80
  -4 -25   0    3.30    1.20
  -4 -25   0   -0.30    1.10
   4 -25   0   -0.10    0.80
  -4 -25   0   -0.60    1.00
   4 -25   0    1.50    0.70
   4 -25   0    1.70    0.90
   4  25   0   -0.40    0.70
   4  25   0    0.40    1.00
   4  25   0    1.10    1.00
  -4  25   0    0.90    0.60
  -4  25   0   -0.80    0.70
   5 -25   0    6.60    1.20
   5 -25   0    4.40    0.90
   5 -25   0    5.20    1.00
  -5 -25   0    4.10    2.00
   5 -25   0    5.10    0.90
  -5 -25   0    4.50    1.50
   5 -25   0    5.50    1.40
   5  25   0    4.60    1.20
   5  25   0    7.30    1.50
   5  25   0    6.60    1.50
  -5  25   0    4.70    0.60
  -5  25   0    6.90    0.80
  -6 -25   0    1.40    1.10
  -6 -25   0   -0.30    1.40
   6 -25   0    0.10    1.00
   6 -25   0    1.70    0.70
   6 -25   0    1.10    1.20
  -6 -25   0    2.70    1.30
   6 -25   0    1.10    0.70
   6 -25   0   -0.30    0.50
   6  25   0    0.50    1.10
   6  25   0    4.20    1.40
   6  25   0    3.30    1.40
   0 -26   0   19.50    1.90
   0 -26   0   14.30    1.80
   0 -26   0   15.20    1.90
   0 -26   0   16.10    1.70
   0 -26   0   15.80    1.70
   0  26   0   15.00    1.10
   0  26   0   17.30    1.80
   0  26   0   15.60    1.90
   1 -26   0    2.60    1.00
   1 -26   0    0.30    0.90
   1 -26   0    0.60    0.90
   1 -26   0    0.10    1.00
   1 -26   0    1.40    1.10
  -1 -26   0    1.60    1.20
  -1 -26   0    2.80    1.10
  -1 -26   0    1.50    1.10
  -1 -26   0    1.40    1.00
   1  26   0    1.00    0.70
   1  26   0    1.70    0.90
   1  26   0   -0.50    0.60
  -1  26   0    1.30    0.90
   1  26   0    2.10    1.00
   2 -26   0    9.20    1.30
   2 -26   0    8.20    1.20
  -2 -26   0   10.00    1.70
  -2 -26   0   10.40    1.60
  -2 -26   0    7.70    1.40
   2 -26   0    9.10    1.30
   2 -26   0   10.40    1.60
  -2 -26   0    7.50    1.50
  -2 -26   0    8.90    1.60
   2 -26   0    6.90    1.30
  -2  26   0    9.30    1.30
   2  26   0    6.80    1.30
   2  26   0    7.70    1.20
   2  26   0    9.30    1.20
  -2  26   0    9.60    1.30
   2  26   0    6.80    1.30
  -3 -26   0   -1.90    1.00
   3 -26   0   -1.70    0.70
  -3 -26   0   -1.30    0.90
   3 -26   0   -0.40    0.70
  -3 -26   0    1.20    1.20
   3 -26   0    1.50    0.90
   3 -26   0   -0.80    0.80
  -3 -26   0    0.70    1.50
  -3  26   0   -0.30    0.60
   3  26   0    0.70    1.10
   3  26   0    0.80    1.00
   3  26   0   -0.10    0.80
  -3  26   0   -0.60    0.70
   4 -26   0    0.20    0.90
  -4 -26   0   -1.70    1.20
  -4 -26   0   -2.00    1.10
   4 -26   0    1.10    0.70
   4 -26   0   -0.90    0.70
   4 -26   0    1.20    0.90
  -4 -26   0    0.40    1.60
   4 -26   0    1.50    0.90
  -4 -26   0   -0.90    1.00
   4  26   0    2.10    0.90
   4  26   0    1.60    1.10
   4  26   0    0.40    1.20
  -4  26   0    0.10    0.70
   5 -26   0    4.90    1.00
  -5 -26   0    6.40    1.60
  -5 -26   0    6.70    1.40
   5 -26   0    8.50    1.20
   5 -26   0    4.50    1.10
  -5 -26   0    8.00    2.70
   5 -26   0    8.00    1.10
   5  26   0    7.70    1.50
   5  26   0    6.90    1.30
   5  26   0   11.30    1.80
   0 -27   0    0.10    1.10
   0 -27   0    0.60    1.10
   0 -27   0    0.80    1.50
   0 -27   0    0.30    1.20
   0 -27   0   -0.10    1.00
   0  27   0   -1.30    1.20
   0  27   0   -0.70    0.90
   1 -27   0   21.00    2.70
   1 -27   0   19.30    2.00
  -1 -27   0   20.80    3.10
  -1 -27   0   21.50    2.00
   1 -27   0   15.30    1.80
  -1 -27   0   18.00    2.10
   1 -27   0   16.10    2.20
   1 -27   0   17.00    1.90
  -1 -27   0   21.20    2.10
  -1 -27   0   20.60    2.00
   1  27   0   18.50    1.90
   1  27   0   16.80    1.90
  -1  27   0   16.80    2.10
   1  27   0   17.40    1.40
   2 -27   0    0.30    0.90
   2 -27   0    0.80    1.10
   2 -27   0   -0.10    0.90
  -2 -27   0    1.70    1.30
  -2 -27   0    0.80    1.60
  -2 -27   0    0.00    0.90
   2 -27   0    1.70    1.00
   2  27   0    0.70    1.10
   2  27   0    0.00    0.80
   2  27   0    0.40    1.00
  -2  27   0   -0.30    0.80
   3 -27   0    1.30    0.90
   3 -27   0    2.00    1.00
  -3 -27   0    1.20    1.10
  -3 -27   0    0.90    1.00
   3 -27   0    0.50    0.90
  -3 -27   0    1.10    1.20
   3 -27   0    0.30    0.90
   3  27   0    1.00    0.80
   3  27   0    2.60    1.20
   3  27   0    0.40    1.30
  14   0  -1   -0.70    0.80
 -14   0   1    1.10    0.90
 -14   0   1    0.00    0.60
  14   0  -1    1.30    1.10
  14   0  -1    2.90    1.00
  14   0  -1   -0.40    0.70
  14   0  -1   -1.00    0.70
 -13   0   1   66.79    3.80
  13   0  -1   69.19    3.90
  13   0  -1   65.79    3.90
  13   0  -1   69.59    4.00
  13   0  -1   68.39    3.90
  13   0  -1   67.79    3.80
 -13   0   1   62.79    3.70
  12   0  -1    1.00    0.70
  12   0  -1    1.30    0.70
  12   0  -1    0.60    0.80
  12   0  -1    1.00    0.80
  12   0  -1    1.00    0.80
  12   0  -1    2.10    0.90
 -12   0   1    1.40    0.70
 -11   0   1   87.79    4.70
  11   0  -1   93.59    4.80
 -11   0   1   87.59    4.70
  11   0  -1   91.69    4.90
  11   0  -1   84.89    4.80
  11   0  -1   86.69    4.60
  11   0  -1   91.59    4.80
  11   0  -1   90.59    4.70
 -10   0   1   -0.60    0.30
 -10   0   1   -0.10    0.60
 -10   0   1   -0.20    0.50
  10   0  -1   -1.20    0.50
 -10   0   1    0.10    0.60
  10   0  -1    0.00    0.60
  10   0  -1   -0.70    0.60
  10   0  -1   -0.40    0.60
  10   0  -1   -1.00    0.60
  10   0  -1   -0.20    0.60
 -10   0   1   -0.80    0.30
   9   0  -1   24.80    1.60
   9   0  -1   23.80    1.70
  -9   0   1   23.80    1.40
  -9   0   1   21.10    2.20
   9   0  -1   22.10    1.70
   9   0  -1   24.00    1.70
  -9   0   1   25.20    1.40
  -9   0   1   20.30    1.60
   9   0  -1   24.20    1.60
  -9   0   1   25.90    1.60
   9   0  -1   27.10    1.70
  -8   0   1   -0.90    0.50
  -8   0   1   -0.40    0.50
  -8   0   1   -0.60    0.40
   8   0  -1   -0.30    0.50
   8   0  -1   -0.60    0.50
  -8   0   1   -0.50    0.50
  -8   0   1   -0.30    0.50
   8   0  -1   -1.00    0.50
   8   0  -1   -0.20    0.50
   8   0  -1   -0.60    0.50
   8   0  -1    0.00    0.50
  -8   0   1   -0.60    0.40
   7   0  -1  195.28    9.70
  -7   0   1  198.58    9.50
   7   0  -1  196.58    9.60
   7   0  -1  207.38    9.60
  -7   0   1  208.28    9.50
   7   0  -1  186.68    9.70
  -7   0   1  210.38    9.70
  -7   0   1  202.98    9.60
   7   0  -1  208.18    9.70
  -7   0   1  197.88    9.60
   7   0  -1  197.58    9.70
   6   0  -1    0.10    0.40
  -6   0   1   -0.40    0.30
   6   0  -1    0.30    0.40
  -6   0   1    0.40    0.30
   6   0  -1    0.20    0.40
   6   0  -1    0.20    0.40
  -6   0   1    0.10    0.30
   6   0  -1    0.90    0.40
   6   0  -1    0.10    0.40
  -6   0   1    0.00    0.40
  -6   0   1    0.00    0.40
  -5   0   1  243.18   11.70
  -5   0   1  254.07   11.70
  -5   0   1  266.77   11.80
   5   0  -1  233.58   11.80
  -5   0   1  265.27   11.80
  -5   0   1  229.38   11.80
   5   0  -1  249.28   11.70
   5   0  -1  251.17   11.70
   5   0  -1  263.77   11.80
   5   0  -1  236.88   11.80
   4   0  -1   -0.20    0.30
   4   0  -1    0.20    0.30
  -4   0   1    0.20    0.30
   4   0  -1    0.10    0.30
   4   0  -1    0.40    0.30
   4   0  -1   -0.10    0.30
  -4   0   1    0.00    0.30
  -4   0   1    0.00    0.30
   4   0  -1    0.10    0.30
  -4   0   1   -0.10    0.30
  -4   0   1    0.00    0.20
  -4   0   1    0.00    0.30
   3   0  -1 1814.72   87.49
   3   0  -1 1772.42  100.49
  -3   0   1 1914.71   87.89
   2   0  -1    0.30    0.20
  -2   0   1   -0.20    0.20
   2   0  -1    0.50    0.20
  -2   0   1   -0.10    0.20
   2   0  -1    0.10    0.20
  -2   0   1   -0.10    0.20
  -2   0   1    0.90    0.20
   2   0  -1    0.10    0.20
  -2   0   1    0.50    0.20
   2   0  -1   -0.20    0.20
   2   0  -1    0.00    0.20
  -1   0   1   -0.10    0.10
  -1   0   1    0.00    0.10
  -1   0   1    0.00    0.10
  -1   0   1   -0.10    0.10
   1   0  -1    0.00    0.10
   1   0  -1    0.10    0.10
   1   0  -1    0.20    0.10
   1   0  -1   -0.10    0.10
  -1   0   1   -0.10    0.10
  -1   0  -1   -0.10    0.10
  -1   0  -1    0.00    0.10
   1   0   1   -0.10    0.10
  -1   0  -1    0.00    0.10
  -1   0  -1    0.00    0.10
   1   0   1   -0.10    0.10
  -2   0  -1    0.40    0.20
  -2   0  -1    0.20    0.10
   2   0   1    0.40    0.20
  -2   0  -1    0.20    0.10
   2   0   1    0.20    0.20
   2   0   1    0.10    0.20
  -2   0  -1    0.50    0.20
  -2   0  -1    0.80    0.20
   2   0   1    0.60    0.20
  -2   0  -1    0.60    0.10
   2   0   1   -0.10    0.20
   2   0   1    0.60    0.20
   3   0   1 1907.31   91.19
  -3   0  -1 1878.71   91.09
  -3   0  -1 1989.50  102.59
   3   0   1 2052.09  101.19
   4   0   1    0.20    0.20
   4   0   1   -0.20    0.20
  -4   0  -1    0.40    0.20
   4   0   1    0.10    0.30
  -4   0  -1    0.00    0.20
  -4   0  -1    0.20    0.20
  -4   0  -1    0.00    0.20
  -4   0  -1    0.70    0.30
   4   0   1   -0.10    0.20
   4   0   1    0.20    0.20
  -4   0  -1    0.40    0.20
   4   0   1   -0.10    0.20
   5   0   1   22.90    1.30
  -5   0  -1   22.40    1.10
  -5   0  -1   22.80    1.30
   5   0   1   20.50    1.30
   5   0   1   23.20    1.30
  -5   0  -1   20.80    1.30
   5   0   1   24.70    1.40
   5   0   1   23.00    1.20
  -5   0  -1   22.40    1.20
   5   0   1   22.60    1.30
  -5   0  -1   24.30    1.30
  -6   0  -1    0.00    0.30
   6   0   1   -0.40    0.50
  -6   0  -1    0.30    0.30
   6   0   1    0.20    0.30
   6   0   1    0.50    0.30
   6   0   1    0.70    0.30
  -6   0  -1    0.30    0.20
   6   0   1   -0.10    0.40
   6   0   1   -0.10    0.30
  -6   0  -1    0.30    0.30
  -6   0  -1    0.40    0.30
  -6   0  -1   -0.10    0.20
   7   0   1  268.87   12.40
  -7   0  -1  286.47   12.50
   7   0   1  244.08   12.50
  -7   0  -1  277.27   12.50
  -7   0  -1  248.28   12.50
   7   0   1  256.87   12.50
   7   0   1  268.97   12.50
  -7   0  -1  254.77   12.20
   7   0   1  265.67   12.40
   7   0   1  270.87   12.60
  -8   0  -1   -0.10    0.40
  -8   0  -1   -0.60    0.40
  -8   0  -1    0.50    0.50
   8   0   1    0.10    0.50
   8   0   1   -0.10    0.50
   8   0   1   -0.20    0.50
   8   0   1   -0.80    0.50
  -8   0  -1   -0.80    0.50
   8   0   1   -0.20    0.50
  -9   0  -1    0.40    0.50
   9   0   1    0.90    0.60
   9   0   1    0.40    0.60
   9   0   1    0.60    0.50
  -9   0  -1    0.90    0.50
   9   0   1    0.70    0.60
  -9   0  -1    0.60    0.50
  -9   0  -1    0.80    0.50
   9   0   1    0.70    0.50
   9   0   1    1.00    0.60
 -10   0  -1    0.50    0.50
  10   0   1    0.10    0.60
 -10   0  -1    1.20    0.60
  10   0   1   -0.10    0.60
 -10   0  -1   -0.30    0.40
  10   0   1    0.00    0.50
  10   0   1    0.60    0.70
  10   0   1   -0.70    0.50
  10   0   1   -0.10    0.60
  11   0   1   77.99    4.00
  11   0   1   70.89    4.10
 -11   0  -1   76.59    4.00
  11   0   1   74.89    4.10
  11   0   1   79.49    4.20
  11   0   1   73.79    4.00
  11   0   1   81.29    4.10
 -11   0  -1   77.19    4.00
 -11   0  -1   74.59    4.00
 -11   0  -1   69.99    4.00
  12   0   1   -0.60    0.60
  12   0   1    0.90    0.70
  12   0   1    0.50    0.80
  12   0   1   -0.70    0.60
 -12   0  -1    0.80    0.60
  12   0   1    0.40    0.70
  12   0   1    0.60    0.60
 -12   0  -1    1.20    0.60
 -12   0  -1    0.70    0.50
 -13   0  -1    1.70    0.60
 -13   0  -1    4.90    1.20
  13   0   1    3.40    0.90
  13   0   1    2.10    0.80
  13   0   1    3.30    1.00
  13   0   1    1.70    0.80
  13   0   1    4.60    1.00
  14   0   1    0.10    0.70
  14   0   1   -1.00    0.70
  14   0   1    1.60    1.10
 -14   0  -1   -1.60    0.70
  14   0   1    0.20    0.70
  14   0   1    0.10    0.70
 -14  -1   1    0.90    0.70
  14  -1  -1   -2.40    0.70
  14  -1  -1   -0.20    0.70
 -14  -1   1    1.50    0.90
  14  -1  -1   -2.40    0.80
  14  -1  -1   -0.60    0.80
  14  -1  -1   -1.20    0.70
  14   1  -1   -0.10    0.80
 -14   1   1   -0.20    0.60
  14   1  -1    1.30    0.90
  14   1  -1    1.60    0.90
  14   1  -1   -1.40    1.20
  14   1  -1   -1.30    0.70
 -14   1   1   -0.90    0.80
 -13  -1   1   12.00    1.40
  13  -1  -1   14.10    1.50
  13  -1  -1   12.20    1.40
  13  -1  -1   12.90    1.50
 -13  -1   1   15.50    1.50
  13  -1  -1   16.30    1.70
 -13   1   1   12.20    1.30
  13   1  -1   14.70    1.60
  13   1  -1   12.60    1.60
 -13   1   1   15.00    1.40
  13   1  -1   13.40    1.50
  13   1  -1   12.50    1.60
  13   1  -1   12.90    1.60
  12  -1  -1   56.59    3.30
 -12  -1   1   52.49    3.20
  12  -1  -1   56.49    3.20
 -12  -1   1   49.30    3.20
  12  -1  -1   52.09    3.10
  12  -1  -1   55.89    3.20
  12  -1  -1   59.59    3.40
  12  -1  -1   50.29    3.20
  12   1  -1   56.59    3.20
 -12   1   1   57.99    3.10
  12   1  -1   52.29    3.30
 -12   1   1   53.99    3.10
  12   1  -1   55.99    3.30
 -12   1   1   51.99    3.10
  12   1  -1   50.79    3.30
  12   1  -1   57.39    3.30
  12   1  -1   52.59    3.20
 -11  -1   1    2.90    0.90
  11  -1  -1    3.70    0.90
 -11  -1   1    3.50    1.20
  11  -1  -1    5.10    0.90
 -11  -1   1    4.10    0.50
 -11  -1   1    4.30    0.50
 -11  -1   1    2.80    0.80
  11  -1  -1    4.00    0.90
  11  -1  -1    4.00    0.80
  11  -1  -1    6.20    0.90
  11  -1  -1    5.90    1.00
  11   1  -1    3.40    0.90
  11   1  -1    2.50    0.90
  11   1  -1    4.70    1.00
 -11   1   1    3.90    0.80
  11   1  -1    3.40    0.90
 -11   1   1    5.00    1.20
  11   1  -1    3.10    0.90
  11   1  -1    4.10    1.00
 -11   1   1    4.30    0.90
  10  -1  -1    1.10    0.60
  10  -1  -1   -1.00    0.60
 -10  -1   1    1.40    0.40
 -10  -1   1    0.20    0.60
 -10  -1   1   -0.50    0.50
  10  -1  -1   -0.60    0.60
  10  -1  -1   -0.60    0.60
 -10  -1   1   -0.50    0.40
 -10  -1   1    0.80    0.70
  10  -1  -1   -0.20    0.70
  10  -1  -1    1.20    0.70
  10   1  -1   -0.20    0.60
  10   1  -1   -0.30    0.70
  10   1  -1    0.10    0.60
  10   1  -1   -1.10    0.60
 -10   1   1    1.80    0.70
  10   1  -1    0.50    0.60
  10   1  -1    0.40    0.70
 -10   1   1    0.50    0.50
 -10   1   1    0.70    0.50
   9  -1  -1    1.00    0.60
  -9  -1   1    0.10    0.50
   9  -1  -1    0.40    0.60
   9  -1  -1    0.10    0.60
  -9  -1   1   -0.20    0.40
   9  -1  -1    0.40    0.60
   9  -1  -1   -0.70    0.50
   9  -1  -1    0.60    0.60
  -9  -1   1    0.00    0.30
  -9  -1   1   -0.10    0.40
   9   1  -1   -0.20    0.60
  -9   1   1   -0.10    0.30
   9   1  -1   -0.10    0.60
  -9   1   1    0.30    0.50
  -9   1   1    0.30    0.50
   9   1  -1    0.50    0.60
   9   1  -1   -1.30    0.50
   9   1  -1   -0.80    0.60
   9   1  -1   -0.50    0.60
  -9   1   1    0.70    0.50
   8  -1  -1    0.60    0.60
  -8  -1   1    1.50    0.50
   8  -1  -1    1.40    0.60
   8  -1  -1    0.30    0.50
  -8  -1   1   -0.10    0.50
   8  -1  -1    1.30    0.50
  -8  -1   1    1.20    0.50
  -8  -1   1    1.70    0.60
   8  -1  -1    1.30    0.60
  -8  -1   1    1.60    0.60
  -8   1   1    0.70    0.50
  -8   1   1    0.70    0.40
   8   1  -1    1.00    0.70
  -8   1   1    0.60    0.30
   8   1  -1    0.50    0.60
  -8   1   1    0.10    0.50
   8   1  -1    1.90    0.70
   8   1  -1    0.80    0.60
   8   1  -1    1.80    0.60
   8   1  -1    1.90    0.60
  -8   1   1    0.70    0.50
  -7  -1   1   73.09    3.90
  -7  -1   1   75.99    3.90
  -7  -1   1   78.39    3.90
   7  -1  -1   74.09    3.80
  -7  -1   1   77.49    3.70
  -7  -1   1   76.49    3.70
   7  -1  -1   78.09    3.80
   7  -1  -1   76.59    3.90
   7  -1  -1   76.69    3.90
   7  -1  -1   76.09    3.90
   7  -1  -1   70.09    3.90
  -7   1   1   76.99    4.10
   7   1  -1   78.29    3.90
   7   1  -1   81.29    4.00
   7   1  -1   74.89    3.80
   7   1  -1   74.29    3.90
  -7   1   1   71.79    3.80
  -7   1   1   81.39    3.90
  -7   1   1   75.29    3.60
  -7   1   1   75.29    3.60
   7   1  -1   73.59    3.90
  -7   1   1   69.39    3.80
   7   1  -1   67.39    4.10
  -6  -1   1  271.07   13.80
   6  -1  -1  290.67   13.80
   6  -1  -1  298.77   13.70
  -6  -1   1  284.57   13.70
   6  -1  -1  297.17   13.80
   6  -1  -1  290.97   13.80
   6  -1  -1  314.27   13.80
  -6  -1   1  288.47   13.80
   6  -1  -1  291.57   13.70
  -6  -1   1  299.67   13.70
  -6  -1   1  290.87   13.80
   6   1  -1  277.37   14.10
  -6   1   1  297.97   13.80
  -6   1   1  318.97   13.80
  -6   1   1  317.57   13.80
  -6   1   1  297.17   13.60
   6   1  -1  290.87   13.70
  -6   1   1  266.67   13.70
   6   1  -1  293.97   13.80
   6   1  -1  273.97   13.80
   6   1  -1  297.67   13.80
   6   1  -1  280.97   13.80
  -6   1   1  292.67   13.60
  -5  -1   1  167.68    8.40
  -5  -1   1  164.48    8.40
  -5  -1   1  172.08    8.30
   5  -1  -1  163.38    8.40
  -5  -1   1  174.98    8.50
   5  -1  -1  179.18    8.40
  -5  -1   1  164.28    8.40
   5  -1  -1  180.88    8.30
  -5  -1   1  188.78    8.40
   5  -1  -1  186.58    8.40
   5  -1  -1  177.68    8.50
   5  -1  -1  164.78    8.40
   5   1  -1  181.78    8.80
   5   1  -1  178.68    8.40
   5   1  -1  178.98    8.40
  -5   1   1  173.88    8.40
   5   1  -1  187.78    8.50
   5   1  -1  177.88    8.50
  -5   1   1  179.18    8.40
  -5   1   1  167.78    8.30
  -5   1   1  176.98    8.30
   5   1  -1  190.48    8.50
  -5   1   1  185.18    8.40
   4  -1  -1   31.10    1.60
  -4  -1   1   28.70    1.60
  -4  -1   1   29.30    1.70
  -4  -1   1   30.50    1.60
  -4  -1   1   29.90    1.60
   4  -1  -1   29.30    1.60
   4  -1  -1   29.50    1.60
  -4  -1   1   31.60    1.70
   4  -1  -1   29.30    1.60
   4  -1  -1   28.90    1.50
  -4  -1   1   29.30    1.60
   4   1  -1   30.10    1.70
  -4   1   1   29.80    1.60
  -4   1   1   28.30    1.60
   4   1  -1   28.90    1.60
   4   1  -1   29.90    1.70
   4   1  -1   28.60    1.60
   4   1  -1   28.00    1.60
  -4   1   1   29.90    1.50
  -4   1   1   32.20    1.60
  -4   1   1   31.60    1.50
  -3  -1   1  335.17   15.30
  -3  -1   1  333.87   15.30
   3  -1  -1  337.67   15.20
   3  -1  -1  287.87   15.20
   3  -1  -1  337.77   15.20
  -3  -1   1  340.47   15.20
   3  -1  -1  345.37   15.20
   3  -1  -1  335.77   15.20
   3  -1  -1  348.77   15.30
  -3  -1   1  316.27   15.30
  -3  -1   1  323.97   15.20
  -3  -1   1  289.57   15.30
   3   1  -1  322.37   15.30
   3   1  -1  330.27   15.20
  -3   1   1  331.97   15.20
  -3   1   1  317.97   15.20
  -3   1   1  296.27   15.20
   3   1  -1  323.67   15.30
   3   1  -1  330.17   15.20
  -3   1   1  341.07   15.20
  -3   1   1  351.96   15.20
   3   1  -1  307.07   15.30
   2  -1  -1   61.39    3.20
   2  -1  -1   68.59    3.20
  -2  -1   1   70.19    3.10
  -2  -1   1   67.19    3.10
  -2  -1   1   63.89    3.20
  -2  -1   1   63.49    3.20
   2  -1  -1   66.29    3.10
   2  -1  -1   64.39    3.10
  -2  -1   1   67.59    3.20
   2  -1  -1   60.29    3.10
   2  -1  -1   64.39    3.10
   2   1  -1   64.19    3.20
   2   1  -1   64.49    3.10
  -2   1   1   59.79    3.10
   2   1  -1   67.69    3.20
  -2   1   1   65.19    3.10
   2   1  -1   68.09    3.10
  -2   1   1   62.89    3.10
  -2   1   1   66.69    3.10
  -1  -1   1    0.00    0.10
  -1  -1   1    0.00    0.10
  -1  -1   1    0.10    0.10
   1   1  -1    0.10    0.10
  -1   1   1    0.20    0.10
  -1   1   1    0.00    0.10
  -1   1   1    0.00    0.10
   1   1  -1    0.10    0.10
  -1  -1  -1   -0.10    0.10
  -1  -1  -1    0.00    0.10
  -1  -1  -1    0.00    0.10
  -1   1  -1    0.00    0.10
  -1   1  -1    0.00    0.10
   1   1   1    0.10    0.10
   2  -1   1  319.87   15.00
   2  -1   1  326.87   15.00
  -2  -1  -1  320.97   15.10
  -2  -1  -1  318.47   15.10
  -2  -1  -1  335.27   15.10
   2  -1   1  336.17   15.00
   2  -1   1  318.07   15.00
  -2  -1  -1  337.47   15.10
  -2  -1  -1  317.37   15.10
   2   1   1  341.27   15.10
  -2   1  -1  305.67   15.00
   2   1   1  347.07   15.10
   2   1   1  327.77   15.20
   2   1   1  296.67   15.10
   2   1   1  316.87   15.10
   2   1   1  330.07   15.10
  -2   1  -1  327.17   15.00
  -3  -1  -1    6.30    0.50
  -3  -1  -1    6.10    0.50
  -3  -1  -1    5.70    0.50
   3  -1   1    6.00    0.40
  -3  -1  -1    5.70    0.50
   3  -1   1    5.70    0.50
   3  -1   1    5.00    0.40
   3  -1   1    6.10    0.40
  -3  -1  -1    6.20    0.40
   3   1   1    5.60    0.50
   3   1   1    6.30    0.50
  -3   1  -1    6.00    0.40
   3   1   1    5.30    0.50
  -3   1  -1    5.30    0.40
   3   1   1    5.70    0.50
  -3   1  -1    6.30    0.40
  -4  -1  -1  201.28    9.10
   4  -1   1  191.28    9.10
   4  -1   1  200.18    9.10
  -4  -1  -1  190.38    9.20
  -4  -1  -1  190.98    9.20
  -4  -1  -1  194.98    9.20
   4  -1   1  208.68    9.20
  -4  -1  -1  206.88    9.10
   4  -1   1  187.18    9.10
   4  -1   1  184.48    9.10
   4  -1   1  176.78    9.10
  -4   1  -1  213.18    9.10
   4   1   1  198.78    9.10
  -4   1  -1  173.18    9.10
   4   1   1  203.08    9.20
   4   1   1  178.38    9.20
   4   1   1  201.08    9.10
   4   1   1  194.78    9.20
  -4   1  -1  207.78    9.10
  -5  -1  -1   -0.30    0.20
  -5  -1  -1   -0.10    0.30
  -5  -1  -1   -0.10    0.30
   5  -1   1    0.10    0.30
  -5  -1  -1    0.30    0.40
   5  -1   1    0.00    0.30
   5  -1   1    0.00    0.20
  -5  -1  -1   -0.10    0.30
  -5  -1  -1    0.10    0.30
   5  -1   1    0.00    0.20
   5  -1   1    0.30    0.30
   5  -1   1    0.00    0.20
  -5   1  -1   -0.10    0.30
  -5   1  -1    0.10    0.30
   5   1   1    0.20    0.30
  -5   1  -1    0.50    0.20
   5   1   1    0.40    0.30
  -5   1  -1    0.00    0.20
   5   1   1    0.20    0.30
   5   1   1    0.20    0.30
   5   1   1   -0.30    0.30
   5   1   1   -0.10    0.30
  -6  -1  -1    1.50    0.30
  -6  -1  -1    0.60    0.30
  -6  -1  -1    0.70    0.40
   6  -1   1    0.90    0.30
   6  -1   1    0.90    0.30
  -6  -1  -1    1.10    0.40
   6  -1   1    1.60    0.40
  -6  -1  -1    1.00    0.30
   6  -1   1    0.80    0.40
  -6  -1  -1    0.50    0.30
   6  -1   1    0.90    0.30
   6  -1   1    0.40    0.30
  -6   1  -1    0.40    0.30
  -6   1  -1    1.10    0.30
   6   1   1    0.70    0.40
  -6   1  -1    0.90    0.30
  -6   1  -1    0.50    0.30
   6   1   1    1.00    0.40
   6   1   1    1.00    0.40
   6   1   1    1.70    0.40
   6   1   1    0.90    0.40
   6   1   1    0.60    0.40
  -7  -1  -1    6.70    0.80
   7  -1   1    7.70    0.80
   7  -1   1    7.10    0.70
   7  -1   1    5.90    0.70
  -7  -1  -1    6.40    0.60
  -7  -1  -1    7.50    0.70
  -7  -1  -1    7.40    0.60
   7  -1   1    7.10    0.70
   7  -1   1    5.90    0.70
  -7  -1  -1    6.60    0.70
   7  -1   1    7.50    0.70
  -7  -1  -1    6.60    0.70
  -7   1  -1    7.50    0.70
  -7   1  -1    6.30    0.60
   7   1   1    7.20    0.80
   7   1   1    8.00    0.80
  -7   1  -1    6.60    0.70
   7   1   1    6.00    0.70
   7   1   1    6.20    0.70
   7   1   1    7.10    0.80
  -7   1  -1    6.40    0.70
   7   1   1    6.60    0.70
  -8  -1  -1    1.30    0.40
  -8  -1  -1    1.20    0.30
   8  -1   1    1.60    0.50
  -8  -1  -1    2.00    0.50
  -8  -1  -1    2.00    0.60
   8  -1   1    1.20    0.50
   8  -1   1    2.00    0.50
   8  -1   1    1.30    0.50
   8  -1   1    1.50    0.60
   8  -1   1    1.70    0.60
  -8  -1  -1    0.40    0.60
  -8  -1  -1    1.40    0.60
   8   1   1    1.90    0.60
   8   1   1    1.40    0.60
  -8   1  -1    1.30    0.50
  -8   1  -1    2.00    0.50
  -8   1  -1    1.60    0.60
   8   1   1    1.10    0.60
   8   1   1    1.20    0.60
   8   1   1    0.60    0.60
  -8   1  -1    2.10    0.50
   9  -1   1   48.80    2.70
   9  -1   1   50.39    2.60
  -9  -1  -1   48.10    2.70
  -9  -1  -1   53.29    2.70
   9  -1   1   49.60    2.70
   9  -1   1   48.50    2.70
   9  -1   1   46.30    2.60
  -9  -1  -1   45.40    2.70
   9  -1   1   45.90    2.70
  -9  -1  -1   45.20    2.30
  -9  -1  -1   51.29    2.70
   9   1   1   47.60    2.80
   9   1   1   49.40    2.80
   9   1   1   49.80    2.70
  -9   1  -1   51.39    2.70
   9   1   1   46.90    2.70
  -9   1  -1   49.10    2.70
   9   1   1   45.40    2.70
  -9   1  -1   44.50    2.60
  -9   1  -1   51.69    2.60
   9   1   1   49.99    2.80
  10  -1   1   13.90    1.20
  10  -1   1   13.70    1.20
 -10  -1  -1   13.00    1.20
  10  -1   1   14.60    1.30
  10  -1   1   15.10    1.20
 -10  -1  -1   16.00    1.20
  10  -1   1   12.40    1.20
 -10  -1  -1   15.50    1.30
  10  -1   1   14.50    1.20
 -10   1  -1   13.90    1.10
  10   1   1   14.50    1.30
  10   1   1   13.30    1.30
 -10   1  -1   13.20    1.10
  10   1   1   11.20    1.30
  10   1   1   12.70    1.30
  10   1   1   11.90    1.30
 -10   1  -1   13.50    1.20
  10   1   1   14.00    1.30
  11  -1   1   14.50    1.20
 -11  -1  -1   10.80    1.20
 -11  -1  -1   12.20    1.30
  11  -1   1   11.80    1.20
  11  -1   1   11.50    1.10
  11  -1   1   12.10    1.20
  11  -1   1   11.90    1.20
  11  -1   1   11.50    1.30
 -11   1  -1   12.00    1.10
 -11   1  -1   14.90    1.10
  11   1   1   11.80    1.40
  11   1   1   10.60    1.30
  11   1   1   11.40    1.30
  11   1   1   12.60    1.30
  11   1   1   12.70    1.20
  11   1   1   12.40    1.20
 -11   1  -1   13.20    1.20
 -11   1  -1   12.50    1.10
  12  -1   1    3.30    0.90
 -12  -1  -1    4.20    0.80
 -12  -1  -1    3.70    0.80
  12  -1   1    3.80    0.90
 -12  -1  -1    3.80    0.80
  12  -1   1    2.60    0.80
  12  -1   1    4.30    0.90
  12  -1   1    2.80    0.80
  12   1   1    4.70    0.90
  12   1   1    3.80    0.90
 -12   1  -1    3.50    0.70
  12   1   1    2.80    0.80
  12   1   1    2.60    0.80
  12   1   1    3.40    0.90
 -12   1  -1    1.60    0.60
  12   1   1    4.80    1.00
  13  -1   1   19.20    1.60
  13  -1   1   23.40    1.80
  13  -1   1   21.60    1.70
 -13  -1  -1   21.90    1.70
 -13  -1  -1   20.30    1.60
  13  -1   1   18.20    1.70
  13  -1   1   20.30    1.80
 -13   1  -1   21.20    1.50
  13   1   1   19.70    1.80
  13   1   1   24.00    1.90
  13   1   1   22.00    1.80
  13   1   1   20.60    1.80
  14  -1   1    0.50    0.70
  14  -1   1   -0.20    0.80
 -14  -1  -1    0.00    0.60
  14  -1   1    0.40    0.80
 -14  -1  -1   -0.60    0.80
  14  -1   1   -0.60    0.70
  14  -1   1   -0.60    0.70
 -14   1  -1    0.10    0.50
  14   1   1   -1.10    1.30
 -14   1  -1   -1.40    0.70
  14   1   1    0.60    0.80
  14   1   1    0.90    0.90
  14   1   1   -0.50    0.70
  14   1   1   -0.60    0.70
  14  -2  -1    2.60    0.90
 -14  -2   1    2.90    1.00
  14  -2  -1    2.10    0.90
  14  -2  -1    1.60    1.10
  14  -2  -1    1.00    0.80
 -14  -2   1    1.80    0.80
  14  -2  -1    3.00    0.80
  14   2  -1    1.80    1.00
  14   2  -1    3.30    1.00
 -14   2   1    0.50    0.80
  14   2  -1    1.90    0.90
  14   2  -1    4.20    1.80
  14   2  -1    2.50    1.00
  13  -2  -1    0.60    0.80
 -13  -2   1    0.40    0.70
  13  -2  -1    0.50    0.80
  13  -2  -1    0.00    0.60
  13  -2  -1    0.00    0.80
  13  -2  -1    0.60    0.80
 -13  -2   1    0.20    0.70
  13   2  -1    0.70    0.80
  13   2  -1    0.60    0.90
 -13   2   1    0.60    0.50
 -13   2   1    0.10    1.00
  13   2  -1   -0.30    0.90
  13   2  -1    1.50    0.90
  12  -2  -1    8.80    1.10
 -12  -2   1    6.10    0.70
  12  -2  -1    9.40    1.20
 -12  -2   1    7.60    1.10
  12  -2  -1    8.20    1.20
  12  -2  -1    6.50    1.10
  12  -2  -1    8.70    1.20
  12  -2  -1    7.50    1.00
 -12  -2   1    7.40    0.60
 -12  -2   1    6.30    1.10
 -12   2   1    7.10    0.90
  12   2  -1    7.00    1.20
  12   2  -1    6.40    1.30
  12   2  -1    6.70    1.20
  12   2  -1    7.30    1.20
 -12   2   1    7.20    0.90
 -12   2   1    8.70    1.00
  12   2  -1    7.50    1.20
 -11  -2   1    3.70    0.60
  11  -2  -1    2.70    0.80
 -11  -2   1    3.70    0.90
  11  -2  -1    4.10    0.90
 -11  -2   1    4.80    1.00
  11  -2  -1    3.80    0.80
  11  -2  -1    4.60    0.90
 -11  -2   1    4.50    0.90
  11  -2  -1    4.90    0.90
 -11  -2   1    3.20    0.60
  11  -2  -1    3.40    0.80
  11   2  -1    4.30    0.90
  11   2  -1    2.00    0.90
  11   2  -1    2.40    1.00
  11   2  -1    3.30    1.00
  11   2  -1    4.30    0.90
 -11   2   1    3.10    0.70
 -11   2   1    3.30    0.70
 -11   2   1    6.10    0.90
  11   2  -1    1.10    1.30
 -11   2   1    4.10    0.80
 -10  -2   1   10.10    1.10
  10  -2  -1   12.10    1.10
 -10  -2   1    9.60    0.90
  10  -2  -1   10.70    1.20
  10  -2  -1    9.20    1.10
  10  -2  -1    8.30    1.10
  10  -2  -1   10.40    1.10
 -10  -2   1   10.50    1.20
  10  -2  -1   11.10    1.20
  10   2  -1   11.30    1.30
 -10   2   1   10.00    1.10
 -10   2   1    9.30    1.00
 -10   2   1   11.40    1.00
  10   2  -1   10.60    1.20
  10   2  -1    8.10    1.20
  10   2  -1   10.40    1.30
  10   2  -1   10.30    1.20
  10   2  -1    9.20    1.10
   9  -2  -1   86.09    4.50
   9  -2  -1   93.19    4.40
  -9  -2   1   89.09    4.60
  -9  -2   1   88.69    4.60
   9  -2  -1   85.89    4.50
   9  -2  -1   89.39    4.50
  -9  -2   1   87.89    4.30
   9  -2  -1   86.59    4.50
   9  -2  -1   87.09    4.40
   9   2  -1   86.39    4.50
  -9   2   1   86.09    4.50
  -9   2   1   90.69    4.50
   9   2  -1   79.89    4.60
   9   2  -1   88.99    4.60
   9   2  -1   83.89    4.60
   9   2  -1   85.99    4.50
   9   2  -1   85.99    4.60
  -9   2   1   84.89    4.40
   8  -2  -1    8.10    0.90
  -8  -2   1    7.40    1.00
  -8  -2   1    8.30    0.90
  -8  -2   1    9.60    0.90
  -8  -2   1    8.50    1.00
   8  -2  -1   10.00    1.00
  -8  -2   1    8.20    0.90
   8  -2  -1   11.50    1.40
   8  -2  -1    8.90    1.00
   8  -2  -1    7.40    1.00
   8  -2  -1    9.50    0.90
   8   2  -1   10.30    1.00
   8   2  -1    9.20    1.00
   8   2  -1   10.00    1.00
   8   2  -1    7.80    1.00
  -8   2   1   10.00    0.90
  -8   2   1    9.30    0.90
   8   2  -1   10.00    1.10
  -8   2   1   10.60    0.90
   8   2  -1    8.70    1.00
  -7  -2   1    2.80    0.60
   7  -2  -1    2.90    0.60
   7  -2  -1    2.00    0.50
  -7  -2   1    3.30    0.60
   7  -2  -1    2.50    0.50
  -7  -2   1    3.40    0.60
   7  -2  -1    2.60    0.60
  -7  -2   1    2.70    0.60
  -7  -2   1    3.60    0.60
   7  -2  -1    2.20    0.60
   7  -2  -1    3.20    0.50
   7   2  -1    2.30    0.60
   7   2  -1    3.40    0.70
  -7   2   1    3.20    0.60
  -7   2   1    3.00    0.50
   7   2  -1    2.60    0.60
  -7   2   1    2.50    0.30
   7   2  -1    3.80    0.90
   7   2  -1    2.60    0.60
   7   2  -1    3.00    0.70
  -7   2   1    2.60    0.30
  -7   2   1    3.10    0.60
  -7   2   1    3.40    0.60
  -6  -2   1   59.39    3.00
   6  -2  -1   61.49    3.00
  -6  -2   1   57.29    3.00
   6  -2  -1   62.49    3.10
  -6  -2   1   61.09    3.20
  -6  -2   1   62.99    3.10
   6  -2  -1   60.69    3.10
  -6  -2   1   56.29    3.20
  -6  -2   1   53.49    3.10
   6  -2  -1   58.99    3.20
   6  -2  -1   56.59    3.10
   6  -2  -1   59.09    3.00
  -6   2   1   61.09    3.10
   6   2  -1   59.29    3.10
   6   2  -1   61.79    3.20
   6   2  -1   52.09    3.10
  -6   2   1   62.99    3.00
  -6   2   1   61.29    2.90
   6   2  -1   59.59    3.10
  -6   2   1   57.59    2.90
  -6   2   1   58.39    3.00
   6   2  -1   62.69    3.10
   6   2  -1   59.99    3.20
   5  -2  -1  597.54   27.50
   5  -2  -1  605.84   27.50
   5  -2  -1  642.54   27.60
  -5  -2   1  567.64   27.60
   5  -2  -1  523.05   27.60
   5  -2  -1  603.64   27.60
  -5  -2   1  595.94   27.70
  -5  -2   1  602.54   27.60
  -5  -2   1  606.34   27.50
  -5  -2   1  635.34   27.70
  -5  -2   1  596.54   27.50
   5  -2  -1  588.24   27.60
   5   2  -1  591.34   27.60
  -5   2   1  582.74   27.60
   5   2  -1  588.24   27.70
   5   2  -1  586.64   27.60
   5   2  -1  601.54   27.70
  -5   2   1  652.33   27.60
   5   2  -1  551.34   27.60
  -5   2   1  582.94   27.40
   5   2  -1  614.54   27.70
  -5   2   1  547.65   27.50
  -5   2   1  563.34   27.50
  -5   2   1  601.24   27.40
  -4  -2   1  161.58    8.00
  -4  -2   1  160.48    8.00
  -4  -2   1  171.58    8.00
   4  -2  -1  163.58    8.00
   4  -2  -1  176.68    7.90
  -4  -2   1  162.38    8.00
   4  -2  -1  154.28    8.00
   4  -2  -1  171.18    8.00
   4  -2  -1  166.08    8.00
  -4  -2   1  177.58    8.00
   4  -2  -1  171.38    7.90
  -4   2   1  163.28    7.90
   4   2  -1  170.98    8.10
  -4   2   1  167.58    8.00
  -4   2   1  178.48    7.90
   4   2  -1  179.98    8.00
   4   2  -1  177.48    8.00
  -4   2   1  167.18    8.00
  -4   2   1  165.38    8.00
   4   2  -1  168.28    8.00
   4   2  -1  156.98    8.00
   4   2  -1  168.18    8.10
   3  -2  -1   10.20    0.60
  -3  -2   1   10.70    0.70
   3  -2  -1    9.30    0.70
   3  -2  -1   10.00    0.70
   3  -2  -1   10.40    0.60
   3  -2  -1    9.90    0.70
  -3  -2   1    9.90    0.70
  -3  -2   1   10.40    0.70
   3  -2  -1    8.40    0.70
  -3  -2   1   10.10    0.70
  -3  -2   1   10.20    0.70
   3   2  -1    9.70    0.80
  -3   2   1   10.10    0.60
   3   2  -1   10.10    0.70
   3   2  -1    9.30    0.80
  -3   2   1    9.70    0.60
   3   2  -1   10.60    0.80
   3   2  -1   11.00    0.70
  -3   2   1    9.50    0.70
  -3   2   1   10.70    0.60
  -3   2   1   10.00    0.80
   2  -2  -1  792.52   49.30
  -2  -2   1  820.52   51.49
  -2  -2   1  886.41   41.70
   2  -2  -1  910.71   41.20
   2   2  -1  923.21   41.80
   2   2  -1  830.82   52.09
  -2   2   1  715.93   48.00
  -2   2   1  837.22   41.10
  -1  -2   1  109.19    5.50
   1  -2  -1  116.79    5.50
  -1   2   1  109.69    5.50
   1   2  -1  129.79    5.50
   0  -2   1   -0.10    0.10
   0  -2  -1    0.10    0.10
   0  -2   1    0.00    0.10
   0  -2   1    0.00    0.10
   0  -2  -1    0.20    0.10
   0   2  -1    0.10    0.10
   0   2   1    0.00    0.10
   0   2  -1    0.00    0.10
   0   2   1    0.00    0.10
   0   2   1   -0.10    0.10
   0   2  -1    0.10    0.10
   1  -2   1   66.89    3.10
   1  -2   1   68.99    3.10
  -1  -2  -1   58.79    3.20
   1  -2   1   70.89    3.10
  -1  -2  -1   72.69    3.20
   1   2   1   57.89    3.20
  -2  -2  -1    0.70    0.30
  -2  -2  -1    0.60    0.30
  -2  -2  -1    0.60    0.20
  -2  -2  -1    1.00    0.30
   2  -2   1    0.60    0.10
  -2  -2  -1    0.70    0.30
   2  -2   1    0.70    0.10
   2  -2   1    0.60    0.10
   2  -2   1    0.50    0.10
  -2  -2  -1    0.70    0.30
   2   2   1    0.50    0.30
   2   2   1    0.90    0.30
   2   2   1    0.40    0.30
   2   2   1    0.20    0.30
   2   2   1    0.60    0.30
   2   2   1    0.50    0.30
  -3  -2  -1  226.98   10.40
  -3  -2  -1  216.88   10.50
  -3  -2  -1  220.58   10.50
  -3  -2  -1  230.78   10.50
   3  -2   1  225.68   10.40
   3  -2   1  226.98   10.40
   3  -2   1  227.18   10.40
  -3  -2  -1  231.88   10.40
   3   2   1  232.18   10.50
   3   2   1  219.58   10.50
  -3   2  -1  234.58   10.40
  -3   2  -1  230.28   10.40
   3   2   1  219.28   10.50
  -3   2  -1  214.08   10.40
   3   2   1  211.08   10.50
   3   2   1  201.68   10.50
   3   2   1  228.48   10.50
  -4  -2  -1  713.03   32.30
   4  -2   1  680.83   32.30
   4  -2   1  652.43   32.20
  -4  -2  -1  677.23   32.40
   4  -2   1  678.43   32.20
  -4  -2  -1  717.33   32.40
   4  -2   1  668.53   32.30
  -4  -2  -1  683.13   32.40
  -4  -2  -1  709.63   32.30
   4  -2   1  689.63   32.20
  -4   2  -1  668.43   32.20
   4   2   1  718.93   32.30
  -4   2  -1  729.63   32.20
   4   2   1  729.23   32.40
   4   2   1  700.93   32.30
  -4   2  -1  696.93   32.40
   4   2   1  753.62   32.40
  -4   2  -1  683.93   32.20
   4   2   1  694.43   32.40
   5  -2   1   50.69    2.40
   5  -2   1   51.49    2.50
  -5  -2  -1   48.50    2.60
   5  -2   1   51.89    2.50
   5  -2   1   50.59    2.50
  -5  -2  -1   51.89    2.50
   5  -2   1   47.00    2.50
   5  -2   1   51.29    2.40
  -5  -2  -1   50.39    2.50
  -5  -2  -1   49.99    2.60
  -5  -2  -1   45.00    2.60
   5   2   1   47.90    2.60
  -5   2  -1   52.59    2.50
   5   2   1   47.80    2.60
   5   2   1   50.99    2.50
   5   2   1   48.90    2.50
  -5   2  -1   45.40    2.40
   5   2   1   51.39    2.60
  -5   2  -1   49.90    2.50
   5   2   1   49.30    2.60
   6  -2   1  171.48    8.90
  -6  -2  -1  193.38    8.90
  -6  -2  -1  186.18    9.00
   6  -2   1  194.88    8.90
  -6  -2  -1  191.68    9.00
  -6  -2  -1  181.78    9.00
   6  -2   1  181.08    8.90
  -6  -2  -1  186.78    8.90
   6  -2   1  186.08    8.90
   6  -2   1  207.58    9.00
   6  -2   1  181.98    8.90
   6   2   1  187.18    9.00
   6   2   1  189.48    9.10
   6   2   1  196.98    9.00
  -6   2  -1  202.18    8.90
   6   2   1  188.08    9.00
   6   2   1  180.88    9.10
   6   2   1  186.98    9.10
  -6   2  -1  187.78    8.90
   7  -2   1   26.80    1.50
  -7  -2  -1   23.00    1.60
   7  -2   1   27.10    1.50
  -7  -2  -1   25.70    1.60
  -7  -2  -1   25.50    1.40
  -7  -2  -1   27.20    1.50
   7  -2   1   25.50    1.60
   7  -2   1   27.00    1.50
  -7  -2  -1   26.20    1.60
   7  -2   1   27.30    1.60
   7   2   1   22.90    1.60
   7   2   1   26.30    1.70
   7   2   1   28.00    1.60
  -7   2  -1   26.80    1.50
   7   2   1   24.60    1.60
  -7   2  -1   29.30    1.50
  -7   2  -1   26.60    1.50
   7   2   1   22.80    1.70
   7   2   1   24.80    1.90
   8  -2   1   10.90    0.90
   8  -2   1   10.00    0.90
  -8  -2  -1    9.80    1.00
   8  -2   1   10.20    0.90
  -8  -2  -1   10.50    0.80
  -8  -2  -1   11.40    1.00
   8  -2   1    9.90    0.90
  -8  -2  -1    8.40    1.00
   8  -2   1    8.90    0.90
  -8  -2  -1   13.50    1.00
   8  -2   1   10.80    1.00
  -8  -2  -1    9.80    0.80
  -8   2  -1    9.70    0.90
   8   2   1   11.70    1.00
   8   2   1   11.80    1.10
   8   2   1    9.50    1.00
   8   2   1    9.00    1.00
   8   2   1    9.50    1.00
   8   2   1    8.90    1.00
  -8   2  -1    8.80    0.80
  -8   2  -1   11.20    0.90
   9  -2   1   90.99    4.80
  -9  -2  -1   94.19    4.60
   9  -2   1  100.69    5.10
   9  -2   1   96.89    4.80
  -9  -2  -1   93.59    4.60
   9  -2   1   96.49    4.90
   9  -2   1   88.29    5.10
  -9  -2  -1   96.19    4.90
   9  -2   1  102.89    4.80
  -9  -2  -1   99.79    4.90
   9   2   1   93.49    4.90
   9   2   1   91.09    4.80
  -9   2  -1   95.89    4.70
   9   2   1   88.99    5.00
  -9   2  -1  102.69    4.70
   9   2   1   89.09    4.90
  -9   2  -1   97.69    4.70
   9   2   1   91.79    4.80
 -10  -2  -1   71.49    3.80
  10  -2   1   72.39    3.80
  10  -2   1   68.89    3.80
  10  -2   1   68.49    3.70
  10  -2   1   73.99    3.80
  10  -2   1   74.89    3.80
  10  -2   1   72.09    3.70
 -10  -2  -1   70.49    3.40
 -10  -2  -1   63.99    3.80
 -10  -2  -1   73.99    3.80
 -10  -2  -1   70.39    3.40
  10   2   1   72.29    3.90
  10   2   1   74.19    3.90
 -10   2  -1   75.79    3.70
  10   2   1   71.39    4.00
  10   2   1   68.89    3.80
 -10   2  -1   74.59    3.70
 -10   2  -1   71.39    3.70
  10   2   1   60.79    3.80
  10   2   1   70.59    3.80
  11  -2   1   21.10    1.60
  11  -2   1   19.80    1.60
 -11  -2  -1   17.80    1.60
  11  -2   1   19.50    1.50
  11  -2   1   22.20    1.60
  11  -2   1   22.60    1.60
  11  -2   1   16.20    1.40
 -11  -2  -1   19.20    1.60
  11   2   1   18.70    1.60
  11   2   1   19.70    1.60
  11   2   1   22.30    1.70
  11   2   1   23.60    1.70
 -11   2  -1   21.10    1.40
 -11   2  -1   22.30    1.40
  11   2   1   21.80    1.70
 -11   2  -1   21.90    1.40
  11   2   1   19.20    1.70
 -12  -2  -1    0.50    0.60
  12  -2   1    0.80    0.60
  12  -2   1    0.80    0.70
  12  -2   1    1.40    0.70
 -12  -2  -1   -0.20    0.70
  12  -2   1    0.60    0.80
  12  -2   1    0.30    0.70
  12   2   1    2.00    0.80
  12   2   1    0.80    0.70
 -12   2  -1    1.20    0.70
  12   2   1    0.80    0.80
  12   2   1    1.90    0.80
 -12   2  -1    1.00    0.50
  12   2   1    1.30    0.80
  12   2   1    1.60    0.80
 -13  -2  -1    2.90    0.80
  13  -2   1    3.50    0.90
  13  -2   1    2.00    0.80
 -13  -2  -1    1.40    0.80
  13  -2   1    1.50    0.70
  13  -2   1    3.40    0.80
  13  -2   1    3.20    0.80
  13  -2   1    2.30    0.70
  13   2   1    3.00    0.90
 -13   2  -1    3.10    0.60
  13   2   1    2.30    0.90
 -13   2  -1    2.30    0.60
  13   2   1    2.90    0.90
 -13   2  -1    3.30    0.60
  13   2   1    3.80    0.90
  13   2   1    2.30    1.00
  14  -2   1    0.20    0.60
  14  -2   1    0.70    0.80
  14  -2   1    0.10    0.80
 -14  -2  -1    0.50    1.10
  14  -2   1   -0.30    0.60
  14  -2   1    0.30    0.80
 -14  -2  -1   -0.10    0.60
 -14   2  -1   -0.10    0.50
  14   2   1    0.90    0.80
  14   2   1   -0.20    0.80
  14   2   1    0.90    0.80
  14   2   1   -0.20    0.80
  14  -3  -1    1.90    0.80
  14  -3  -1    0.80    0.70
 -14  -3   1    0.70    0.90
  14  -3  -1   -0.10    0.90
  14  -3  -1    0.40    0.80
  14  -3  -1    1.50    0.80
  14   3  -1    2.00    0.90
  14   3  -1    2.70    1.00
  14   3  -1    0.40    0.90
 -14   3   1    0.20    0.60
 -14   3   1    0.40    0.60
  14   3  -1    0.10    0.90
  13  -3  -1    0.40    0.80
  13  -3  -1   -0.30    0.80
  13  -3  -1   -0.30    0.70
  13  -3  -1   -0.10    0.70
  13  -3  -1    0.00    0.70
 -13  -3   1   -0.20    0.80
  13   3  -1   -0.30    0.80
  13   3  -1   -0.40    0.90
  13   3  -1    0.50    0.90
  13   3  -1   -0.30    0.90
  13   3  -1    2.00    1.00
 -13   3   1    0.40    0.60
 -12  -3   1    1.90    0.50
  12  -3  -1    0.60    0.80
 -12  -3   1    1.50    0.80
 -12  -3   1    2.30    0.90
  12  -3  -1    2.70    1.10
  12  -3  -1    1.40    0.80
  12  -3  -1    2.40    0.70
  12  -3  -1    2.00    0.90
  12  -3  -1    3.70    0.90
 -12   3   1    2.90    0.70
 -12   3   1    2.00    0.60
  12   3  -1    1.30    1.00
  12   3  -1    0.90    0.80
  12   3  -1    1.20    0.90
  12   3  -1    2.40    0.90
 -12   3   1    3.30    1.00
  11  -3  -1   26.70    1.90
 -11  -3   1   27.10    1.90
 -11  -3   1   26.20    1.60
  11  -3  -1   25.20    1.80
 -11  -3   1   25.80    1.60
 -11  -3   1   25.30    1.90
  11  -3  -1   28.20    2.00
  11  -3  -1   27.60    1.80
  11  -3  -1   27.60    1.90
  11  -3  -1   29.60    1.90
  11   3  -1   27.10    1.90
 -11   3   1   24.40    1.70
  11   3  -1   26.00    2.20
  11   3  -1   26.80    2.00
 -11   3   1   26.90    1.80
  11   3  -1   26.00    2.10
 -11   3   1   29.20    1.80
  11   3  -1   28.80    2.20
 -11   3   1   24.40    1.70
  11   3  -1   28.30    2.10
  10  -3  -1    2.70    0.80
  10  -3  -1    5.40    0.80
  10  -3  -1    4.50    0.80
 -10  -3   1    3.40    0.90
 -10  -3   1    4.10    0.70
 -10  -3   1    3.10    0.80
  10  -3  -1    4.50    0.80
 -10  -3   1    3.80    0.70
 -10  -3   1    2.00    0.90
  10  -3  -1    5.60    0.90
  10  -3  -1    3.70    0.70
  10   3  -1    4.50    0.90
  10   3  -1    3.20    1.00
  10   3  -1    5.50    0.90
 -10   3   1    4.00    0.70
  10   3  -1    3.20    0.90
  10   3  -1    3.50    0.90
 -10   3   1    4.70    0.80
  10   3  -1    3.10    0.90
 -10   3   1    4.20    0.70
   9  -3  -1   38.20    2.20
  -9  -3   1   40.10    2.30
   9  -3  -1   36.10    2.20
   9  -3  -1   36.80    2.20
  -9  -3   1   37.40    2.30
   9  -3  -1   39.00    2.10
  -9  -3   1   36.70    2.10
   9  -3  -1   35.90    2.10
  -9  -3   1   29.70    2.30
  -9  -3   1   38.40    2.40
  -9  -3   1   35.10    2.10
   9  -3  -1   33.70    2.20
  -9   3   1   37.30    2.10
   9   3  -1   35.30    2.40
   9   3  -1   37.00    2.20
   9   3  -1   40.30    2.40
   9   3  -1   34.30    2.20
   9   3  -1   39.40    2.30
  -9   3   1   34.10    2.10
   9   3  -1   35.10    2.30
  -9   3   1   39.10    2.10
   8  -3  -1    1.80    0.60
  -8  -3   1    2.60    0.70
  -8  -3   1    2.50    0.70
   8  -3  -1    2.50    0.60
  -8  -3   1    1.20    0.60
  -8  -3   1    1.40    0.60
   8  -3  -1    1.50    0.50
   8  -3  -1    1.30    0.50
  -8  -3   1    2.60    0.60
   8  -3  -1    1.30    0.50
   8  -3  -1    1.80    0.60
   8   3  -1    3.20    0.80
   8   3  -1    1.90    0.70
  -8   3   1    2.20    0.50
   8   3  -1    1.40    0.70
  -8   3   1    2.20    0.50
   8   3  -1    2.10    0.70
   8   3  -1    2.60    0.80
  -8   3   1    1.50    0.50
   8   3  -1    0.90    0.60
   7  -3  -1   23.20    1.40
  -7  -3   1   21.30    1.50
  -7  -3   1   24.90    1.90
   7  -3  -1   21.60    1.30
   7  -3  -1   20.00    1.40
   7  -3  -1   22.10    1.40
  -7  -3   1   21.90    1.50
  -7  -3   1   23.10    1.50
  -7  -3   1   21.70    1.50
   7  -3  -1   22.90    1.40
   7  -3  -1   22.60    1.40
  -7  -3   1   21.80    1.40
  -7   3   1   21.20    1.40
  -7   3   1   22.80    1.40
   7   3  -1   21.10    1.40
   7   3  -1   23.80    1.50
   7   3  -1   20.20    1.50
   7   3  -1   21.40    1.40
  -7   3   1   19.70    1.30
   7   3  -1   22.20    1.60
  -7   3   1   21.70    1.40
   7   3  -1   22.80    1.60
  -6  -3   1  155.08    7.80
   6  -3  -1  152.98    7.70
  -6  -3   1  169.28    7.90
  -6  -3   1  168.38    7.70
   6  -3  -1  160.88    7.70
  -6  -3   1  154.88    7.80
   6  -3  -1  153.88    7.70
  -6  -3   1  168.78    7.70
   6  -3  -1  151.78    7.70
   6  -3  -1  162.98    7.70
   6   3  -1  162.08    7.90
  -6   3   1  168.48    7.70
  -6   3   1  167.28    7.70
   6   3  -1  155.58    7.90
  -6   3   1  150.18    7.70
   6   3  -1  167.68    7.80
  -6   3   1  179.78    7.70
   6   3  -1  164.38    7.90
   6   3  -1  152.68    7.90
  -5  -3   1  274.37   14.60
   5  -3  -1  318.67   14.40
   5  -3  -1  318.57   14.50
   5  -3  -1  312.47   14.50
  -5  -3   1  316.97   14.50
   5  -3  -1  328.17   14.50
   5  -3  -1  305.77   14.50
  -5  -3   1  311.67   14.60
  -5  -3   1  314.47   14.60
  -5  -3   1  313.27   14.60
  -5  -3   1  305.77   14.50
   5  -3  -1  322.37   14.40
  -5   3   1  314.27   14.50
   5   3  -1  305.07   14.60
  -5   3   1  308.57   14.30
  -5   3   1  299.67   14.50
   5   3  -1  327.87   14.60
  -5   3   1  290.17   14.50
  -5   3   1  313.27   14.50
   5   3  -1  305.17   14.60
   5   3  -1  315.67   14.50
   5   3  -1  282.47   14.60
   5   3  -1  313.77   14.50
  -4  -3   1    1.90    0.50
  -4  -3   1    2.60    0.50
  -4  -3   1    3.20    0.50
  -4  -3   1    3.10    0.50
  -4  -3   1    3.70    0.50
   4  -3  -1    3.10    0.40
  -4  -3   1    2.40    0.40
   4  -3  -1    2.80    0.50
   4  -3  -1    3.40    0.40
   4  -3  -1    3.70    0.40
   4  -3  -1    3.00    0.40
   4   3  -1    3.50    0.50
   4   3  -1    3.50    0.50
  -4   3   1    3.10    0.40
  -4   3   1    2.80    0.40
   4   3  -1    3.80    0.50
  -4   3   1    3.40    0.30
  -4   3   1    2.80    0.40
   4   3  -1    3.30    0.50
   4   3  -1    4.00    0.60
  -4   3   1    2.60    0.40
   4   3  -1    3.60    0.50
  -4   3   1    3.30    0.40
   3  -3  -1  295.47   13.50
  -3  -3   1  277.47   13.60
  -3  -3   1  290.17   13.50
   3  -3  -1  300.17   13.40
  -3  -3   1  278.57   13.60
   3  -3  -1  288.57   13.50
   3  -3  -1  276.47   13.50
  -3  -3   1  301.17   13.50
  -3  -3   1  290.17   13.60
   3  -3  -1  298.67   13.50
  -3  -3   1  290.87   13.60
   3  -3  -1  284.87   13.40
   3   3  -1  295.47   13.60
  -3   3   1  291.87   13.40
  -3   3   1  293.77   13.50
   3   3  -1  257.47   13.60
  -3   3   1  305.57   13.50
   3   3  -1  295.27   13.60
  -3   3   1  286.47   13.50
   3   3  -1  302.67   13.50
   3   3  -1  293.87   13.60
  -3   3   1  272.17   13.50
  -3   3   1  287.27   13.40
   3   3  -1  282.27   13.50
  -2  -3   1 4387.76  207.48
   2  -3  -1 4639.14  206.88
   2  -3  -1 4310.97  216.38
  -2  -3   1 4590.74  221.28
   2   3  -1 4552.34  222.28
  -2   3   1 4113.19  216.68
  -2   3   1 4522.35  206.78
  -1  -3   1   35.30    1.70
  -1  -3   1   33.50    1.70
  -1  -3   1   34.80    1.70
   1  -3  -1   32.70    1.70
   1  -3  -1   35.30    1.60
   1  -3  -1   32.30    1.60
  -1  -3   1   33.10    1.70
  -1  -3   1   33.50    1.70
   1   3  -1   34.70    1.70
   1   3  -1   33.90    1.70
   1   3  -1   33.90    1.70
  -1   3   1   31.80    1.70
   1   3  -1   30.80    1.70
  -1   3   1   30.40    1.70
   1   3  -1   35.20    1.70
   0  -3   1 1014.50   48.60
   0  -3  -1 1200.58   61.79
   0   3   1  968.40   48.90
  -1  -3  -1  604.14   33.00
  -1  -3  -1  734.13   44.30
   1  -3   1  704.63   31.80
   1  -3   1  698.43   35.30
  -1   3  -1  649.83   31.80
  -1   3  -1  716.13   35.50
   1   3   1  642.34   42.70
   1   3   1  707.53   33.30
  -2  -3  -1   10.80    0.80
  -2  -3  -1   11.50    0.70
  -2  -3  -1   11.60    0.70
  -2  -3  -1   11.20    0.80
  -2  -3  -1    9.90    0.80
   2   3   1   11.00    0.70
   2   3   1    9.50    0.70
   2   3   1   11.40    0.80
   2   3   1   11.20    0.70
   2   3   1   11.00    0.80
   2   3   1   10.10    0.80
  -3  -3  -1  213.78    9.50
   3  -3   1  197.98    9.40
  -3  -3  -1  199.28    9.60
  -3  -3  -1  214.58    9.50
  -3  -3  -1  190.18    9.50
  -3  -3  -1  206.48    9.60
   3  -3   1  197.38    9.40
  -3  -3  -1  206.18    9.60
   3  -3   1  202.58    9.40
   3  -3   1  208.38    9.40
   3   3   1  211.68    9.50
   3   3   1  195.38    9.60
   3   3   1  216.18    9.50
   3   3   1  186.38    9.50
   3   3   1  184.38    9.60
   3   3   1  202.28    9.60
  -4  -3  -1   18.30    1.10
   4  -3   1   18.70    1.00
  -4  -3  -1   18.50    1.20
  -4  -3  -1   19.70    1.20
   4  -3   1   19.40    1.00
  -4  -3  -1   18.20    1.20
  -4  -3  -1   20.50    1.20
   4  -3   1   19.00    1.00
  -4  -3  -1   20.10    1.10
   4  -3   1   20.60    1.00
   4  -3   1   19.00    0.90
  -4   3  -1   18.50    0.90
   4   3   1   18.70    1.10
   4   3   1   21.40    1.20
   4   3   1   18.80    1.10
  -4   3  -1   18.20    0.90
  -4   3  -1   18.90    0.90
   4   3   1   19.70    1.20
  -5  -3  -1  430.16   21.10
   5  -3   1  442.06   20.80
  -5  -3  -1  458.55   21.00
  -5  -3  -1  438.36   21.10
   5  -3   1  474.05   20.90
   5  -3   1  478.15   20.90
  -5  -3  -1  409.56   21.10
   5  -3   1  457.95   20.80
   5  -3   1  429.16   20.90
  -5  -3  -1  445.06   21.10
  -5  -3  -1  466.75   21.00
   5  -3   1  459.55   20.90
   5   3   1  447.66   21.10
   5   3   1  472.95   21.00
   5   3   1  448.36   21.00
  -5   3  -1  443.86   20.90
  -5   3  -1  427.96   20.90
  -5   3  -1  467.45   20.90
   5   3   1  416.86   21.10
   5   3   1  458.75   21.10
  -5   3  -1  459.75   20.90
   5   3   1  472.25   21.10
   6  -3   1    8.50    0.60
  -6  -3  -1    5.30    0.70
  -6  -3  -1    7.60    0.70
   6  -3   1    7.30    0.60
   6  -3   1    7.50    0.60
  -6  -3  -1    7.20    0.70
   6  -3   1    7.40    0.60
  -6  -3  -1    6.90    0.70
  -6  -3  -1    6.50    1.00
   6  -3   1    6.30    0.50
  -6  -3  -1    7.40    0.80
   6  -3   1    7.90    0.60
   6   3   1    7.80    0.90
   6   3   1    7.30    0.80
  -6   3  -1    7.70    0.60
  -6   3  -1    6.70    0.50
  -6   3  -1    6.10    0.50
   6   3   1    6.60    0.70
   6   3   1    7.00    0.80
   6   3   1    8.10    0.80
  -6   3  -1    6.90    0.50
   6   3   1    7.30    0.80
  -7  -3  -1   16.30    1.20
   7  -3   1   15.20    1.00
  -7  -3  -1   15.70    1.20
   7  -3   1   15.00    1.00
  -7  -3  -1   14.90    1.10
  -7  -3  -1   15.10    1.00
   7  -3   1   14.90    1.00
   7  -3   1   14.60    1.00
   7  -3   1   15.80    1.00
   7  -3   1   15.90    1.00
  -7  -3  -1   16.10    1.20
   7   3   1   16.40    1.20
   7   3   1   12.10    1.10
  -7   3  -1   16.30    0.90
  -7   3  -1   12.50    0.90
   7   3   1   16.30    1.30
   7   3   1   15.20    1.20
   7   3   1   14.10    1.30
  -7   3  -1   15.10    0.90
   7   3   1   15.10    1.20
  -7   3  -1   15.90    0.90
  -8  -3  -1   27.60    1.50
  -8  -3  -1   24.20    1.70
   8  -3   1   25.10    1.50
  -8  -3  -1   25.20    1.70
   8  -3   1   24.10    1.60
  -8  -3  -1   24.80    1.50
   8  -3   1   25.00    1.50
  -8  -3  -1   24.00    1.60
   8  -3   1   27.00    1.60
   8  -3   1   25.00    1.50
   8  -3   1   27.60    1.60
   8   3   1   25.40    1.70
   8   3   1   24.90    1.70
   8   3   1   23.20    1.70
   8   3   1   24.90    1.80
  -8   3  -1   27.90    1.50
   8   3   1   25.40    1.60
   8   3   1   28.50    2.20
  -8   3  -1   21.70    1.40
  -8   3  -1   27.40    1.50
  -8   3  -1   29.20    1.50
   9  -3   1   24.40    1.60
   9  -3   1   27.70    1.70
   9  -3   1   25.90    1.60
   9  -3   1   26.80    1.60
   9  -3   1   27.70    2.10
  -9  -3  -1   22.80    1.70
   9  -3   1   27.40    1.70
  -9  -3  -1   27.50    1.80
  -9  -3  -1   26.80    1.50
  -9  -3  -1   26.00    1.50
   9   3   1   23.10    1.80
  -9   3  -1   23.20    1.50
  -9   3  -1   27.70    1.50
  -9   3  -1   26.30    1.50
   9   3   1   23.50    1.70
   9   3   1   26.40    1.80
  -9   3  -1   28.00    1.50
   9   3   1   24.90    1.80
   9   3   1   26.50    1.80
  10  -3   1   87.59    4.40
  10  -3   1   81.79    4.40
 -10  -3  -1   86.79    4.30
 -10  -3  -1   87.99    4.60
 -10  -3  -1   89.39    4.60
  10  -3   1   80.79    4.40
  10  -3   1   88.49    4.50
  10  -3   1   88.09    4.50
 -10  -3  -1   88.19    4.30
 -10  -3  -1   81.19    4.60
  10  -3   1   89.19    4.50
  10   3   1   82.29    4.70
  10   3   1   83.19    4.70
  10   3   1   90.79    4.60
  10   3   1   89.29    4.70
  10   3   1   91.69    4.70
 -10   3  -1   86.19    4.30
 -10   3  -1   91.19    4.30
  10   3   1   86.69    4.50
 -10   3  -1   89.09    4.30
 -11  -3  -1   31.30    1.70
  11  -3   1   33.90    2.00
  11  -3   1   31.20    2.00
  11  -3   1   33.00    2.00
 -11  -3  -1   33.10    2.10
 -11  -3  -1   35.50    2.20
  11  -3   1   34.60    2.10
 -11  -3  -1   32.10    2.20
  11  -3   1   33.20    2.00
 -11  -3  -1   31.00    1.70
  11  -3   1   31.60    2.10
  11   3   1   32.10    2.70
  11   3   1   35.40    2.30
  11   3   1   31.40    2.20
  11   3   1   30.20    2.20
 -11   3  -1   29.80    1.80
  11   3   1   33.60    2.20
 -11   3  -1   34.70    1.90
  12  -3   1    0.70    0.60
  12  -3   1    0.80    0.70
 -12  -3  -1   -0.20    0.70
  12  -3   1    0.40    0.70
  12  -3   1    2.10    0.70
  12  -3   1    0.90    0.70
 -12  -3  -1    0.80    0.70
  12  -3   1    1.80    0.60
 -12   3  -1    0.80    0.40
  12   3   1    1.10    0.80
  12   3   1    0.90    0.80
  12   3   1    0.70    0.80
  12   3   1    1.70    0.80
  12   3   1    1.10    0.90
 -12   3  -1    1.80    0.50
 -12   3  -1    1.60    0.50
  13  -3   1   18.30    1.50
  13  -3   1   19.90    1.60
  13  -3   1   17.90    1.60
 -13  -3  -1   15.60    1.60
  13  -3   1   15.20    1.30
  13  -3   1   16.90    1.50
  13  -3   1   16.80    1.50
 -13  -3  -1   19.60    1.70
  13   3   1   22.10    1.70
 -13   3  -1   15.60    1.10
  13   3   1   17.10    1.70
  13   3   1   19.90    2.50
  13   3   1   18.20    1.80
  13   3   1   15.10    1.70
  14  -3   1   -0.40    0.60
  14  -3   1   -1.00    0.70
  14  -3   1    0.10    0.70
 -14  -3  -1    0.10    0.60
  14  -3   1    1.00    0.60
 -14  -3  -1   -0.10    0.90
  14   3   1    0.10    0.80
  14   3   1   -0.10    0.70
 -14   3  -1   -0.30    0.50
  14   3   1    0.10    0.80
  14   3   1   -1.90    0.70
  14  -4  -1    1.50    1.10
  14  -4  -1    1.00    0.80
  14  -4  -1    1.80    0.80
 -14  -4   1    1.80    1.00
  14  -4  -1    1.60    0.70
 -14  -4   1    2.50    0.90
  14  -4  -1    0.70    0.80
  14   4  -1    0.80    1.00
  14   4  -1   -0.40    1.00
  14   4  -1    0.60    1.00
 -14   4   1    0.90    0.50
  14   4  -1    0.30    0.90
  14   4  -1    0.10    1.50
  13  -4  -1    5.40    1.00
  13  -4  -1    4.60    1.00
 -13  -4   1    5.00    0.60
 -13  -4   1    3.80    1.20
  13  -4  -1    6.40    0.90
  13  -4  -1    5.50    1.00
 -13  -4   1    3.90    1.10
  13  -4  -1    7.20    1.10
 -13  -4   1    4.60    1.00
 -13   4   1    4.80    0.70
  13   4  -1    6.20    1.30
 -13   4   1    4.70    0.80
 -13   4   1    5.70    0.80
  13   4  -1    3.40    1.10
  13   4  -1    3.70    1.10
  13   4  -1    5.60    1.30
  13   4  -1    7.40    1.30
  12  -4  -1    2.10    0.70
 -12  -4   1    1.40    0.90
 -12  -4   1    1.30    0.60
  12  -4  -1    2.50    0.80
  12  -4  -1    2.90    0.90
 -12  -4   1    2.00    0.60
  12  -4  -1    3.10    0.80
  12  -4  -1    1.50    0.80
  12  -4  -1    1.60    1.10
  12   4  -1    1.90    1.00
  12   4  -1    1.40    0.80
  12   4  -1    1.40    0.90
  12   4  -1    2.50    1.00
 -12   4   1    1.10    1.00
  12   4  -1    0.00    0.80
  11  -4  -1    0.20    0.60
  11  -4  -1    1.30    0.60
  11  -4  -1    0.00    0.60
  11  -4  -1    0.10    0.60
 -11  -4   1   -1.20    0.70
 -11  -4   1   -0.30    0.60
 -11  -4   1    0.30    0.80
  11  -4  -1    1.00    0.70
 -11  -4   1    0.80    0.80
  11  -4  -1   -0.10    0.60
 -11  -4   1   -0.40    1.00
 -11   4   1    0.20    0.50
  11   4  -1   -0.50    0.80
 -11   4   1    0.20    0.50
  11   4  -1   -0.50    0.70
  11   4  -1    0.80    0.80
  11   4  -1   -1.20    0.70
  11   4  -1    0.00    0.80
 -11   4   1    0.80    0.50
  11   4  -1    0.30    0.70
 -10  -4   1    1.10    0.60
  10  -4  -1    2.20    0.70
 -10  -4   1    0.20    0.80
  10  -4  -1    2.40    0.70
  10  -4  -1    2.50    0.70
  10  -4  -1    1.40    0.60
  10  -4  -1    1.10    0.60
 -10  -4   1    2.00    0.90
  10  -4  -1    1.90    0.70
 -10   4   1    0.50    0.50
  10   4  -1    0.70    0.80
  10   4  -1    2.10    0.80
  10   4  -1    1.40    0.80
 -10   4   1    1.30    0.50
  10   4  -1    1.00    0.70
 -10   4   1    2.20    0.60
  10   4  -1    1.10    0.80
 -10   4   1    2.30    0.50
  10   4  -1    1.00    0.80
  -9  -4   1    1.00    0.60
  -9  -4   1    1.00    0.70
  -9  -4   1    1.20    0.70
  -9  -4   1    1.30    0.60
   9  -4  -1    2.40    0.60
   9  -4  -1    0.40    0.50
   9  -4  -1    0.70    0.60
   9  -4  -1    0.90    0.60
   9  -4  -1    0.30    0.50
  -9  -4   1    1.30    0.70
  -9  -4   1    1.10    0.60
   9  -4  -1    1.10    0.50
   9   4  -1    1.30    0.70
  -9   4   1    1.90    0.50
   9   4  -1    0.40    0.70
  -9   4   1    1.70    0.50
   9   4  -1    0.50    0.70
   9   4  -1    2.20    0.80
  -9   4   1    1.10    0.50
   9   4  -1    0.60    0.70
   9   4  -1    0.30    0.60
   8  -4  -1   19.00    1.20
  -8  -4   1   18.40    1.50
  -8  -4   1   17.00    1.40
   8  -4  -1   17.80    1.20
   8  -4  -1   17.40    1.20
  -8  -4   1   18.10    1.30
  -8  -4   1   18.10    1.30
  -8  -4   1   16.80    1.40
   8  -4  -1   19.00    1.20
   8  -4  -1   16.60    1.30
   8  -4  -1   17.40    1.30
  -8   4   1   17.60    1.20
  -8   4   1   15.70    1.10
   8   4  -1   15.50    1.40
   8   4  -1   16.60    1.40
   8   4  -1   17.90    1.40
   8   4  -1   14.80    1.30
   8   4  -1   17.70    1.50
  -8   4   1   18.50    1.20
   8   4  -1   17.50    1.40
  -7  -4   1  156.78    7.30
   7  -4  -1  160.78    7.40
   7  -4  -1  158.88    7.30
  -7  -4   1  146.99    7.50
  -7  -4   1  160.28    7.50
   7  -4  -1  153.88    7.30
  -7  -4   1  153.68    7.30
  -7  -4   1  150.58    7.50
   7  -4  -1  150.38    7.30
  -7  -4   1  149.99    7.50
   7  -4  -1  139.99    7.30
   7  -4  -1  153.48    7.30
   7   4  -1  148.39    7.50
   7   4  -1  151.28    7.60
   7   4  -1  151.78    7.40
   7   4  -1  153.18    7.40
  -7   4   1  141.49    7.30
  -7   4   1  157.18    7.30
  -7   4   1  156.28    7.30
  -7   4   1  149.19    7.30
   7   4  -1  152.08    7.50
   7   4  -1  145.99    7.50
  -6  -4   1   27.90    1.80
   6  -4  -1   28.10    1.60
  -6  -4   1   27.80    1.70
  -6  -4   1   26.70    1.60
   6  -4  -1   30.20    1.60
   6  -4  -1   27.60    1.50
  -6  -4   1   27.00    1.90
  -6  -4   1   29.30    1.80
   6  -4  -1   28.00    1.50
   6  -4  -1   26.40    1.60
   6   4  -1   28.10    1.80
  -6   4   1   25.80    1.50
   6   4  -1   28.00    1.70
  -6   4   1   24.00    1.50
   6   4  -1   26.70    1.80
  -6   4   1   27.00    1.60
   6   4  -1   27.80    1.80
   6   4  -1   28.80    1.70
   6   4  -1   27.10    1.70
  -6   4   1   28.80    1.60
   5  -4  -1  161.28    8.10
  -5  -4   1  167.88    8.20
  -5  -4   1  174.48    8.10
   5  -4  -1  164.68    8.10
   5  -4  -1  182.78    8.10
  -5  -4   1  170.08    8.20
   5  -4  -1  170.18    8.00
   5  -4  -1  175.68    8.00
  -5  -4   1  173.08    8.10
  -5  -4   1  165.78    8.20
  -5  -4   1  170.18    8.20
   5   4  -1  172.18    8.10
  -5   4   1  175.28    8.10
   5   4  -1  150.98    8.20
  -5   4   1  170.58    8.00
   5   4  -1  181.98    8.10
  -5   4   1  162.48    8.00
  -5   4   1  161.48    8.00
   5   4  -1  171.38    8.20
   5   4  -1  170.88    8.20
  -4  -4   1  487.15   22.10
  -4  -4   1  498.65   22.20
  -4  -4   1  480.85   22.20
   4  -4  -1  490.25   22.00
  -4  -4   1  481.35   22.10
  -4  -4   1  491.85   22.20
   4  -4  -1  467.55   22.10
   4  -4  -1  485.35   22.00
   4  -4  -1  462.15   22.00
   4  -4  -1  464.65   22.10
  -4  -4   1  464.95   22.20
   4  -4  -1  438.06   22.10
  -4   4   1  452.45   22.00
   4   4  -1  470.55   22.20
   4   4  -1  456.15   22.20
  -4   4   1  483.05   22.10
   4   4  -1  461.35   22.20
  -4   4   1  450.95   22.00
  -4   4   1  493.15   22.00
   4   4  -1  473.45   22.10
   4   4  -1  502.65   22.10
   4   4  -1  479.25   22.20
  -3  -4   1   18.50    1.10
  -3  -4   1   18.00    1.20
  -3  -4   1   18.70    1.20
   3  -4  -1   20.50    1.00
   3  -4  -1   20.70    1.00
   3  -4  -1   18.40    1.10
   3  -4  -1   19.60    1.10
  -3  -4   1   16.10    1.20
   3  -4  -1   19.30    1.10
  -3  -4   1   20.90    1.20
  -3  -4   1   19.80    1.20
   3  -4  -1   18.00    1.10
  -3   4   1   18.90    1.10
   3   4  -1   19.30    1.20
   3   4  -1   19.00    1.20
  -3   4   1   20.20    1.00
   3   4  -1   20.20    1.10
   3   4  -1   20.20    1.10
  -3   4   1   17.00    1.00
   3   4  -1   16.90    1.20
  -3   4   1   18.90    1.10
  -3   4   1   19.80    1.00
   2  -4  -1 4974.80  229.98
   2  -4  -1 4888.11  240.48
  -2  -4   1 4784.42  230.78
  -2  -4   1 4967.40  247.08
   2   4  -1 5067.99  230.88
  -2   4   1 5081.59  241.08
  -2   4   1 4884.31  230.78
   2   4  -1 4962.20  246.58
  -1  -4   1 1936.11   84.69
  -1  -4   1 1778.52   95.99
   1  -4  -1 1795.62   95.19
   1  -4  -1 1662.73   84.29
  -1   4   1 1615.94   84.19
   1   4  -1 1926.91   84.59
   1   4  -1 1777.62   95.99
   0  -4  -1  317.57   14.70
   0  -4  -1  316.17   14.60
   0  -4   1  326.17   14.60
   0  -4   1  332.17   14.60
   0  -4  -1  316.17   14.60
   0  -4   1  319.57   14.60
   0  -4   1  320.37   14.60
   0  -4  -1  316.87   14.60
   0  -4   1  326.07   14.60
   0  -4  -1  286.17   14.60
   0   4   1  314.77   14.60
   0   4   1  316.97   14.60
   0   4  -1  282.17   14.60
   0   4  -1  321.47   14.60
   0   4   1  286.87   14.60
   0   4  -1  319.07   14.60
   0   4   1  299.17   14.60
   0   4  -1  336.57   14.60
   0   4  -1  311.47   14.60
   0   4   1  322.27   14.70
   0   4   1  305.87   14.60
  -1  -4  -1  893.21   42.00
   1  -4   1  885.41   45.40
  -1  -4  -1  807.72   53.09
   1  -4   1  822.22   45.10
  -1   4  -1  852.81   40.30
   1   4   1  814.42   41.80
  -1   4  -1  885.91   40.40
   1   4   1  836.32   53.19
  -2  -4  -1  770.82   33.70
  -2  -4  -1  733.83   33.70
  -2  -4  -1  698.33   33.80
  -2  -4  -1  646.84   33.80
   2   4   1  758.52   33.70
   2   4   1  761.62   33.80
   3  -4   1    8.70    0.50
  -3  -4  -1    8.40    0.70
  -3  -4  -1   11.10    0.80
  -3  -4  -1   10.30    0.70
   3  -4   1    9.10    0.50
  -3  -4  -1    9.30    0.70
  -3  -4  -1   10.20    0.70
   3   4   1    8.40    0.70
   3   4   1    9.00    0.70
   3   4   1    9.80    0.70
   3   4   1   10.20    0.70
  -4  -4  -1    3.70    0.50
  -4  -4  -1    3.30    0.50
  -4  -4  -1    4.60    0.50
  -4  -4  -1    2.30    0.50
  -4  -4  -1    3.30    0.50
   4  -4   1    3.10    0.30
  -4  -4  -1    3.00    0.50
   4  -4   1    3.50    0.30
   4  -4   1    4.10    0.30
   4  -4   1    3.60    0.30
   4   4   1    3.20    0.50
   4   4   1    2.60    0.50
   4   4   1    2.80    0.50
   4   4   1    4.70    0.50
   4   4   1    2.00    0.50
  -5  -4  -1  199.08   10.60
  -5  -4  -1  232.88   10.50
   5  -4   1  223.08   10.30
   5  -4   1  229.08   10.40
   5  -4   1  213.58   10.30
   5  -4   1  223.68   10.30
  -5  -4  -1  223.48   10.60
   5  -4   1  219.68   10.30
  -5  -4  -1  220.88   10.60
  -5  -4  -1  225.78   10.50
   5  -4   1  222.18   10.30
  -5  -4  -1  223.28   10.60
   5   4   1  230.98   10.50
   5   4   1  229.48   10.60
   5   4   1  237.48   10.60
  -5   4  -1  205.58   10.30
  -5   4  -1  211.08   10.30
   5   4   1  228.48   10.50
   5   4   1  215.28   10.60
  -6  -4  -1  213.88    9.80
  -6  -4  -1  195.68    9.90
  -6  -4  -1  206.78   10.10
   6  -4   1  208.18    9.70
   6  -4   1  218.58    9.70
   6  -4   1  220.08    9.70
   6  -4   1  201.78    9.60
  -6  -4  -1  199.18    9.90
  -6  -4  -1  210.68    9.80
   6  -4   1  185.48    9.70
   6  -4   1  209.18    9.60
  -6   4  -1  220.98    9.60
   6   4   1  210.38   10.00
   6   4   1  194.28    9.90
   6   4   1  215.78    9.90
   6   4   1  210.58   10.00
  -6   4  -1  188.58    9.60
   6   4   1  206.18    9.90
  -6   4  -1  199.88    9.60
  -6   4  -1  217.08    9.60
  -7  -4  -1    5.80    0.80
   7  -4   1    7.70    0.70
  -7  -4  -1    6.60    0.90
   7  -4   1    7.20    0.60
   7  -4   1    8.70    0.70
  -7  -4  -1    6.20    0.70
   7  -4   1    7.60    0.70
  -7  -4  -1    8.10    0.90
  -7  -4  -1    8.50    0.90
   7  -4   1    7.90    0.60
   7  -4   1    7.50    0.60
  -7  -4  -1    8.20    0.80
   7   4   1    8.10    0.90
  -7   4  -1    7.10    0.50
   7   4   1    7.90    0.90
  -7   4  -1    7.80    0.50
   7   4   1    7.40    0.80
   7   4   1    7.60    1.00
  -7   4  -1    6.20    0.50
   7   4   1    7.10    0.90
   7   4   1    6.60    0.80
  -8  -4  -1    6.90    0.90
   8  -4   1    7.90    0.80
   8  -4   1    6.70    0.70
  -8  -4  -1    5.10    0.90
   8  -4   1    7.70    0.70
  -8  -4  -1    8.40    0.80
  -8  -4  -1    7.60    0.90
  -8  -4  -1    7.50    0.90
   8  -4   1    7.30    0.80
   8  -4   1    7.00    0.70
   8  -4   1    6.80    0.70
   8   4   1    8.00    1.00
   8   4   1    6.80    0.90
  -8   4  -1    7.50    0.60
  -8   4  -1    7.70    0.60
   8   4   1    6.20    1.00
  -8   4  -1    7.10    0.60
  -8   4  -1    6.70    0.60
   8   4   1    6.20    1.00
   8   4   1    6.20    0.90
   8   4   1    6.00    0.90
   9  -4   1   49.50    2.60
   9  -4   1   51.29    2.70
   9  -4   1   46.80    2.60
  -9  -4  -1   50.59    2.70
  -9  -4  -1   48.60    2.60
  -9  -4  -1   51.49    2.90
  -9  -4  -1   50.49    2.90
   9  -4   1   47.40    2.60
   9  -4   1   50.69    2.70
   9  -4   1   45.10    2.70
   9   4   1   49.40    2.90
  -9   4  -1   53.99    2.50
   9   4   1   45.70    2.90
   9   4   1   50.79    2.90
   9   4   1   51.79    2.80
   9   4   1   47.70    2.80
   9   4   1   47.30    2.90
  -9   4  -1   45.40    2.50
  -9   4  -1   52.99    2.50
 -10  -4  -1   20.90    1.70
  10  -4   1   22.70    1.50
 -10  -4  -1   20.90    1.60
  10  -4   1   20.10    1.40
  10  -4   1   19.30    1.50
  10  -4   1   19.50    1.40
  10  -4   1   22.20    1.50
 -10  -4  -1   19.80    1.30
  10  -4   1   17.90    1.30
  10   4   1   20.70    1.60
  10   4   1   19.10    1.70
  10   4   1   21.00    1.70
 -10   4  -1   19.70    1.20
 -10   4  -1   18.30    1.20
  10   4   1   20.40    1.70
  10   4   1   22.20    1.70
  10   4   1   23.30    1.70
 -10   4  -1   22.00    1.20
 -11  -4  -1    3.20    0.90
  11  -4   1    3.50    0.70
  11  -4   1    2.10    0.60
 -11  -4  -1    2.00    0.50
  11  -4   1    2.50    0.70
 -11  -4  -1    1.30    0.70
 -11  -4  -1    0.80    0.70
  11  -4   1    1.30    0.50
  11  -4   1    2.30    0.70
  11  -4   1    2.00    0.60
  11   4   1    1.90    0.80
  11   4   1    2.50    0.90
  11   4   1    1.60    0.70
 -11   4  -1    1.60    0.40
  11   4   1    2.20    0.90
  11   4   1    2.10    0.90
 -11   4  -1    2.00    0.40
 -11   4  -1    2.40    0.40
  11   4   1    1.50    0.80
  12  -4   1   13.90    1.30
 -12  -4  -1   11.80    0.90
 -12  -4  -1   12.80    0.80
  12  -4   1   12.20    1.20
  12  -4   1   12.50    1.20
  12  -4   1   10.80    1.20
  12  -4   1    9.20    1.00
 -12  -4  -1   10.20    1.30
  12  -4   1   13.10    1.20
 -12  -4  -1   12.00    1.40
  12   4   1   10.30    1.40
 -12   4  -1   10.20    0.80
  12   4   1   10.40    1.40
  12   4   1   12.70    1.40
 -12   4  -1   11.50    0.80
  12   4   1   10.60    1.40
  13  -4   1    1.50    0.90
  13  -4   1    1.60    0.70
  13  -4   1   -0.10    0.50
 -13  -4  -1    0.70    0.80
  13  -4   1    0.50    0.70
 -13  -4  -1    0.40    0.80
  13  -4   1    1.10    0.60
  13  -4   1    0.10    0.60
  13   4   1    0.00    0.90
  13   4   1    0.00    0.90
  13   4   1    1.10    0.90
  13   4   1   -0.50    1.30
  13   4   1    1.10    0.80
  14  -4   1    0.60    0.70
 -14  -4  -1    0.90    0.90
  14  -4   1    0.20    0.50
  14  -4   1   -0.10    0.60
  14  -4   1    0.30    0.70
 -14  -4  -1    1.00    0.90
  14  -4   1   -1.80    0.80
  14   4   1    1.00    0.90
  14   4   1    0.00    0.90
  14   4   1   -0.20    1.00
  14   4   1    1.40    0.90
  14   4   1   -0.40    0.90
  14  -5  -1    1.10    1.20
  14  -5  -1   -0.20    0.80
  14  -5  -1    1.20    0.70
 -14  -5   1    0.00    0.90
 -14  -5   1    0.10    0.40
  14  -5  -1   -0.10    0.60
 -14  -5   1    0.20    0.60
  14   5  -1    0.20    1.00
  14   5  -1    0.00    0.90
  14   5  -1   -0.20    1.00
 -14   5   1    0.50    0.50
  14   5  -1    1.30    1.60
 -14   5   1    0.10    0.40
  14   5  -1   -0.40    1.20
 -13  -5   1    8.40    1.00
  13  -5  -1    9.90    1.20
  13  -5  -1    6.90    1.00
 -13  -5   1   10.00    1.40
  13  -5  -1    8.10    1.20
 -13  -5   1    9.30    1.00
  13  -5  -1    7.30    1.00
  13  -5  -1    8.80    1.10
  13  -5  -1    9.80    1.20
  13   5  -1    8.80    1.40
  13   5  -1    7.90    1.30
 -13   5   1    8.90    0.80
  13   5  -1    7.20    1.30
  13   5  -1    9.50    1.50
  13   5  -1    9.30    1.40
 -12  -5   1   17.00    1.30
  12  -5  -1   15.90    1.40
  12  -5  -1   15.60    1.30
 -12  -5   1   15.60    1.30
 -12  -5   1   14.80    1.60
  12  -5  -1   14.90    1.40
 -12  -5   1   16.00    1.60
  12  -5  -1   17.20    1.50
  12  -5  -1   18.00    1.50
  12  -5  -1   16.10    1.50
  12   5  -1   15.80    1.80
  12   5  -1   19.10    1.70
 -12   5   1   16.40    1.20
  12   5  -1   16.20    1.70
  12   5  -1   13.70    1.60
  12   5  -1   15.30    1.70
 -12   5   1   14.10    1.10
 -12   5   1   16.00    1.20
 -11  -5   1    4.60    0.80
 -11  -5   1    3.50    0.90
  11  -5  -1    5.20    0.80
  11  -5  -1    4.60    0.80
 -11  -5   1    5.00    0.80
 -11  -5   1    4.20    1.00
  11  -5  -1    4.50    0.80
  11  -5  -1    3.40    0.80
  11  -5  -1    4.20    0.70
  11  -5  -1    3.90    0.90
  11   5  -1    3.70    1.00
  11   5  -1    4.40    0.90
 -11   5   1    3.50    0.60
  11   5  -1    4.00    1.00
 -11   5   1    4.80    0.70
 -11   5   1    3.30    0.60
  11   5  -1    3.20    1.10
  11   5  -1    3.70    1.00
  11   5  -1    3.40    1.00
  10  -5  -1    0.40    0.60
 -10  -5   1    1.20    0.60
 -10  -5   1    1.60    0.80
  10  -5  -1    0.30    0.50
  10  -5  -1    0.80    0.50
 -10  -5   1    1.20    0.80
  10  -5  -1    0.10    0.50
 -10  -5   1    1.20    0.70
 -10  -5   1    1.10    0.80
  10  -5  -1    0.70    0.60
  10  -5  -1    0.20    0.60
 -10   5   1    0.40    0.50
 -10   5   1   -0.40    0.40
 -10   5   1    1.10    0.50
  10   5  -1    0.90    0.70
  10   5  -1    0.00    0.70
  10   5  -1    0.10    0.70
  10   5  -1    0.30    0.70
  10   5  -1    1.20    0.80
  -9  -5   1    6.80    1.10
   9  -5  -1    7.30    1.00
  -9  -5   1   10.20    1.00
   9  -5  -1    8.30    0.90
   9  -5  -1    9.10    0.90
  -9  -5   1    6.50    1.00
  -9  -5   1    9.20    1.00
  -9  -5   1    9.40    1.20
   9  -5  -1    9.30    0.90
  -9  -5   1    7.80    1.00
   9  -5  -1    7.80    0.90
   9  -5  -1    7.90    0.90
   9   5  -1    7.20    1.10
  -9   5   1    7.80    0.80
   9   5  -1    8.30    1.10
  -9   5   1    8.90    0.80
  -9   5   1    7.80    0.80
   9   5  -1    7.90    1.10
   9   5  -1    6.60    1.00
   9   5  -1    6.40    1.10
  -8  -5   1   76.69    4.20
   8  -5  -1   82.69    4.10
   8  -5  -1   79.19    4.00
   8  -5  -1   79.29    4.00
  -8  -5   1   78.69    4.20
  -8  -5   1   81.09    4.10
   8  -5  -1   76.69    4.00
  -8  -5   1   77.39    4.30
   8  -5  -1   73.99    3.90
  -8  -5   1   81.59    4.30
   8  -5  -1   82.29    4.10
  -8  -5   1   74.59    4.40
   8   5  -1   78.49    4.30
   8   5  -1   77.49    4.20
  -8   5   1   85.39    4.00
   8   5  -1   80.39    4.10
   8   5  -1   78.89    4.10
  -8   5   1   82.09    4.00
   8   5  -1   74.69    4.20
   8   5  -1   77.59    4.30
  -7  -5   1    4.40    0.70
  -7  -5   1    3.20    0.70
   7  -5  -1    3.10    0.60
   7  -5  -1    5.20    0.60
  -7  -5   1    4.80    0.80
  -7  -5   1    4.70    0.80
   7  -5  -1    3.70    0.60
   7  -5  -1    3.30    0.60
   7  -5  -1    3.30    0.50
   7  -5  -1    4.00    0.60
  -7  -5   1    4.00    0.80
   7   5  -1    3.90    0.70
  -7   5   1    3.90    0.60
   7   5  -1    4.10    0.80
   7   5  -1    2.80    0.80
  -7   5   1    3.40    0.50
   7   5  -1    4.40    0.80
  -7   5   1    4.60    0.50
   7   5  -1    4.20    0.80
   7   5  -1    1.80    0.60
  -6  -5   1   31.50    1.70
  -6  -5   1   27.40    1.70
  -6  -5   1   29.40    2.00
   6  -5  -1   26.70    1.70
   6  -5  -1   29.60    1.60
  -6  -5   1   27.60    1.80
   6  -5  -1   29.20    1.50
  -6  -5   1   26.90    1.80
   6  -5  -1   28.00    1.60
   6  -5  -1   28.00    1.50
  -6  -5   1   28.20    1.80
   6   5  -1   24.00    1.90
   6   5  -1   25.80    1.70
   6   5  -1   27.60    1.80
   6   5  -1   28.00    1.80
   6   5  -1   26.50    1.80
  -6   5   1   27.90    1.60
   6   5  -1   28.00    1.70
  -6   5   1   26.30    1.50
  -6   5   1   28.60    1.50
  -5  -5   1    3.10    0.60
   5  -5  -1    3.30    0.40
   5  -5  -1    3.50    0.50
   5  -5  -1    4.10    0.50
  -5  -5   1    3.70    0.60
   5  -5  -1    3.50    0.40
  -5  -5   1    3.10    0.60
   5  -5  -1    3.40    0.50
  -5  -5   1    3.70    0.60
   5  -5  -1    3.70    0.70
  -5  -5   1    3.00    0.60
   5   5  -1    3.70    0.60
  -5   5   1    3.30    0.40
  -5   5   1    3.90    0.50
   5   5  -1    3.70    0.70
  -5   5   1    3.40    0.40
   5   5  -1    3.70    0.60
   5   5  -1    4.80    0.60
   5   5  -1    3.60    0.80
   5   5  -1    3.30    0.70
   4  -5  -1  348.77   18.20
  -4  -5   1  388.96   18.20
   4  -5  -1  396.06   18.10
   4  -5  -1  370.06   18.20
   4  -5  -1  391.76   18.10
  -4  -5   1  410.16   18.40
  -4  -5   1  356.46   18.30
   4  -5  -1  396.76   18.20
   4  -5  -1  424.66   18.20
  -4  -5   1  359.46   18.30
  -4  -5   1  412.36   18.40
  -4  -5   1  394.56   18.20
   4   5  -1  402.26   18.40
   4   5  -1  372.16   18.30
   4   5  -1  378.26   18.40
   4   5  -1  392.66   18.30
  -4   5   1  393.46   18.20
   4   5  -1  399.86   18.30
   4   5  -1  390.26   18.30
  -4   5   1  431.46   18.20
  -4   5   1  384.16   18.20
  -3  -5   1   43.20    2.40
   3  -5  -1   46.50    2.20
   3  -5  -1   46.50    2.20
   3  -5  -1   41.90    2.30
  -3  -5   1   44.60    2.40
   3  -5  -1   44.70    2.30
  -3  -5   1   44.90    2.30
   3  -5  -1   41.70    2.30
  -3  -5   1   45.50    2.30
  -3  -5   1   45.70    2.40
  -3  -5   1   45.10    2.40
  -3   5   1   44.40    2.30
   3   5  -1   47.20    2.30
  -3   5   1   47.90    2.30
   3   5  -1   46.90    2.30
  -3   5   1   42.90    2.30
   3   5  -1   43.00    2.40
   3   5  -1   39.30    2.40
  -3   5   1   46.60    2.10
   3   5  -1   43.50    2.40
  -3   5   1   49.50    2.10
   3   5  -1   46.80    2.40
  -2  -5   1   33.10    1.70
   2  -5  -1   31.20    1.60
  -2  -5   1   30.80    1.80
  -2  -5   1   32.80    1.70
  -2  -5   1   30.90    1.70
  -2  -5   1   28.90    1.70
   2  -5  -1   31.70    1.70
   2  -5  -1   30.50    1.70
  -2   5   1   28.00    1.60
  -2   5   1   32.20    1.60
   2   5  -1   33.90    1.80
   2   5  -1   29.50    1.70
  -2   5   1   32.50    1.60
  -2   5   1   33.40    1.60
   2   5  -1   31.60    1.70
  -2   5   1   29.10    1.60
  -2   5   1   31.90    1.60
   2   5  -1   32.30    1.70
   2   5  -1   33.50    1.70
   2   5  -1   33.00    1.80
  -1   5   1  992.00   43.50
  -1   5   1  888.71   43.50
   0  -5  -1  398.46   19.30
   0  -5  -1  406.76   19.30
   0  -5   1  414.96   19.30
   0  -5   1  433.96   19.30
   0  -5  -1  387.86   19.30
   0  -5   1  415.46   19.30
   0  -5   1  410.36   19.30
   0  -5  -1  411.96   19.40
   0  -5   1  399.86   19.30
   0  -5  -1  418.36   19.30
   0  -5   1  454.15   19.30
   0   5   1  441.36   19.30
   0   5   1  403.46   19.30
   0   5  -1  437.26   19.20
   0   5   1  424.66   19.30
   0   5   1  404.06   19.30
   0   5  -1  439.26   19.20
   0   5  -1  393.56   19.30
   0   5  -1  386.86   19.30
   0   5   1  412.76   19.30
   0   5  -1  428.96   19.30
   0   5   1  414.66   19.40
  -1  -5  -1  252.67   11.60
  -1  -5  -1  265.57   11.60
   1  -5   1  249.38   11.50
  -1  -5  -1  222.08   11.60
   1  -5   1  240.98   11.50
  -1  -5  -1  255.27   11.50
  -1  -5  -1  254.67   11.50
  -1  -5  -1  227.08   11.60
   1  -5   1  240.48   11.40
   1  -5   1  249.08   11.40
   1  -5   1  233.18   11.50
   1   5   1  248.98   11.60
   1   5   1  243.18   11.60
  -1   5  -1  241.58   11.50
  -1   5  -1  259.27   11.50
   1   5   1  242.58   11.60
   1   5   1  254.87   11.60
   1   5   1  260.67   11.50
   1   5   1  248.68   11.50
  -2  -5  -1  170.28    7.60
   2  -5   1  150.28    7.50
   2  -5   1  172.08    7.50
   2  -5   1  153.78    7.50
  -2  -5  -1  173.48    7.70
  -2  -5  -1  161.88    7.70
  -2  -5  -1  165.18    7.60
   2  -5   1  160.38    7.50
  -2  -5  -1  161.98    7.70
  -2  -5  -1  150.88    7.70
   2   5   1  153.88    7.70
   2   5   1  175.38    7.60
   2   5   1  153.88    7.70
   2   5   1  146.09    7.70
   2   5   1  166.18    7.60
  -2   5  -1  162.58    7.50
  -3  -5  -1   44.30    2.50
   3  -5   1   46.70    2.20
  -3  -5  -1   46.40    2.50
  -3  -5  -1   49.50    2.40
  -3  -5  -1   48.60    2.50
  -3  -5  -1   47.40    2.50
  -3  -5  -1   49.40    2.40
   3  -5   1   47.30    2.20
   3   5   1   47.40    2.50
   3   5   1   49.90    2.40
   3   5   1   48.70    2.40
   3   5   1   42.50    2.50
   3   5   1   45.10    2.50
  -4  -5  -1   29.80    1.60
  -4  -5  -1   31.50    1.60
  -4  -5  -1   28.40    1.70
  -4  -5  -1   31.10    1.70
   4  -5   1   28.40    1.40
   4  -5   1   26.90    1.40
  -4  -5  -1   25.00    1.60
  -4  -5  -1   27.20    1.70
   4  -5   1   28.10    1.40
   4   5   1   29.50    1.70
   4   5   1   30.00    1.60
   4   5   1   31.10    1.60
   4   5   1   26.60    1.70
   4   5   1   30.00    1.70
   5  -5   1   55.69    2.70
  -5  -5  -1   52.09    3.00
  -5  -5  -1   58.99    2.90
  -5  -5  -1   59.39    2.90
   5  -5   1   50.69    2.70
  -5  -5  -1   54.89    3.00
   5  -5   1   58.49    2.70
  -5  -5  -1   55.39    3.00
  -5  -5  -1   57.39    3.00
   5  -5   1   53.39    2.70
   5   5   1   57.09    2.90
   5   5   1   59.69    3.00
   5   5   1   58.29    3.00
   5   5   1   57.19    2.90
   5   5   1   57.19    3.00
  -6  -5  -1  232.78   10.60
   6  -5   1  221.88   10.40
   6  -5   1  209.18   10.40
  -6  -5  -1  228.88   10.70
   6  -5   1  220.08   10.40
   6  -5   1  216.18   10.40
  -6  -5  -1  239.28   10.70
  -6  -5  -1  219.88   10.70
  -6  -5  -1  220.98   10.70
   6  -5   1  225.68   10.40
  -6  -5  -1  212.48   10.70
   6  -5   1  238.48   10.40
   6   5   1  217.28   10.70
   6   5   1  221.48   10.70
   6   5   1  224.78   10.80
   6   5   1  224.38   10.60
   6   5   1  218.58   10.70
   6   5   1  221.68   10.70
   7  -5   1   54.39    2.80
   7  -5   1   55.89    2.80
   7  -5   1   54.49    2.70
  -7  -5  -1   55.79    2.90
  -7  -5  -1   56.29    3.00
  -7  -5  -1   53.19    3.00
  -7  -5  -1   58.79    2.90
   7  -5   1   57.29    2.70
  -7  -5  -1   48.10    3.00
  -7  -5  -1   57.59    3.10
   7  -5   1   56.29    2.80
   7  -5   1   50.69    2.70
  -7   5  -1   52.39    2.60
   7   5   1   54.49    3.10
   7   5   1   51.89    3.10
   7   5   1   57.09    3.10
   7   5   1   54.09    3.00
   7   5   1   51.69    3.00
   7   5   1   57.59    3.00
  -7   5  -1   55.99    2.60
   8  -5   1    1.20    0.40
   8  -5   1    1.30    0.40
   8  -5   1    1.30    0.50
  -8  -5  -1    1.00    0.60
  -8  -5  -1    2.00    0.60
  -8  -5  -1    1.50    0.70
  -8  -5  -1    2.40    0.80
   8  -5   1    1.70    0.40
   8  -5   1    1.80    0.50
  -8  -5  -1    1.60    0.60
   8  -5   1    1.10    0.40
  -8  -5  -1    2.20    0.70
   8   5   1    1.80    0.70
   8   5   1    0.50    0.60
   8   5   1    2.10    0.80
   8   5   1    2.40    0.80
   8   5   1    1.60    0.70
  -8   5  -1    1.50    0.30
  -8   5  -1    1.60    0.30
   8   5   1    1.50    0.70
   9  -5   1   16.10    1.20
   9  -5   1   17.60    1.20
  -9  -5  -1   18.00    1.50
   9  -5   1   16.00    1.20
   9  -5   1   16.20    1.10
  -9  -5  -1   17.20    1.30
  -9  -5  -1   18.20    1.50
  -9  -5  -1   16.80    1.30
   9  -5   1   16.00    1.10
  -9  -5  -1   14.90    1.50
   9  -5   1   16.20    1.20
   9   5   1   20.70    1.70
   9   5   1   18.00    1.50
   9   5   1   19.40    1.60
  -9   5  -1   15.70    0.90
  -9   5  -1   17.50    0.90
   9   5   1   16.40    1.40
   9   5   1   18.10    1.50
   9   5   1   18.00    1.40
  10  -5   1   47.10    2.90
  10  -5   1   45.00    2.50
  10  -5   1   45.00    2.50
 -10  -5  -1   46.70    2.60
  10  -5   1   45.50    2.60
 -10  -5  -1   45.00    2.80
 -10  -5  -1   47.80    2.50
  10  -5   1   49.40    2.50
  10   5   1   45.20    2.70
  10   5   1   49.30    2.90
  10   5   1   47.10    2.90
 -10   5  -1   43.50    2.20
  10   5   1   45.50    2.90
  10   5   1   46.80    3.00
  10   5   1   44.50    2.70
 -11  -5  -1   27.90    1.60
  11  -5   1   24.90    1.60
  11  -5   1   25.20    1.70
  11  -5   1   26.00    1.70
 -11  -5  -1   25.60    2.00
 -11  -5  -1   26.00    1.60
  11  -5   1   27.90    1.80
  11  -5   1   22.30    1.60
  11  -5   1   26.80    1.70
  11   5   1   25.50    1.90
  11   5   1   26.10    2.00
  11   5   1   25.90    1.90
  11   5   1   23.30    2.00
  11   5   1   26.10    2.00
  11   5   1   23.80    2.00
  12  -5   1    4.10    0.80
 -12  -5  -1    3.40    1.30
  12  -5   1    4.10    0.70
 -12  -5  -1    3.00    0.60
 -12  -5  -1    3.20    1.00
  12  -5   1    4.20    0.80
  12  -5   1    2.90    0.70
  12  -5   1    2.60    0.60
  12   5   1    0.50    0.80
  12   5   1    4.40    1.10
  12   5   1    4.00    1.00
  12   5   1    2.80    1.10
  12   5   1    2.50    1.00
 -13  -5  -1    2.50    0.90
  13  -5   1    2.40    0.90
  13  -5   1    4.30    0.80
  13  -5   1    2.10    0.80
 -13  -5  -1    2.20    0.90
  13  -5   1    2.50    0.70
  13   5   1    2.70    1.00
  13   5   1    1.10    1.00
  13   5   1    1.00    0.90
  13   5   1    1.60    1.00
  13   5   1    1.30    0.90
 -14  -5  -1    0.90    0.90
 -14  -5  -1   -0.90    1.00
  14  -5   1    0.30    0.70
  14  -5   1    0.30    0.60
  14  -5   1    0.30    0.60
  14  -5   1   -0.40    0.40
  14  -5   1    0.80    0.70
  14   5   1    0.70    1.00
  14   5   1    1.70    1.00
  14   5   1    0.40    1.00
  14   5   1    1.60    1.00
  14   5   1    0.20    0.90
  14  -6  -1   -0.10    0.70
 -14  -6   1   -0.20    0.90
  14  -6  -1    1.50    0.90
 -14  -6   1    0.70    0.60
  14  -6  -1    0.00    0.60
  14   6  -1    0.10    1.20
  14   6  -1    0.90    1.10
  14   6  -1   -0.20    0.90
  14   6  -1   -0.50    1.10
  14   6  -1    0.20    1.00
  13  -6  -1    0.40    0.60
 -13  -6   1    0.90    0.90
  13  -6  -1    1.40    0.60
  13  -6  -1    1.60    1.40
 -13  -6   1    0.20    0.90
 -13  -6   1    1.00    0.70
  13  -6  -1    0.20    0.70
 -13  -6   1    1.00    0.60
  13  -6  -1    0.70    0.60
  13  -6  -1    1.50    0.80
  13   6  -1    1.80    0.90
  13   6  -1    0.80    0.90
  13   6  -1   -0.10    0.90
 -13   6   1    1.10    0.40
  13   6  -1    1.70    1.10
 -13   6   1    1.30    0.40
  13   6  -1    0.40    0.90
  12  -6  -1    7.30    1.00
 -12  -6   1    6.00    0.90
 -12  -6   1    5.40    1.10
  12  -6  -1    4.90    0.90
  12  -6  -1    6.40    0.90
 -12  -6   1    5.50    0.90
  12  -6  -1    6.60    1.40
 -12  -6   1    5.50    1.10
  12  -6  -1    6.70    1.00
  12  -6  -1    5.50    0.90
  12   6  -1    6.60    1.20
  12   6  -1    5.80    1.30
  12   6  -1    5.20    1.20
 -12   6   1    4.80    0.60
 -12   6   1    5.60    0.60
  12   6  -1    4.50    1.20
 -12   6   1    5.60    0.60
  12   6  -1    5.00    1.20
  11  -6  -1   46.80    2.60
 -11  -6   1   41.10    2.90
 -11  -6   1   41.80    2.60
  11  -6  -1   40.80    2.50
  11  -6  -1   44.60    2.50
  11  -6  -1   46.40    2.60
  11  -6  -1   42.30    2.50
 -11  -6   1   50.79    3.00
 -11  -6   1   42.70    2.60
  11  -6  -1   46.00    2.60
  11   6  -1   47.90    3.40
 -11   6   1   40.20    2.30
  11   6  -1   46.40    3.00
  11   6  -1   42.10    2.80
 -11   6   1   47.20    2.40
  11   6  -1   47.10    3.10
 -11   6   1   44.80    2.40
  11   6  -1   43.80    2.90
 -11   6   1   44.10    2.30
  10  -6  -1    0.20    0.60
  10  -6  -1    0.50    0.50
  10  -6  -1    0.90    0.60
 -10  -6   1    0.30    0.70
 -10  -6   1   -1.50    0.50
  10  -6  -1    0.20    0.50
 -10  -6   1    0.40    0.80
 -10  -6   1    0.00    0.70
 -10  -6   1    0.60    0.80
 -10  -6   1   -0.10    0.60
  10  -6  -1    0.40    0.50
  10  -6  -1   -0.20    0.60
  10   6  -1    0.40    0.70
 -10   6   1    0.10    0.40
  10   6  -1   -1.30    0.70
  10   6  -1    0.40    0.80
 -10   6   1    0.50    0.60
  10   6  -1    0.00    0.70
  10   6  -1    0.00    0.70
 -10   6   1    1.00    0.40
  10   6  -1    1.00    0.80
 -10   6   1    0.10    0.40
   9  -6  -1   12.70    1.40
  -9  -6   1   13.20    1.40
   9  -6  -1   12.10    1.10
  -9  -6   1   13.20    1.40
  -9  -6   1   13.20    1.40
   9  -6  -1   12.80    1.10
  -9  -6   1   10.80    1.10
  -9  -6   1   12.60    1.20
   9  -6  -1   12.00    1.00
   9  -6  -1   12.20    1.10
   9   6  -1   11.70    1.30
  -9   6   1   10.90    0.90
   9   6  -1   11.70    1.30
   9   6  -1   10.50    1.20
   9   6  -1   12.50    1.40
  -9   6   1   13.00    0.90
   9   6  -1   11.50    1.40
   9   6  -1   11.20    1.20
  -9   6   1   12.70    0.90
   8  -6  -1   59.89    2.90
  -8  -6   1   61.39    3.30
  -8  -6   1   57.69    3.20
  -8  -6   1   57.09    3.30
   8  -6  -1   57.89    3.00
  -8  -6   1   57.49    3.10
   8  -6  -1   60.79    3.00
  -8  -6   1   55.59    3.10
   8  -6  -1   49.60    3.30
   8  -6  -1   58.19    2.90
   8  -6  -1   53.29    3.00
  -8  -6   1   54.49    3.30
   8   6  -1   56.49    3.20
   8   6  -1   54.99    3.10
   8   6  -1   54.49    3.30
   8   6  -1   52.79    3.30
   8   6  -1   54.49    3.30
  -8   6   1   57.29    3.00
  -8   6   1   60.99    2.90
   8   6  -1   51.99    3.10
  -8   6   1   60.39    2.90
   7  -6  -1  308.47   14.40
  -7  -6   1  300.37   14.40
  -7  -6   1  307.77   14.40
   7  -6  -1  307.47   14.30
  -7  -6   1  305.57   14.60
  -7  -6   1  287.07   14.60
   7  -6  -1  307.87   14.40
   7  -6  -1  308.37   14.30
  -7  -6   1  279.67   14.60
   7  -6  -1  314.07   14.40
   7  -6  -1  300.37   14.40
   7   6  -1  307.77   14.60
   7   6  -1  305.07   14.50
  -7   6   1  320.77   14.30
   7   6  -1  305.27   14.50
   7   6  -1  329.47   14.60
  -7   6   1  292.57   14.30
  -7   6   1  315.97   14.30
   7   6  -1  284.67   14.60
   7   6  -1  307.07   14.70
   6  -6  -1   19.00    1.30
  -6  -6   1   21.70    1.50
   6  -6  -1   22.30    1.30
   6  -6  -1   22.30    1.40
   6  -6  -1   23.70    1.40
  -6  -6   1   24.20    1.60
   6  -6  -1   22.60    1.30
  -6  -6   1   22.20    1.40
  -6  -6   1   21.30    2.00
  -6  -6   1   21.70    1.50
   6  -6  -1   20.20    1.30
   6   6  -1   24.00    1.60
   6   6  -1   22.90    1.60
   6   6  -1   21.60    1.50
  -6   6   1   22.70    1.30
   6   6  -1   24.90    1.60
   6   6  -1   20.00    1.50
  -6   6   1   24.40    1.30
   6   6  -1   19.40    1.50
   5  -6  -1   49.99    2.60
  -5  -6   1   48.70    2.80
   5  -6  -1   52.69    2.50
  -5  -6   1   52.59    2.70
  -5  -6   1   48.90    2.70
  -5  -6   1   51.59    2.80
  -5  -6   1   54.99    2.90
  -5  -6   1   50.09    2.80
   5  -6  -1   53.59    2.60
   5  -6  -1   52.09    2.50
   5  -6  -1   52.89    2.60
   5  -6  -1   46.30    2.60
  -5   6   1   53.19    2.60
  -5   6   1   49.99    2.60
   5   6  -1   48.70    2.80
   5   6  -1   54.49    2.70
  -5   6   1   47.10    2.50
   5   6  -1   53.69    2.80
   5   6  -1   50.89    2.80
   5   6  -1   48.60    2.70
   5   6  -1   52.59    2.80
  -4  -6   1  777.92   36.80
   4  -6  -1  812.62   36.50
  -4  -6   1  796.62   36.70
   4  -6  -1  814.22   36.60
   4  -6  -1  731.83   36.60
   4  -6  -1  767.72   36.60
  -4  -6   1  795.32   36.70
   4  -6  -1  798.02   36.50
   4  -6  -1  761.22   36.60
  -4  -6   1  740.53   36.80
  -4  -6   1  759.22   36.80
  -4   6   1  816.22   36.60
   4   6  -1  810.62   36.70
   4   6  -1  818.32   36.80
  -4   6   1  793.92   36.60
   4   6  -1  802.02   36.80
   4   6  -1  810.02   36.80
   4   6  -1  819.92   36.80
  -4   6   1  758.42   36.60
   4   6  -1  813.42   36.70
  -3  -6   1  518.45   23.70
   3  -6  -1  488.85   23.50
   3  -6  -1  557.14   23.50
  -3  -6   1  495.45   23.60
   3  -6  -1  482.25   23.50
   3  -6  -1  522.25   23.40
   3  -6  -1  471.15   23.50
  -3  -6   1  515.65   23.70
  -3  -6   1  527.55   23.60
   3  -6  -1  524.15   23.40
  -3  -6   1  477.45   23.70
   3   6  -1  513.95   23.70
  -3   6   1  459.65   23.50
  -3   6   1  532.55   23.50
   3   6  -1  516.25   23.60
   3   6  -1  500.05   23.60
   3   6  -1  503.95   23.60
   3   6  -1  532.85   23.70
  -3   6   1  475.85   23.50
  -2  -6   1  185.28    8.10
  -2  -6   1  169.48    8.10
   2  -6  -1  172.18    8.00
   2  -6  -1  177.48    8.00
   2  -6  -1  161.78    8.10
  -2  -6   1  176.28    8.10
  -2  -6   1  169.88    8.10
   2  -6  -1  161.28    8.00
   2  -6  -1  173.88    8.10
  -2  -6   1  181.38    8.10
   2  -6  -1  161.58    8.00
   2   6  -1  171.38    8.10
  -2   6   1  177.68    7.90
  -2   6   1  158.98    8.00
   2   6  -1  176.88    8.10
   2   6  -1  160.88    8.10
   2   6  -1  179.88    8.10
   2   6  -1  169.48    8.00
   2   6  -1  162.78    8.10
  -2   6   1  162.58    8.00
  -2   6   1  162.98    8.00
  -2   6   1  177.28    7.90
  -2   6   1  162.08    8.00
  -1   6   1 1077.09   48.90
  -1   6   1 1037.20   48.90
   0  -6   1   13.70    0.80
   0  -6   1   13.90    0.80
   0  -6   1   11.30    0.80
   0  -6   1   14.00    0.80
   0  -6   1   13.60    0.80
   0  -6  -1   11.30    0.90
   0  -6  -1   11.40    0.90
   0  -6  -1   14.50    0.90
   0  -6  -1   13.60    0.90
   0  -6  -1   13.60    0.90
   0   6   1   13.30    0.80
   0   6   1   12.80    0.90
   0   6   1   14.40    0.80
   0   6   1   13.80    0.90
   0   6  -1   13.70    0.80
   0   6   1   12.70    0.90
   0   6  -1   12.00    0.80
   0   6  -1   14.40    0.80
   0   6  -1   13.40    0.80
   0   6  -1   13.80    0.80
   1  -6   1   47.50    2.20
  -1  -6  -1   42.50    2.30
  -1  -6  -1   41.60    2.30
   1  -6   1   44.90    2.20
   1  -6   1   44.00    2.20
   1  -6   1   48.50    2.20
   1  -6   1   45.40    2.20
   1  -6   1   44.50    2.20
  -1  -6  -1   44.80    2.30
  -1  -6  -1   45.40    2.30
   1   6   1   44.90    2.30
   1   6   1   45.20    2.30
  -1   6  -1   41.80    2.10
  -1   6  -1   49.70    2.20
   1   6   1   41.70    2.30
  -1   6  -1   46.60    2.20
   1   6   1   42.90    2.30
   1   6   1   44.80    2.30
   1   6   1   43.60    2.40
  -2  -6  -1    8.00    0.60
   2  -6   1    8.50    0.50
  -2  -6  -1    9.20    0.80
  -2  -6  -1    8.60    0.70
  -2  -6  -1    6.70    0.70
   2  -6   1    7.70    0.50
  -2  -6  -1    6.70    0.60
   2  -6   1    8.30    0.40
   2  -6   1    7.00    0.50
   2  -6   1    8.40    0.50
   2  -6   1    8.00    0.50
  -2  -6  -1    7.40    0.70
   2   6   1    7.00    0.60
  -2   6  -1    8.00    0.40
  -2   6  -1    8.20    0.40
   2   6   1    5.90    0.70
   2   6   1    8.90    0.70
  -2   6  -1    7.30    0.40
   2   6   1    8.40    0.70
   2   6   1    8.00    0.60
  -2   6  -1    8.20    0.50
  -3  -6  -1  514.95   22.80
  -3  -6  -1  512.75   22.90
   3  -6   1  467.65   22.70
   3  -6   1  502.75   22.70
   3  -6   1  474.35   22.70
  -3  -6  -1  474.25   22.90
   3  -6   1  497.85   22.70
  -3  -6  -1  488.25   23.00
  -3  -6  -1  491.55   23.00
  -3  -6  -1  460.75   22.90
   3   6   1  516.85   22.90
   3   6   1  463.15   22.90
   3   6   1  492.65   23.00
   3   6   1  529.05   23.00
   3   6   1  469.95   22.80
  -4  -6  -1    0.20    0.40
   4  -6   1    0.30    0.20
  -4  -6  -1    0.60    0.40
  -4  -6  -1    1.00    0.50
   4  -6   1    0.40    0.20
   4  -6   1    0.70    0.10
  -4  -6  -1    0.60    0.40
  -4  -6  -1    0.60    0.40
   4  -6   1    0.50    0.10
  -4  -6  -1   -0.40    0.40
   4   6   1    1.70    0.50
   4   6   1    0.80    0.40
   4   6   1    0.40    0.50
   4   6   1    0.50    0.40
   4   6   1   -0.30    0.40
   5  -6   1   73.59    3.50
   5  -6   1   73.49    3.40
  -5  -6  -1   71.49    3.80
  -5  -6  -1   66.79    3.80
  -5  -6  -1   68.99    3.80
   5  -6   1   68.69    3.40
   5  -6   1   82.19    3.50
  -5  -6  -1   75.79    3.70
  -5  -6  -1   68.09    3.80
  -5  -6  -1   79.99    3.90
   5   6   1   72.99    3.80
   5   6   1   72.99    4.10
   5   6   1   71.09    3.80
   5   6   1   75.79    3.80
   5   6   1   76.19    3.70
   5   6   1   70.09    3.70
   6  -6   1    5.20    0.40
  -6  -6  -1    5.70    0.80
   6  -6   1    5.60    0.40
   6  -6   1    5.40    0.50
   6  -6   1    4.80    0.40
  -6  -6  -1    5.10    0.70
  -6  -6  -1    5.70    0.80
  -6  -6  -1    5.40    0.80
   6  -6   1    4.80    0.40
   6  -6   1    5.60    0.50
  -6  -6  -1    5.40    0.80
  -6  -6  -1    6.10    0.70
   6   6   1    4.50    0.80
   6   6   1    5.10    0.80
   6   6   1    5.40    0.80
   6   6   1    5.30    0.70
   6   6   1    7.40    0.80
   6   6   1    5.70    0.80
  -7  -6  -1  275.47   13.20
  -7  -6  -1  269.07   13.20
  -7  -6  -1  268.77   13.20
  -7  -6  -1  261.17   13.20
   7  -6   1  288.07   12.90
  -7  -6  -1  264.37   13.00
   7  -6   1  272.97   12.80
   7  -6   1  297.17   12.90
   7  -6   1  290.57   12.90
  -7  -6  -1  279.27   13.00
   7  -6   1  268.77   12.80
   7  -6   1  270.67   12.80
   7   6   1  265.47   13.30
   7   6   1  272.27   13.10
   7   6   1  266.77   13.20
   7   6   1  287.27   13.20
   7   6   1  260.27   13.10
   7   6   1  288.37   13.30
  -8  -6  -1   31.80    1.90
   8  -6   1   34.70    1.80
   8  -6   1   31.60    1.70
   8  -6   1   34.40    1.70
  -8  -6  -1   34.50    2.10
   8  -6   1   31.40    1.70
  -8  -6  -1   29.70    2.00
  -8  -6  -1   28.90    2.40
   8  -6   1   30.50    1.70
  -8  -6  -1   34.40    2.10
  -8  -6  -1   35.00    2.20
   8  -6   1   32.90    1.80
   8   6   1   32.60    2.20
   8   6   1   30.30    2.20
   8   6   1   31.30    2.00
   8   6   1   29.80    2.10
   8   6   1   27.90    2.00
   8   6   1   33.70    2.10
  -9  -6  -1   27.90    2.40
   9  -6   1   27.60    1.50
   9  -6   1   26.90    1.60
  -9  -6  -1   22.80    1.90
   9  -6   1   28.70    1.60
  -9  -6  -1   26.20    1.70
   9  -6   1   26.90    1.50
  -9  -6  -1   24.50    1.70
   9  -6   1   25.70    1.50
  -9  -6  -1   22.30    1.80
  -9  -6  -1   25.40    1.90
   9  -6   1   26.30    1.50
   9   6   1   24.30    1.90
   9   6   1   25.70    2.00
   9   6   1   26.80    2.00
   9   6   1   25.70    1.80
   9   6   1   25.90    1.90
   9   6   1   27.40    1.80
 -10  -6  -1    2.40    0.70
  10  -6   1    2.80    0.60
  10  -6   1    3.40    0.60
 -10  -6  -1    4.00    0.90
  10  -6   1    3.00    0.50
 -10  -6  -1    2.40    0.90
  10  -6   1    3.00    0.60
  10  -6   1    3.30    0.60
 -10  -6  -1    3.30    0.70
  10  -6   1    2.10    0.60
 -10  -6  -1    3.30    0.90
  10   6   1    2.30    0.90
  10   6   1    3.70    1.00
  10   6   1    1.60    1.10
  10   6   1    1.60    0.80
  10   6   1    1.60    0.80
  10   6   1    2.70    0.90
 -11  -6  -1    3.30    0.70
  11  -6   1    3.40    0.80
 -11  -6  -1    3.10    1.00
  11  -6   1    2.90    0.70
  11  -6   1    4.30    0.60
 -11  -6  -1    3.90    1.00
  11  -6   1    2.70    0.60
  11  -6   1    3.40    1.00
  11  -6   1    2.80    0.70
  11   6   1    3.40    1.00
  11   6   1    3.50    1.00
  11   6   1    3.80    1.00
  11   6   1    5.50    1.20
  11   6   1    1.40    1.00
  11   6   1    3.90    1.00
  12  -6   1   19.90    1.40
 -12  -6  -1   19.60    1.40
  12  -6   1   17.30    1.50
  12  -6   1   18.90    1.40
  12  -6   1   19.20    1.40
 -12  -6  -1   19.30    1.80
  12  -6   1   19.30    1.30
  12  -6   1   16.50    1.30
 -12  -6  -1   20.20    1.40
  12   6   1   20.60    1.80
  12   6   1   18.40    1.80
  12   6   1   20.50    2.00
  12   6   1   16.50    1.80
  12   6   1   18.30    1.80
 -13  -6  -1   10.50    1.50
  13  -6   1   17.20    1.30
 -13  -6  -1   17.70    1.70
  13  -6   1   15.40    1.40
  13  -6   1   13.90    1.10
 -13  -6  -1   14.80    1.10
  13  -6   1   15.60    1.30
  13  -6   1   15.80    1.30
  13   6   1   18.00    1.80
  13   6   1   13.20    1.70
  13   6   1   12.40    1.70
  13   6   1   14.90    1.70
  13   6   1   15.80    1.70
  14  -6   1    1.10    0.70
  14  -6   1    1.30    0.50
 -14  -6  -1   -0.20    1.30
 -14  -6  -1    0.60    0.90
  14  -6   1    1.80    0.70
  14  -6   1    0.50    0.50
  14  -6   1    0.30    0.70
  14   6   1    0.60    1.20
  14   6   1    1.90    1.10
  14   6   1   -1.00    0.90
  14   6   1   -1.40    1.00
  14   6   1    2.00    1.10
 -14  -7   1    8.60    1.00
  14  -7  -1    7.80    1.00
  14  -7  -1    8.00    1.70
 -14  -7   1    8.50    1.40
  14  -7  -1    6.40    0.90
 -14  -7   1    7.00    1.40
  14  -7  -1   11.50    1.20
  14   7  -1    8.30    1.40
  14   7  -1    6.60    1.30
  14   7  -1    8.80    1.50
  14   7  -1   11.50    1.70
  13  -7  -1   11.40    1.20
 -13  -7   1    9.80    1.50
 -13  -7   1   10.20    1.10
  13  -7  -1    9.30    1.20
  13  -7  -1    9.00    1.00
  13  -7  -1   10.50    1.20
 -13  -7   1    8.40    1.40
  13  -7  -1    8.70    1.10
 -13  -7   1    8.20    1.00
  13  -7  -1   11.20    1.10
  13   7  -1    8.30    1.50
  13   7  -1    8.00    1.50
  13   7  -1   10.30    1.60
  13   7  -1   14.10    1.80
  13   7  -1    8.70    1.40
  12  -7  -1    5.20    0.90
 -12  -7   1    3.50    1.10
  12  -7  -1    3.90    0.80
  12  -7  -1    4.30    0.70
 -12  -7   1    3.30    0.90
 -12  -7   1    4.10    1.10
  12  -7  -1    4.00    0.80
 -12  -7   1    3.40    0.80
  12  -7  -1    3.10    0.80
  12  -7  -1    2.60    0.90
  12   7  -1    2.00    1.00
  12   7  -1    3.80    1.20
  12   7  -1    3.40    1.20
 -12   7   1    5.20    0.50
  12   7  -1    2.60    1.10
 -12   7   1    3.40    0.40
  12   7  -1    4.60    1.20
 -11  -7   1    0.20    0.90
  11  -7  -1    1.50    0.60
  11  -7  -1    0.00    0.50
 -11  -7   1    0.60    0.80
 -11  -7   1   -0.50    0.70
  11  -7  -1    0.60    0.60
 -11  -7   1   -0.60    0.60
  11  -7  -1   -0.20    0.60
  11  -7  -1   -0.90    0.50
  11  -7  -1    0.20    0.60
  11   7  -1   -1.60    0.70
  11   7  -1    0.70    0.80
  11   7  -1   -0.10    0.90
  11   7  -1   -0.10    0.90
  11   7  -1    0.70    0.90
 -11   7   1    0.50    0.40
 -11   7   1   -0.40    0.30
  10  -7  -1    3.20    0.70
 -10  -7   1    3.50    0.80
  10  -7  -1    2.30    0.70
 -10  -7   1    4.00    1.00
  10  -7  -1    3.60    0.70
  10  -7  -1    3.30    0.70
  10  -7  -1    2.70    0.60
 -10  -7   1    2.40    0.90
 -10  -7   1    2.80    1.00
  10  -7  -1    3.20    0.60
 -10  -7   1    2.90    0.80
  10   7  -1    2.10    0.80
 -10   7   1    4.40    0.60
 -10   7   1    3.10    0.50
  10   7  -1    3.20    1.00
 -10   7   1    3.80    0.50
  10   7  -1    3.70    1.00
  10   7  -1    2.60    1.00
 -10   7   1    3.20    0.50
  10   7  -1    2.50    0.90
  10   7  -1    3.30    0.90
   9  -7  -1   25.20    1.60
  -9  -7   1   26.70    1.80
   9  -7  -1   24.20    1.60
  -9  -7   1   23.40    1.70
  -9  -7   1   26.10    1.90
   9  -7  -1   25.30    1.70
   9  -7  -1   23.90    1.60
   9  -7  -1   25.50    2.00
  -9  -7   1   23.10    1.90
  -9  -7   1   25.40    1.90
   9   7  -1   21.80    1.90
   9   7  -1   25.10    1.90
   9   7  -1   22.70    1.80
  -9   7   1   26.00    1.40
   9   7  -1   26.90    2.00
   9   7  -1   27.30    1.90
  -9   7   1   26.60    1.40
  -9   7   1   26.20    1.40
   9   7  -1   23.70    1.90
   8  -7  -1    0.40    0.40
  -8  -7   1    0.20    0.70
   8  -7  -1    0.80    0.50
  -8  -7   1    0.10    0.70
  -8  -7   1   -0.40    0.70
   8  -7  -1    0.00    0.40
   8  -7  -1    0.60    0.50
   8  -7  -1    0.30    0.40
  -8  -7   1   -0.60    0.50
  -8  -7   1   -0.20    0.80
   8  -7  -1    0.90    0.50
  -8  -7   1   -0.20    0.60
   8   7  -1   -1.00    0.70
   8   7  -1   -0.70    0.60
   8   7  -1    0.20    0.80
  -8   7   1   -0.40    0.40
   8   7  -1   -2.00    0.60
   8   7  -1   -0.30    0.70
   8   7  -1    0.40    0.70
   7  -7  -1   50.89    2.70
   7  -7  -1   51.49    2.60
  -7  -7   1   48.20    2.80
  -7  -7   1   50.89    3.00
  -7  -7   1   49.90    2.80
   7  -7  -1   47.60    2.60
  -7  -7   1   50.09    2.90
  -7  -7   1   50.89    2.90
   7  -7  -1   50.09    2.70
   7  -7  -1   50.59    2.60
   7  -7  -1   54.49    2.60
  -7  -7   1   51.19    3.00
  -7   7   1   47.60    2.50
   7   7  -1   49.00    2.80
   7   7  -1   44.50    2.90
   7   7  -1   51.59    2.80
   7   7  -1   48.90    3.00
  -7   7   1   51.09    2.60
  -7   7   1   49.80    2.50
  -7   7   1   52.79    2.60
   7   7  -1   54.99    3.00
   7   7  -1   48.20    2.90
  -6  -7   1  146.49    6.90
   6  -7  -1  140.99    6.70
  -6  -7   1  143.09    6.90
   6  -7  -1  137.79    6.80
   6  -7  -1  144.89    6.70
   6  -7  -1  152.98    6.80
   6  -7  -1  132.09    6.80
  -6  -7   1  131.09    7.10
   6  -7  -1  128.09    6.80
  -6  -7   1  153.08    7.10
  -6  -7   1  149.99    7.10
  -6   7   1  144.19    6.70
   6   7  -1  144.69    7.10
   6   7  -1  155.78    7.10
   6   7  -1  140.19    6.90
  -6   7   1  142.09    6.70
  -6   7   1  138.39    6.70
   6   7  -1  139.99    7.10
  -6   7   1  131.39    6.70
   6   7  -1  139.89    6.90
   6   7  -1  140.79    7.10
   5  -7  -1   47.70    2.40
   5  -7  -1   44.20    2.40
  -5  -7   1   46.50    2.50
  -5  -7   1   45.30    2.60
   5  -7  -1   45.90    2.40
  -5  -7   1   50.39    2.70
   5  -7  -1   46.20    2.30
   5  -7  -1   49.99    2.40
  -5  -7   1   49.60    2.70
   5  -7  -1   47.10    2.30
  -5  -7   1   48.10    2.60
  -5   7   1   47.10    2.40
  -5   7   1   49.40    2.40
   5   7  -1   45.60    3.00
   5   7  -1   47.20    2.60
   5   7  -1   48.80    2.70
   5   7  -1   45.60    2.50
   5   7  -1   41.00    2.60
  -5   7   1   44.30    2.30
   5   7  -1   45.30    2.60
  -4  -7   1  288.87   13.50
   4  -7  -1  272.77   13.00
  -4  -7   1  280.17   13.10
   4  -7  -1  260.27   13.10
   4  -7  -1  291.87   13.10
   4  -7  -1  277.07   13.10
  -4  -7   1  290.27   13.30
   4  -7  -1  264.27   13.00
   4  -7  -1  261.17   13.00
  -4  -7   1  272.37   13.30
  -4  -7   1  290.67   13.30
  -4  -7   1  277.17   13.30
   4   7  -1  259.97   13.20
   4   7  -1  283.07   13.30
   4   7  -1  309.77   13.30
  -4   7   1  255.37   13.00
  -4   7   1  268.67   13.00
   4   7  -1  284.57   13.30
  -4   7   1  299.67   13.00
   4   7  -1  286.37   13.20
  -3  -7   1  785.92   36.10
   3  -7  -1  742.53   36.10
   3  -7  -1  840.72   36.10
   3  -7  -1  778.92   36.00
  -3  -7   1  798.32   36.30
  -3  -7   1  812.42   36.30
   3  -7  -1  695.03   36.10
  -3  -7   1  762.62   36.10
  -3  -7   1  757.32   36.20
   3  -7  -1  744.33   36.10
  -3  -7   1  745.83   36.30
   3   7  -1  825.52   36.30
  -3   7   1  740.73   36.10
   3   7  -1  730.53   36.20
   3   7  -1  805.72   36.10
   3   7  -1  825.52   36.30
  -3   7   1  834.92   36.10
  -3   7   1  762.62   36.10
   3   7  -1  788.72   36.10
   3   7  -1  795.72   36.30
  -2  -7   1  164.68    8.60
  -2  -7   1  183.28    8.50
   2  -7  -1  173.68    8.50
  -2  -7   1  191.38    8.50
  -2  -7   1  178.68    8.60
   2  -7  -1  189.78    8.40
   2  -7  -1  157.58    8.50
  -2  -7   1  185.18    8.60
  -2  -7   1  176.58    8.60
   2  -7  -1  180.88    8.40
   2  -7  -1  195.18    8.60
   2  -7  -1  165.08    8.50
   2   7  -1  187.28    8.60
   2   7  -1  187.38    8.50
   2   7  -1  172.98    8.60
  -2   7   1  173.98    8.50
  -2   7   1  187.88    8.40
   2   7  -1  189.08    8.50
  -2   7   1  179.28    8.50
  -2   7   1  165.18    8.50
   2   7  -1  178.78    8.60
   2   7  -1  178.68    8.60
  -2   7   1  191.18    8.50
  -2   7   1  183.88    8.40
  -1  -7   1  142.29    6.50
   1  -7  -1  134.99    6.50
   1  -7  -1  139.19    6.40
  -1  -7   1  137.59    6.40
   1  -7  -1  125.19    6.50
   1  -7  -1  137.49    6.40
  -1  -7   1  133.09    6.40
  -1  -7   1  129.19    6.50
   1  -7  -1  132.59    6.50
  -1   7   1  129.99    6.50
  -1   7   1  133.09    6.40
   1   7  -1  140.09    6.50
   1   7  -1  128.19    6.50
  -1   7   1  149.99    6.40
   1   7  -1  140.59    6.40
  -1   7   1  131.19    6.50
   1   7  -1  129.69    6.50
   1   7  -1  142.29    6.50
  -1   7   1  129.29    6.50
   1   7  -1  138.99    6.40
   0  -7  -1  445.46   19.10
   0  -7   1  427.16   19.00
   0  -7   1  403.36   19.00
   0  -7  -1  409.26   19.10
   0  -7  -1  405.36   19.00
   0  -7   1  386.06   19.00
   0  -7   1  419.46   19.00
   0  -7  -1  422.56   19.00
   0  -7  -1  398.86   19.10
   0  -7   1  405.26   19.00
   0   7   1  412.66   19.00
   0   7   1  403.66   19.10
   0   7   1  391.06   19.10
   0   7  -1  435.36   18.90
   0   7  -1  414.86   19.00
   0   7  -1  399.56   19.00
   0   7   1  406.96   19.00
   0   7   1  376.26   19.10
   0   7   1  390.96   19.10
   0   7  -1  405.36   19.00
   0   7  -1  412.06   18.90
   1  -7   1   19.30    1.10
  -1  -7  -1   20.90    1.20
   1  -7   1   19.90    1.10
  -1  -7  -1   19.90    1.30
   1  -7   1   19.20    1.10
   1  -7   1   20.10    1.10
   1  -7   1   19.10    1.10
  -1  -7  -1   16.50    1.20
  -1  -7  -1   20.60    1.30
  -1  -7  -1   19.30    1.20
   1  -7   1   20.80    1.10
   1   7   1   20.20    1.20
  -1   7  -1   20.30    1.00
  -1   7  -1   19.30    1.20
   1   7   1   21.90    1.20
   1   7   1   20.30    1.20
   1   7   1   20.30    1.30
  -1   7  -1   17.70    1.10
  -1   7  -1   19.90    1.10
  -1   7  -1   21.40    1.00
  -1   7  -1   20.70    1.10
   1   7   1   22.00    1.30
   1   7   1   20.20    1.20
  -2  -7  -1  115.79    5.30
   2  -7   1  110.69    5.10
  -2  -7  -1  114.09    5.30
   2  -7   1  105.99    5.10
   2  -7   1  110.89    5.10
   2  -7   1  103.99    5.10
  -2  -7  -1  111.49    5.40
  -2  -7  -1  105.39    5.40
  -2  -7  -1  105.99    5.30
   2  -7   1   98.89    5.10
   2  -7   1  112.09    5.10
  -2  -7  -1  109.09    5.30
  -2   7  -1  113.19    5.10
  -2   7  -1  112.39    5.10
  -2   7  -1  112.59    5.10
  -2   7  -1  109.19    5.10
   2   7   1  114.29    5.30
   2   7   1  104.89    5.30
   2   7   1  105.49    5.30
   2   7   1  105.29    5.30
   2   7   1  107.19    5.20
   2   7   1   95.89    5.30
   3  -7   1   75.49    3.50
   3  -7   1   71.09    3.40
  -3  -7  -1   70.39    3.70
  -3  -7  -1   79.49    3.80
  -3  -7  -1   74.39    3.70
  -3  -7  -1   73.69    3.60
  -3  -7  -1   73.89    3.80
  -3  -7  -1   70.79    3.60
   3  -7   1   71.99    3.50
   3  -7   1   64.89    3.40
   3   7   1   73.99    3.60
   3   7   1   75.89    3.80
   3   7   1   75.79    3.70
   3   7   1   71.89    3.70
   3   7   1   69.49    3.70
  -4  -7  -1   83.99    4.40
  -4  -7  -1   92.59    4.50
  -4  -7  -1   91.39    4.40
  -4  -7  -1   91.99    4.30
   4  -7   1   87.19    4.10
   4  -7   1   82.29    4.10
   4  -7   1   80.59    4.10
   4  -7   1   89.29    4.10
  -4  -7  -1   82.99    4.40
  -4  -7  -1   88.99    4.30
   4   7   1   79.19    4.70
   4   7   1   97.29    4.50
   4   7   1   79.19    4.50
   4   7   1   85.39    4.40
   4   7   1   90.19    4.30
  -5  -7  -1   59.79    3.50
  -5  -7  -1   64.29    3.40
   5  -7   1   66.59    3.10
   5  -7   1   65.49    3.10
  -5  -7  -1   64.69    3.30
   5  -7   1   64.79    3.10
  -5  -7  -1   69.99    3.50
  -5  -7  -1   71.19    3.90
  -5  -7  -1   62.59    3.50
   5  -7   1   62.39    3.10
   5   7   1   63.69    3.30
   5   7   1   64.89    3.50
   5   7   1   63.39    3.50
   5   7   1   68.09    3.50
   5   7   1   66.49    3.60
   5   7   1   63.59    3.50
   6  -7   1    0.60    0.30
  -6  -7  -1    0.10    0.60
  -6  -7  -1   -0.10    0.50
  -6  -7  -1   -0.10    0.50
   6  -7   1    0.70    0.20
  -6  -7  -1    0.10    0.50
   6  -7   1    0.50    0.30
  -6  -7  -1    0.40    0.60
   6  -7   1    0.20    0.20
   6  -7   1    0.20    0.20
   6  -7   1    0.50    0.20
  -6  -7  -1    0.80    0.50
   6   7   1   -0.20    0.50
   6   7   1    1.70    0.60
   6   7   1    0.00    0.60
   6   7   1    0.40    0.60
   6   7   1   -0.10    0.50
   6   7   1    0.70    0.60
   7  -7   1   30.00    1.50
  -7  -7  -1   23.50    1.90
   7  -7   1   29.60    1.50
   7  -7   1   29.70    1.50
   7  -7   1   31.70    1.60
  -7  -7  -1   31.10    1.90
  -7  -7  -1   29.70    1.80
   7  -7   1   27.70    1.50
   7  -7   1   27.80    1.50
  -7  -7  -1   30.90    2.00
  -7  -7  -1   29.40    2.20
  -7  -7  -1   29.10    1.90
   7   7   1   28.20    2.00
   7   7   1   26.30    1.90
   7   7   1   33.10    2.00
   7   7   1   30.40    2.00
   7   7   1   28.70    1.90
   7   7   1   26.80    2.00
   8  -7   1    9.00    0.70
   8  -7   1    9.30    0.70
  -8  -7  -1   10.40    1.20
   8  -7   1    9.00    0.70
   8  -7   1    8.60    0.70
  -8  -7  -1   10.50    1.20
   8  -7   1    7.70    0.70
  -8  -7  -1    9.80    1.00
  -8  -7  -1    9.40    1.00
  -8  -7  -1    8.00    1.10
  -8  -7  -1    8.90    1.20
   8  -7   1    7.60    0.60
   8   7   1    7.70    1.00
   8   7   1   10.70    1.20
   8   7   1    8.60    1.10
   8   7   1    8.90    1.10
   8   7   1    8.40    1.20
   8   7   1    8.40    1.10
   9  -7   1   -0.10    0.40
   9  -7   1   -0.60    0.40
   9  -7   1   -0.20    0.40
  -9  -7  -1   -1.10    0.70
  -9  -7  -1   -0.50    0.80
   9  -7   1   -0.10    0.40
  -9  -7  -1    0.30    0.60
   9  -7   1   -0.40    0.30
  -9  -7  -1   -0.40    0.30
  -9  -7  -1    0.00    0.70
  -9  -7  -1   -0.80    0.50
   9  -7   1   -0.50    0.30
   9   7   1   -0.20    0.70
   9   7   1   -1.20    0.70
   9   7   1   -0.70    0.70
   9   7   1    0.00    0.70
   9   7   1    0.50    0.70
   9   7   1   -0.80    0.70
  10  -7   1   23.20    1.50
  10  -7   1   26.50    1.50
 -10  -7  -1   23.50    1.80
 -10  -7  -1   23.70    1.80
 -10  -7  -1   25.30    1.90
  10  -7   1   21.80    1.30
 -10  -7  -1   23.00    1.60
  10  -7   1   23.30    1.40
 -10  -7  -1   19.70    1.80
 -10  -7  -1   21.90    1.60
  10  -7   1   21.20    1.40
  10  -7   1   24.50    1.40
  10   7   1   19.30    1.90
  10   7   1   22.40    1.80
  10   7   1   23.40    1.90
  10   7   1   22.70    2.00
  10   7   1   21.10    1.90
  10   7   1   20.60    1.70
  11  -7   1   45.30    2.50
 -11  -7  -1   44.10    2.50
  11  -7   1   39.90    2.30
  11  -7   1   41.20    2.40
 -11  -7  -1   35.00    2.70
  11  -7   1   44.00    2.40
  11  -7   1   37.50    2.20
 -11  -7  -1   41.20    2.40
 -11  -7  -1   46.40    2.90
  11  -7   1   44.50    2.30
  11   7   1   44.90    2.80
  11   7   1   36.50    2.70
  11   7   1   42.90    2.90
  11   7   1   45.00    2.90
 -12  -7  -1   52.79    3.20
 -12  -7  -1   47.80    2.70
  12  -7   1   51.09    2.70
 -12  -7  -1   50.09    2.70
  12  -7   1   45.90    2.50
 -12  -7  -1   45.10    3.10
  12  -7   1   48.70    2.60
  12  -7   1   47.90    2.70
  12  -7   1   45.70    2.70
  12  -7   1   49.30    2.70
  12   7   1   47.10    3.10
  12   7   1   44.70    3.20
  12   7   1   49.80    3.20
  12   7   1   47.70    3.10
  12   7   1   50.89    3.20
  13  -7   1    1.40    0.70
  13  -7   1    1.20    0.50
 -13  -7  -1    0.70    0.60
  13  -7   1    1.20    0.60
 -13  -7  -1    0.80    1.10
  13  -7   1    1.20    0.50
  13  -7   1    0.90    0.60
  13  -7   1    0.80    0.60
 -13  -7  -1    0.90    1.10
  13   7   1    0.70    0.90
  13   7   1    0.10    0.90
  13   7   1    0.30    0.80
  13   7   1    0.90    1.00
  13   7   1    0.10    1.00
  14  -7   1    1.20    0.60
  14  -7   1    0.40    0.40
  14  -7   1    1.50    0.80
  14  -7   1    1.50    0.50
  14  -7   1    0.30    0.60
 -14  -7  -1   -0.40    0.80
  14   7   1    0.40    1.00
  14   7   1    0.90    1.00
  14   7   1    1.40    1.10
 -14  -8   1    9.30    1.00
 -14  -8   1    5.10    1.40
  14  -8  -1    6.30    0.80
  14  -8  -1    6.40    1.40
  14  -8  -1    7.00    0.90
  14  -8  -1    8.30    1.10
 -14  -8   1    9.10    1.50
  14   8  -1    9.00    1.70
  14   8  -1    5.10    1.30
 -13  -8   1    9.80    1.20
 -13  -8   1   10.30    1.20
  13  -8  -1    8.30    1.00
  13  -8  -1    9.80    1.00
 -13  -8   1    6.50    1.40
  13  -8  -1   10.20    1.20
  13  -8  -1    9.30    1.10
  13  -8  -1   11.10    1.20
 -13  -8   1    9.00    1.50
  13  -8  -1   10.20    1.10
  13   8  -1   10.50    1.60
  13   8  -1   11.80    1.60
  13   8  -1    8.40    1.60
  13   8  -1   11.00    1.50
  13   8  -1    8.60    1.40
  12  -8  -1   18.30    1.40
  12  -8  -1   12.20    1.20
 -12  -8   1   16.90    1.90
  12  -8  -1   15.70    1.30
  12  -8  -1   13.50    1.30
  12  -8  -1   15.80    1.40
 -12  -8   1   15.40    1.50
 -12  -8   1   17.70    1.80
  12  -8  -1   14.60    1.40
 -12  -8   1   15.90    1.40
  12   8  -1   17.20    1.90
  12   8  -1   15.00    1.80
  12   8  -1   15.50    1.70
  12   8  -1   15.50    1.60
  12   8  -1   19.40    1.90
 -11  -8   1    3.20    1.00
 -11  -8   1    2.10    0.80
  11  -8  -1    3.20    0.80
 -11  -8   1    2.10    0.80
  11  -8  -1    3.10    0.60
  11  -8  -1    3.30    0.70
  11  -8  -1    4.20    0.80
  11  -8  -1    4.20    0.80
 -11  -8   1    4.00    1.10
  11  -8  -1    3.80    0.70
 -11   8   1    3.00    0.30
  11   8  -1    4.30    1.10
  11   8  -1    3.00    1.00
  11   8  -1    3.70    1.10
 -11   8   1    2.80    0.30
  11   8  -1    1.50    1.00
  11   8  -1    5.60    1.20
  10  -8  -1   33.70    2.00
  10  -8  -1   33.70    1.90
  10  -8  -1   33.50    1.90
 -10  -8   1   33.10    2.40
  10  -8  -1   33.50    2.00
  10  -8  -1   30.80    1.90
 -10  -8   1   32.70    2.10
  10  -8  -1   32.50    2.00
 -10  -8   1   31.60    2.30
 -10  -8   1   32.40    2.40
 -10  -8   1   34.50    2.20
  10   8  -1   32.90    2.40
  10   8  -1   33.40    2.50
  10   8  -1   32.80    2.30
 -10   8   1   32.80    1.70
  10   8  -1   30.40    2.40
 -10   8   1   29.00    1.70
  10   8  -1   30.90    2.20
  10   8  -1   31.60    2.40
   9  -8  -1   17.80    1.50
  -9  -8   1   16.00    1.50
   9  -8  -1   20.30    1.50
   9  -8  -1   20.30    1.30
  -9  -8   1   17.80    1.70
  -9  -8   1   16.60    1.60
   9  -8  -1   19.30    1.30
  -9  -8   1   16.80    1.50
   9  -8  -1   19.60    1.40
   9  -8  -1   20.50    1.40
  -9  -8   1   19.80    1.80
   9   8  -1   18.90    1.70
   9   8  -1   18.40    1.70
  -9   8   1   21.00    1.10
   9   8  -1   16.30    1.70
  -9   8   1   19.10    1.10
   9   8  -1   17.40    1.60
   9   8  -1   19.10    1.60
   8  -8  -1   43.70    2.30
  -8  -8   1   45.50    2.50
  -8  -8   1   40.90    2.50
   8  -8  -1   38.60    2.30
  -8  -8   1   41.00    2.60
   8  -8  -1   44.80    2.30
   8  -8  -1   42.90    2.30
  -8  -8   1   43.40    2.70
  -8  -8   1   44.80    2.90
   8  -8  -1   45.50    2.40
   8  -8  -1   36.20    2.30
  -8  -8   1   41.60    2.70
   8   8  -1   43.40    2.80
   8   8  -1   37.10    2.60
  -8   8   1   40.70    2.20
   8   8  -1   45.00    2.70
  -8   8   1   44.70    2.20
   8   8  -1   39.60    2.50
   8   8  -1   41.60    2.60
  -8   8   1   45.90    2.20
   8   8  -1   43.90    2.70
   7  -8  -1    2.10    0.50
   7  -8  -1    1.60    0.50
   7  -8  -1    1.90    0.50
  -7  -8   1    0.70    0.60
  -7  -8   1    1.50    0.70
  -7  -8   1    1.30    0.70
  -7  -8   1    1.20    0.70
  -7  -8   1    1.80    0.90
  -7  -8   1    1.70    0.70
   7  -8  -1    1.70    0.50
   7  -8  -1    1.90    0.50
   7   8  -1   -0.20    0.70
   7   8  -1    2.50    0.70
   7   8  -1    1.00    0.70
  -7   8   1    2.70    0.40
  -7   8   1    1.50    0.40
   7   8  -1    3.80    0.80
  -7   8   1    1.40    0.30
   7   8  -1    1.30    0.80
   7   8  -1    0.50    0.70
  -7   8   1    1.90    0.40
   6  -8  -1    5.60    0.60
   6  -8  -1    4.90    0.60
  -6  -8   1    5.20    0.90
   6  -8  -1    5.40    0.70
  -6  -8   1    6.20    1.00
   6  -8  -1    5.20    0.60
  -6  -8   1    4.60    0.80
  -6  -8   1    4.30    0.90
  -6  -8   1    5.50    0.80
   6  -8  -1    6.40    0.60
  -6  -8   1    5.20    0.80
   6  -8  -1    6.30    0.60
   6   8  -1    5.50    1.00
  -6   8   1    5.60    0.50
  -6   8   1    4.80    0.50
   6   8  -1    5.50    0.80
  -6   8   1    5.70    0.60
   6   8  -1    5.30    1.10
   6   8  -1    5.40    0.80
  -6   8   1    4.40    0.50
   6   8  -1    4.20    0.90
   6   8  -1    5.10    0.90
   5  -8  -1   24.40    1.50
   5  -8  -1   25.10    1.50
  -5  -8   1   25.10    1.60
  -5  -8   1   23.80    1.70
   5  -8  -1   25.40    1.40
   5  -8  -1   27.10    1.50
  -5  -8   1   27.20    1.90
  -5  -8   1   22.80    1.70
  -5  -8   1   25.70    1.70
   5  -8  -1   26.60    1.40
   5  -8  -1   23.70    1.40
   5   8  -1   27.40    1.80
   5   8  -1   26.60    1.70
   5   8  -1   24.80    1.60
  -5   8   1   25.80    1.40
   5   8  -1   24.80    1.60
   5   8  -1   27.00    1.70
   5   8  -1   25.30    1.70
  -5   8   1   25.90    1.40
  -5   8   1   26.30    1.40
   4  -8  -1   18.20    1.10
   4  -8  -1   17.50    1.00
  -4  -8   1   18.70    1.30
   4  -8  -1   17.40    1.10
   4  -8  -1   19.30    1.10
   4  -8  -1   17.60    1.10
  -4  -8   1   17.20    1.20
  -4  -8   1   17.30    1.20
   4  -8  -1   17.20    1.00
  -4  -8   1   20.10    1.40
  -4  -8   1   16.90    1.30
   4   8  -1   18.10    1.20
  -4   8   1   16.30    1.00
  -4   8   1   18.10    1.00
   4   8  -1   17.70    1.20
   4   8  -1   16.70    1.30
  -4   8   1   18.80    1.10
   4   8  -1   18.00    1.30
   4   8  -1   17.60    1.60
   4   8  -1   16.00    1.30
   3  -8  -1  356.96   16.50
   3  -8  -1  382.96   16.70
   3  -8  -1  342.27   16.80
   3  -8  -1  328.87   16.60
   3  -8  -1  348.07   16.50
  -3  -8   1  369.76   16.80
   3  -8  -1  341.97   16.60
  -3  -8   1  364.06   16.70
  -3  -8   1  362.76   16.70
  -3  -8   1  364.86   16.80
  -3  -8   1  347.47   16.80
   3   8  -1  366.16   16.80
  -3   8   1  341.37   16.60
   3   8  -1  333.87   16.80
  -3   8   1  349.77   16.60
   3   8  -1  356.06   16.70
   3   8  -1  349.87   16.80
  -3   8   1  348.57   16.60
   3   8  -1  366.56   16.70
   3   8  -1  394.16   16.80
  -3   8   1  345.67   16.60
   2  -8  -1  310.67   14.70
  -2  -8   1  318.07   14.90
   2  -8  -1  295.47   14.80
  -2  -8   1  323.17   14.80
   2  -8  -1  329.07   14.80
   2  -8  -1  309.67   14.70
   2  -8  -1  329.07   14.80
  -2  -8   1  323.17   14.90
  -2  -8   1  336.07   14.90
  -2  -8   1  322.07   14.80
  -2   8   1  313.37   14.80
  -2   8   1  288.27   14.80
   2   8  -1  300.37   14.90
   2   8  -1  298.07   14.90
  -2   8   1  283.37   14.80
  -2   8   1  324.37   14.70
   2   8  -1  334.77   14.80
  -2   8   1  304.17   14.80
   2   8  -1  332.77   14.80
   2   8  -1  326.37   14.90
   2   8  -1  329.07   14.90
  -2   8   1  329.67   14.70
   1  -8  -1    3.60    0.50
   1  -8  -1    3.90    0.50
   1  -8  -1    3.60    0.50
  -1  -8   1    4.00    0.50
  -1  -8   1    3.30    0.50
  -1  -8   1    4.50    0.50
  -1  -8   1    3.40    0.50
   1  -8  -1    3.80    0.50
   1  -8  -1    3.10    0.50
   1  -8  -1    3.70    0.50
  -1  -8   1    3.80    0.50
  -1  -8   1    2.90    0.50
   1   8  -1    3.70    0.50
   1   8  -1    3.40    0.50
   1   8  -1    4.60    0.50
   1   8  -1    3.00    0.40
  -1   8   1    4.00    0.40
  -1   8   1    3.60    0.50
  -1   8   1    3.50    0.50
   1   8  -1    4.80    0.60
  -1   8   1    3.50    0.50
   1   8  -1    3.60    0.50
  -1   8   1    3.80    0.40
   0  -8   1    2.30    0.40
   0  -8  -1    1.90    0.40
   0  -8  -1    2.10    0.40
   0  -8  -1    1.70    0.40
   0  -8  -1    1.40    0.40
   0  -8   1    1.90    0.40
   0  -8   1    1.80    0.40
   0  -8   1    2.20    0.40
   0  -8   1    2.00    0.40
   0  -8  -1    2.50    0.50
   0  -8   1    1.90    0.40
   0  -8  -1    1.60    0.40
   0   8   1    2.30    0.40
   0   8   1    2.60    0.40
   0   8   1    1.70    0.40
   0   8  -1    2.40    0.40
   0   8   1    1.70    0.40
   0   8   1    1.80    0.40
   0   8  -1    1.50    0.30
   0   8  -1    1.90    0.40
   0   8  -1    1.50    0.30
   0   8   1    2.70    0.50
   0   8  -1    2.40    0.30
   1  -8   1   -0.10    0.20
  -1  -8  -1    0.00    0.30
   1  -8   1    0.30    0.30
   1  -8   1    0.40    0.20
  -1  -8  -1   -0.10    0.40
  -1  -8  -1    0.10    0.30
  -1  -8  -1   -0.30    0.30
  -1  -8  -1    0.40    0.40
   1  -8   1    0.10    0.30
  -1  -8  -1    0.30    0.40
   1  -8   1    0.00    0.30
  -1   8  -1    0.00    0.20
  -1   8  -1    0.40    0.20
  -1   8  -1    0.10    0.30
   1   8   1   -0.10    0.30
   1   8   1   -0.60    0.30
   1   8   1    0.00    0.30
   1   8   1    0.20    0.30
   1   8   1    0.30    0.30
  -1   8  -1    0.20    0.30
  -1   8  -1    0.30    0.20
  -1   8  -1    0.10    0.20
   1   8   1    0.40    0.30
  -2  -8  -1  322.37   16.50
  -2  -8  -1  316.87   16.50
  -2  -8  -1  357.66   16.50
  -2  -8  -1  356.16   16.40
   2  -8   1  344.07   16.30
   2  -8   1  343.97   16.20
  -2  -8  -1  369.76   16.50
   2  -8   1  336.07   16.30
   2  -8   1  375.76   16.30
  -2  -8  -1  343.67   16.40
   2  -8   1  352.16   16.20
   2  -8   1  341.97   16.30
   2   8   1  361.36   16.50
  -2   8  -1  358.76   16.30
   2   8   1  368.76   16.40
  -2   8  -1  349.87   16.30
   2   8   1  349.07   16.40
   2   8   1  372.16   16.50
   2   8   1  379.96   16.50
   2   8   1  321.77   16.50
  -2   8  -1  333.77   16.30
   3  -8   1   58.69    3.00
   3  -8   1   56.39    3.00
   3  -8   1   62.19    2.90
  -3  -8  -1   66.89    3.20
  -3  -8  -1   61.09    3.10
   3  -8   1   62.39    2.90
   3  -8   1   57.29    3.00
  -3  -8  -1   55.99    3.20
   3  -8   1   57.69    2.90
  -3  -8  -1   69.59    3.30
  -3  -8  -1   64.19    3.30
  -3  -8  -1   63.09    3.30
  -3   8  -1   63.59    2.90
   3   8   1   58.29    3.20
   3   8   1   65.89    3.30
  -3   8  -1   62.99    2.90
   3   8   1   57.39    3.10
   3   8   1   61.09    3.20
   3   8   1   68.19    3.30
   4  -8   1  320.57   15.40
  -4  -8  -1  313.67   15.60
  -4  -8  -1  311.37   15.80
   4  -8   1  323.67   15.40
   4  -8   1  347.77   15.40
  -4  -8  -1  320.07   15.80
  -4  -8  -1  338.97   15.80
   4  -8   1  312.87   15.40
  -4  -8  -1  341.27   15.70
  -4  -8  -1  355.06   15.80
   4   8   1  333.47   15.80
   4   8   1  343.67   15.70
   4   8   1  353.06   15.80
   4   8   1  341.17   15.80
   4   8   1  334.97   15.70
  -5  -8  -1  171.28    8.10
   5  -8   1  170.88    7.60
   5  -8   1  166.58    7.60
  -5  -8  -1  150.38    8.00
   5  -8   1  151.68    7.60
  -5  -8  -1  156.88    8.00
  -5  -8  -1  168.88    7.90
  -5  -8  -1  173.48    8.10
  -5  -8  -1  162.68    7.90
   5   8   1  160.38    7.90
   5   8   1  147.49    8.00
   5   8   1  165.98    8.00
   5   8   1  166.68    7.90
   5   8   1  156.08    8.00
   5   8   1  176.68    8.10
   6  -8   1    0.70    0.20
   6  -8   1    0.50    0.20
  -6  -8  -1   -0.10    0.50
  -6  -8  -1    0.30    0.70
  -6  -8  -1    0.70    0.60
   6  -8   1    1.00    0.30
   6  -8   1    0.40    0.20
  -6  -8  -1    1.20    0.60
  -6  -8  -1   -0.20    0.50
   6  -8   1    0.30    0.20
  -6  -8  -1    0.70    0.60
   6  -8   1    0.20    0.20
   6   8   1    0.80    0.60
   6   8   1    0.10    0.60
   6   8   1    0.50    0.70
   6   8   1   -0.40    0.60
   6   8   1    0.30    0.60
   6   8   1    0.70    0.50
  -7  -8  -1    0.20    0.60
   7  -8   1    1.30    0.30
   7  -8   1    0.70    0.30
  -7  -8  -1    0.10    0.60
   7  -8   1    0.50    0.30
  -7  -8  -1    0.70    0.70
  -7  -8  -1   -0.80    0.70
   7  -8   1    0.50    0.30
   7  -8   1    0.90    0.20
  -7  -8  -1   -0.30    0.70
  -7  -8  -1   -0.80    0.70
   7  -8   1    0.60    0.30
   7   8   1    1.50    0.80
   7   8   1   -1.70    0.60
   7   8   1    1.60    0.80
   7   8   1   -1.00    0.60
   7   8   1   -0.70    1.00
   7   8   1    0.60    0.80
  -8  -8  -1   21.80    1.80
  -8  -8  -1   23.90    1.70
  -8  -8  -1   21.20    1.60
   8  -8   1   24.30    1.30
  -8  -8  -1   25.30    1.90
   8  -8   1   22.90    1.30
   8  -8   1   26.60    1.60
  -8  -8  -1   24.60    1.80
   8  -8   1   24.80    1.30
   8  -8   1   24.10    1.30
   8  -8   1   25.10    1.30
   8   8   1   23.60    1.90
   8   8   1   20.00    1.80
   8   8   1   24.90    1.80
   8   8   1   20.50    1.70
   8   8   1   25.00    1.90
   8   8   1   21.00    1.70
   9  -8   1    2.20    0.40
   9  -8   1    1.90    0.50
  -9  -8  -1    1.20    0.70
   9  -8   1    2.80    0.40
   9  -8   1    2.50    0.50
  -9  -8  -1    1.80    0.70
  -9  -8  -1    0.40    0.80
   9  -8   1    2.50    0.50
  -9  -8  -1    4.50    1.40
  -9  -8  -1    1.70    0.90
   9  -8   1    2.70    0.50
   9   8   1    2.60    1.00
   9   8   1    2.80    0.90
   9   8   1    2.00    0.90
   9   8   1    1.70    0.90
   9   8   1    1.80    0.90
   9   8   1    1.50    0.90
 -10  -8  -1    7.30    1.30
  10  -8   1    6.10    0.60
  10  -8   1    5.60    0.60
  10  -8   1    6.30    0.70
  10  -8   1    6.70    0.70
  10  -8   1    7.10    0.70
 -10  -8  -1    6.80    0.90
  10  -8   1    6.90    0.70
 -10  -8  -1    5.70    1.00
 -10  -8  -1    6.60    1.20
 -10  -8  -1    4.70    1.10
  10   8   1    5.70    1.00
  10   8   1    6.70    1.20
  10   8   1    8.20    1.30
  10   8   1    6.40    1.10
  10   8   1    5.70    1.20
  10   8   1    5.20    1.10
  11  -8   1   35.80    2.00
 -11  -8  -1   40.60    2.70
 -11  -8  -1   40.80    2.40
  11  -8   1   38.30    2.00
  11  -8   1   38.30    2.30
  11  -8   1   35.90    2.10
 -11  -8  -1   34.10    2.60
  11  -8   1   37.30    2.10
  11  -8   1   38.20    2.10
 -11  -8  -1   39.40    2.30
  11   8   1   35.50    2.60
  11   8   1   39.40    2.60
  11   8   1   37.70    2.60
  11   8   1   36.10    2.70
  11   8   1   37.20    2.70
  12  -8   1    5.80    0.80
  12  -8   1    5.70    0.60
 -12  -8  -1    7.10    1.30
 -12  -8  -1    5.80    0.90
 -12  -8  -1    8.20    1.00
 -12  -8  -1    5.30    1.20
  12  -8   1    5.90    0.80
  12  -8   1    6.30    0.80
  12  -8   1    6.00    0.60
  12  -8   1    5.30    0.80
  12   8   1    6.60    1.30
  12   8   1    6.00    1.20
  12   8   1    7.60    1.30
  12   8   1    8.30    1.50
  12   8   1    7.20    1.30
  13  -8   1    6.10    0.90
  13  -8   1    6.30    0.80
  13  -8   1    5.10    0.70
 -13  -8  -1    8.30    1.30
  13  -8   1    8.10    0.90
 -13  -8  -1    4.90    0.80
 -13  -8  -1    5.50    0.80
  13  -8   1    6.50    0.60
  13  -8   1    5.30    0.60
 -13  -8  -1    4.00    1.10
  13   8   1    4.30    1.20
  13   8   1    3.70    1.10
  13   8   1    4.70    1.30
  13   8   1    6.00    1.30
  13   8   1    6.20    1.30
  14  -8   1    5.80    0.70
 -14  -8  -1    6.40    0.80
  14  -8   1    5.80    0.50
 -14  -8  -1    4.60    1.30
  14  -8   1    6.20    1.00
  14   8   1    5.30    1.30
  14   8   1    5.70    1.50
  14   8   1    7.10    1.50
 -13  -9   1   14.60    1.80
 -13  -9   1   14.20    2.10
  13  -9  -1   11.10    1.00
  13  -9  -1   12.80    1.20
  13  -9  -1   11.50    1.20
 -13  -9   1   10.90    1.60
  13  -9  -1   13.90    1.30
  13  -9  -1   14.20    1.40
  13  -9  -1   11.40    1.10
  13   9  -1   12.30    1.80
  13   9  -1   14.30    1.70
  13   9  -1   11.50    1.70
  13   9  -1    9.90    1.60
  13   9  -1   13.20    2.00
 -12  -9   1    0.60    1.00
  12  -9  -1   -0.30    0.60
  12  -9  -1    0.00    0.50
  12  -9  -1    0.80    0.50
  12  -9  -1    0.90    0.60
 -12  -9   1    0.70    0.90
 -12  -9   1   -0.80    0.70
  12  -9  -1    0.90    0.60
  12  -9  -1    0.00    0.60
  12   9  -1    0.20    0.80
  12   9  -1   -0.90    0.80
  12   9  -1    0.40    1.10
  12   9  -1    0.70    0.90
  12   9  -1    0.30    1.10
  11  -9  -1   27.90    1.80
 -11  -9   1   26.70    1.90
 -11  -9   1   25.00    2.20
 -11  -9   1   26.80    2.20
 -11  -9   1   27.00    1.90
  11  -9  -1   24.40    1.60
  11  -9  -1   22.40    1.70
  11  -9  -1   27.00    1.70
  11  -9  -1   25.50    1.80
  11   9  -1   26.90    2.30
  11   9  -1   28.80    2.30
  11   9  -1   29.00    2.20
  11   9  -1   28.60    2.20
  11   9  -1   27.20    2.10
  10  -9  -1   42.20    2.30
 -10  -9   1   40.10    3.00
  10  -9  -1   38.10    2.20
  10  -9  -1   38.60    2.20
 -10  -9   1   41.40    2.50
  10  -9  -1   40.50    2.30
 -10  -9   1   39.00    2.80
 -10  -9   1   39.00    2.40
  10  -9  -1   39.70    2.30
 -10  -9   1   40.90    2.70
  10  -9  -1   36.30    2.20
  10   9  -1   39.50    2.80
  10   9  -1   41.00    2.70
  10   9  -1   39.80    2.80
  10   9  -1   36.60    2.70
   9  -9  -1   -0.10    0.40
   9  -9  -1   -0.30    0.30
  -9  -9   1   -0.10    0.80
   9  -9  -1    0.00    0.50
   9  -9  -1   -0.10    0.50
   9  -9  -1   -0.40    0.50
   9  -9  -1    0.00    0.60
  -9  -9   1   -0.80    0.60
  -9  -9   1   -0.70    0.70
  -9  -9   1   -1.10    0.80
   9   9  -1    1.10    0.90
   9   9  -1   -1.20    0.70
  -9   9   1   -0.20    0.20
   9   9  -1    0.20    0.80
   9   9  -1   -0.50    0.80
   9   9  -1    0.00    0.80
   9   9  -1    0.20    0.80
  -8  -9   1   30.70    2.00
   8  -9  -1   30.60    1.80
   8  -9  -1   32.00    1.80
   8  -9  -1   34.30    1.90
   8  -9  -1   31.30    1.80
  -8  -9   1   27.30    2.00
  -8  -9   1   30.10    2.20
   8  -9  -1   30.70    1.80
  -8  -9   1   29.20    2.20
   8  -9  -1   30.40    1.80
  -8  -9   1   32.70    2.30
   8   9  -1   31.60    2.20
  -8   9   1   33.10    1.60
  -8   9   1   30.20    1.60
   8   9  -1   30.20    2.10
   8   9  -1   31.60    2.20
   8   9  -1   32.00    2.20
  -8   9   1   32.30    1.60
   8   9  -1   29.80    2.30
   8   9  -1   26.30    2.00
  -7  -9   1   69.39    4.00
   7  -9  -1   65.39    3.60
  -7  -9   1   75.59    4.10
   7  -9  -1   72.29    3.70
   7  -9  -1   75.69    3.70
  -7  -9   1   69.59    3.90
  -7  -9   1   77.79    4.10
  -7  -9   1   68.29    4.00
   7  -9  -1   75.79    3.70
   7  -9  -1   74.59    3.60
  -7  -9   1   71.89    3.90
   7  -9  -1   74.69    3.60
  -7   9   1   74.99    3.50
   7   9  -1   74.29    4.10
   7   9  -1   69.99    3.90
  -7   9   1   72.29    3.50
   7   9  -1   71.89    3.90
   7   9  -1   74.39    4.10
  -7   9   1   76.39    3.60
  -7   9   1   74.09    3.50
   7   9  -1   76.59    4.10
   7   9  -1   71.19    4.00
  -6  -9   1   38.50    2.40
   6  -9  -1   37.50    2.00
  -6  -9   1   36.50    2.40
   6  -9  -1   40.10    2.10
  -6  -9   1   36.20    2.20
   6  -9  -1   34.90    2.00
   6  -9  -1   31.80    2.00
  -6  -9   1   36.70    2.30
   6  -9  -1   37.50    2.00
  -6  -9   1   35.40    2.20
   6  -9  -1   35.80    2.00
  -6  -9   1   34.90    2.40
   6   9  -1   34.90    2.30
  -6   9   1   40.40    1.90
  -6   9   1   37.60    1.90
   6   9  -1   37.90    2.20
   6   9  -1   38.10    2.40
  -6   9   1   39.00    1.90
   6   9  -1   38.00    2.40
   6   9  -1   36.70    2.40
   6   9  -1   38.40    2.20
   5  -9  -1  304.97   13.80
   5  -9  -1  283.17   13.70
  -5  -9   1  288.37   14.00
   5  -9  -1  297.67   13.60
  -5  -9   1  280.17   13.80
   5  -9  -1  269.27   13.70
  -5  -9   1  279.97   13.90
   5  -9  -1  290.67   13.70
  -5  -9   1  307.67   14.00
  -5  -9   1  294.87   13.80
  -5  -9   1  295.77   14.00
   5  -9  -1  284.37   13.60
   5   9  -1  292.47   14.00
   5   9  -1  277.37   13.80
   5   9  -1  302.17   14.10
  -5   9   1  265.67   13.60
  -5   9   1  310.87   13.60
   5   9  -1  302.17   14.00
   5   9  -1  291.07   13.80
  -5   9   1  306.67   13.60
   4  -9  -1   13.90    1.00
   4  -9  -1   16.40    1.00
  -4  -9   1   17.00    1.50
  -4  -9   1   16.20    1.30
   4  -9  -1   15.10    1.00
  -4  -9   1   15.70    1.30
   4  -9  -1   15.00    1.10
  -4  -9   1   15.10    1.20
  -4  -9   1   14.90    1.20
  -4  -9   1   15.90    1.20
   4  -9  -1   14.80    1.00
   4   9  -1   17.10    1.30
  -4   9   1   16.50    1.00
   4   9  -1   16.90    1.20
  -4   9   1   16.40    1.00
  -4   9   1   16.40    1.00
   4   9  -1   15.60    1.10
   4   9  -1   15.70    1.30
   4   9  -1   18.20    1.30
   4   9  -1   16.00    1.30
   3  -9  -1   66.09    3.70
  -3  -9   1   78.49    3.90
  -3  -9   1   75.79    3.90
   3  -9  -1   74.59    3.60
   3  -9  -1   79.79    3.70
  -3  -9   1   72.79    4.20
  -3  -9   1   74.29    3.80
  -3  -9   1   76.79    3.80
  -3  -9   1   72.49    3.90
   3  -9  -1   79.09    3.80
   3  -9  -1   72.79    3.70
   3  -9  -1   71.39    3.60
   3   9  -1   73.49    4.10
  -3   9   1   76.09    3.70
  -3   9   1   74.29    3.70
   3   9  -1   73.99    3.90
  -3   9   1   71.19    3.70
   3   9  -1   76.29    3.80
   3   9  -1   72.99    3.90
  -3   9   1   76.29    3.70
   3   9  -1   77.49    3.90
   3   9  -1   72.59    3.90
  -2  -9   1  104.19    5.70
   2  -9  -1  112.69    5.60
   2  -9  -1  120.09    5.50
   2  -9  -1  107.19    5.60
  -2  -9   1  123.59    5.80
   2  -9  -1  121.19    5.60
  -2  -9   1  110.79    5.60
  -2  -9   1  121.49    5.70
  -2  -9   1  117.99    5.70
  -2  -9   1  114.49    5.60
   2  -9  -1  122.19    5.70
   2  -9  -1  112.69    5.50
  -2   9   1  124.39    5.50
   2   9  -1  119.69    5.70
   2   9  -1  115.19    5.60
   2   9  -1  100.69    5.70
  -2   9   1  114.49    5.50
  -2   9   1  109.49    5.60
  -2   9   1  108.99    5.60
  -2   9   1  117.99    5.60
   2   9  -1  127.09    5.60
   2   9  -1  122.59    5.70
   2   9  -1  116.49    5.70
  -2   9   1  111.39    5.60
   1  -9  -1  663.33   33.40
  -1  -9   1  700.33   33.40
  -1  -9   1  745.43   33.50
   1  -9  -1  718.53   33.30
   1  -9  -1  719.83   33.40
  -1  -9   1  726.33   33.30
  -1  -9   1  751.52   33.30
   1  -9  -1  721.13   33.30
   1  -9  -1  762.22   33.40
  -1  -9   1  739.03   33.40
   1  -9  -1  655.73   33.40
  -1   9   1  678.03   33.40
  -1   9   1  653.03   33.40
  -1   9   1  751.92   33.30
   1   9  -1  737.23   33.40
   1   9  -1  715.93   33.40
   1   9  -1  726.23   33.30
   1   9  -1  731.03   33.30
   1   9  -1  724.03   33.40
   1   9  -1  721.33   33.40
  -1   9   1  714.33   33.30
  -1   9   1  742.83   33.40
   0  -9  -1   19.70    1.30
   0  -9   1   20.10    1.20
   0  -9   1   19.60    1.30
   0  -9  -1   20.30    1.30
   0  -9   1   19.70    1.20
   0  -9   1   18.30    1.20
   0  -9  -1   19.90    1.30
   0  -9   1   21.10    1.20
   0  -9   1   22.30    1.30
   0  -9  -1   19.60    1.20
   0  -9  -1   19.90    1.30
   0  -9  -1   20.40    1.20
   0   9  -1   21.80    1.20
   0   9  -1   19.40    1.10
   0   9   1   20.80    1.30
   0   9   1   20.50    1.20
   0   9  -1   21.50    1.20
   0   9   1   20.80    1.30
   0   9   1   21.00    1.20
   0   9  -1   19.60    1.20
   0   9   1   18.90    1.30
   0   9  -1   21.60    1.20
  -1  -9  -1  694.63   30.20
  -1  -9  -1  669.83   30.10
  -1  -9  -1  666.43   30.20
  -1  -9  -1  657.43   30.10
  -1  -9  -1  619.64   30.20
   1  -9   1  595.64   30.10
   1  -9   1  666.83   30.00
   1  -9   1  684.73   30.10
   1  -9   1  653.53   30.10
   1  -9   1  655.53   30.00
  -1  -9  -1  571.84   30.20
   1  -9   1  618.64   30.10
   1   9   1  635.64   30.20
  -1   9  -1  603.74   30.00
   1   9   1  642.34   30.20
  -1   9  -1  642.84   30.00
   1   9   1  684.83   30.10
  -1   9  -1  678.53   29.90
   1   9   1  671.53   30.10
   1   9   1  651.43   30.20
  -1   9  -1  629.74   29.90
  -1   9  -1  611.64   30.00
  -1   9  -1  658.43   30.00
   1   9   1  662.63   30.20
   2  -9   1  548.85   25.00
   2  -9   1  485.15   25.00
  -2  -9  -1  543.25   25.20
   2  -9   1  503.85   24.90
  -2  -9  -1  571.84   25.10
   2  -9   1  541.65   24.90
  -2  -9  -1  538.25   25.20
  -2  -9  -1  533.15   25.10
  -2  -9  -1  560.64   25.20
  -2  -9  -1  532.95   25.20
   2  -9   1  512.75   25.00
   2  -9   1  538.25   24.90
  -2   9  -1  578.84   24.90
   2   9   1  544.75   25.10
   2   9   1  530.65   25.20
   2   9   1  532.55   25.00
   2   9   1  567.94   25.20
  -2   9  -1  535.45   24.90
  -2   9  -1  531.85   24.90
   2   9   1  538.95   25.20
   2   9   1  517.35   25.20
   3  -9   1   12.60    0.70
   3  -9   1   13.00    0.70
   3  -9   1   13.10    0.80
  -3  -9  -1   13.10    1.10
  -3  -9  -1   12.10    1.00
  -3  -9  -1   12.00    1.00
  -3  -9  -1   11.50    1.00
  -3  -9  -1   10.80    1.00
   3  -9   1   12.80    0.80
  -3  -9  -1   13.30    1.10
   3  -9   1   12.00    0.80
   3  -9   1   12.10    0.70
   3   9   1   12.10    1.00
   3   9   1   12.70    1.10
   3   9   1   10.80    1.00
  -3   9  -1   11.50    0.70
   3   9   1   13.10    1.00
  -3   9  -1   13.20    0.70
  -3   9  -1   12.70    0.70
   3   9   1   10.40    1.00
  -3   9  -1   13.00    0.70
  -4  -9  -1  190.08    8.70
  -4  -9  -1  179.38    8.70
  -4  -9  -1  182.38    8.70
   4  -9   1  174.48    8.30
  -4  -9  -1  180.28    8.70
  -4  -9  -1  173.48    8.50
   4  -9   1  178.58    8.30
  -4  -9  -1  172.98    8.60
   4  -9   1  174.68    8.30
   4  -9   1  171.58    8.30
   4   9   1  182.18    8.70
   4   9   1  172.98    8.70
   4   9   1  173.98    8.50
   4   9   1  183.98    8.70
  -5  -9  -1   36.70    2.20
   5  -9   1   37.20    1.80
  -5  -9  -1   36.00    2.20
  -5  -9  -1   35.80    2.10
  -5  -9  -1   31.00    2.20
  -5  -9  -1   38.50    2.30
   5  -9   1   31.60    1.70
   5  -9   1   35.60    1.80
   5  -9   1   38.30    1.80
  -5  -9  -1   33.90    2.10
   5   9   1   36.20    2.30
   5   9   1   38.70    2.20
   5   9   1   36.70    2.30
   5   9   1   37.60    2.10
   5   9   1   38.70    2.30
   5   9   1   36.00    2.10
   6  -9   1   26.10    1.30
   6  -9   1   27.30    1.30
  -6  -9  -1   25.30    1.70
   6  -9   1   25.30    1.30
  -6  -9  -1   26.70    1.90
  -6  -9  -1   23.70    1.80
   6  -9   1   25.00    1.30
  -6  -9  -1   25.40    1.70
  -6  -9  -1   25.80    1.90
  -6  -9  -1   25.10    1.90
   6  -9   1   27.20    1.30
   6  -9   1   27.20    1.30
   6   9   1   25.50    1.70
   6   9   1   27.90    1.90
   6   9   1   24.40    1.90
   6   9   1   25.10    1.70
   6   9   1   24.10    1.80
   6   9   1   26.70    1.90
  -7  -9  -1    6.90    1.00
  -7  -9  -1    5.80    1.10
  -7  -9  -1    4.70    0.80
   7  -9   1    7.20    0.40
   7  -9   1    6.70    0.40
  -7  -9  -1    6.10    1.00
  -7  -9  -1    6.10    1.10
   7  -9   1    6.10    0.50
   7  -9   1    6.40    0.50
  -7  -9  -1    5.80    1.10
   7  -9   1    6.30    0.50
   7   9   1    5.60    0.90
   7   9   1    7.60    1.10
   7   9   1    7.00    1.00
   7   9   1    6.50    1.00
   7   9   1    7.10    1.10
   7   9   1    4.90    1.00
   8  -9   1   11.10    0.80
  -8  -9  -1   12.30    1.40
  -8  -9  -1    9.60    1.30
   8  -9   1   10.60    0.60
   8  -9   1   12.30    0.70
  -8  -9  -1    9.60    1.30
   8  -9   1   11.30    0.80
  -8  -9  -1    9.50    1.10
  -8  -9  -1   11.80    1.20
   8  -9   1   12.60    0.70
   8   9   1   10.00    1.20
   8   9   1   10.50    1.30
   8   9   1    9.00    1.30
   8   9   1   12.30    1.40
   8   9   1   11.10    1.30
   8   9   1   12.40    1.30
   9  -9   1  198.48    9.10
   9  -9   1  205.98    9.20
  -9  -9  -1  195.48    9.50
  -9  -9  -1  192.68    9.80
   9  -9   1  205.18    9.20
  -9  -9  -1  204.08    9.80
   9  -9   1  188.28    9.20
   9  -9   1  196.48    9.20
  -9  -9  -1  193.08    9.50
   9  -9   1  189.58    9.10
  -9  -9  -1  197.08    9.90
   9   9   1  187.48    9.80
   9   9   1  186.68    9.60
   9   9   1  192.48    9.80
   9   9   1  188.68    9.80
   9   9   1  194.38    9.60
   9   9   1  208.18    9.80
 -10  -9  -1    3.60    1.00
 -10  -9  -1    4.80    0.90
  10  -9   1    4.10    0.50
  10  -9   1    4.00    0.50
  10  -9   1    2.80    0.40
  10  -9   1    3.00    0.60
 -10  -9  -1    3.90    0.80
  10  -9   1    3.80    0.40
 -10  -9  -1    3.80    1.10
  10  -9   1    3.20    0.50
  10   9   1    4.70    1.10
  10   9   1    4.60    1.20
  10   9   1    3.50    1.10
  10   9   1    2.50    0.90
  11  -9   1   18.40    1.40
  11  -9   1   22.80    1.20
  11  -9   1   22.90    1.30
 -11  -9  -1   20.60    2.00
 -11  -9  -1   24.60    1.80
  11  -9   1   20.20    1.20
 -11  -9  -1   23.00    1.60
 -11  -9  -1   24.60    2.00
  11   9   1   20.10    1.90
  11   9   1   20.90    2.00
  11   9   1   23.30    2.10
  11   9   1   19.50    1.90
  11   9   1   23.10    2.00
 -12  -9  -1    2.10    0.70
 -12  -9  -1    1.60    0.70
  12  -9   1    1.60    0.50
 -12  -9  -1    0.50    1.00
  12  -9   1    0.40    0.50
 -12  -9  -1    1.10    1.00
  12  -9   1    2.10    0.50
  12  -9   1    0.20    0.60
  12  -9   1    1.30    0.30
  12   9   1   -0.10    0.90
  12   9   1    2.10    1.10
  12   9   1    1.30    1.00
  12   9   1    1.90    1.00
  12   9   1    1.30    1.10
  13  -9   1    8.40    0.90
  13  -9   1    6.80    0.90
  13  -9   1    7.30    0.70
 -13  -9  -1    7.20    1.00
 -13  -9  -1    9.00    1.40
  13  -9   1    8.20    0.80
 -13  -9  -1    5.90    1.00
 -13  -9  -1    4.40    1.30
  13   9   1    7.30    1.30
  13   9   1    7.90    1.40
  13   9   1    7.80    1.40
  13   9   1    9.90    1.60
  13   9   1    9.50    1.50
  13 -10  -1   12.50    1.20
  13 -10  -1    9.90    1.20
 -13 -10   1   10.60    1.60
  13 -10  -1   10.20    1.00
 -13 -10   1   13.30    1.40
 -13 -10   1   10.30    1.20
  13 -10  -1    9.80    1.10
  13 -10  -1    9.00    0.90
  13 -10  -1   10.30    1.10
 -13 -10   1   10.00    1.60
  13  10  -1   12.50    2.30
  13  10  -1   12.50    1.90
  13  10  -1    9.50    1.60
  13  10  -1   10.80    1.60
  12 -10  -1   11.10    1.10
 -12 -10   1    9.40    1.20
  12 -10  -1   11.30    1.20
 -12 -10   1   11.60    1.70
  12 -10  -1   11.20    1.10
  12 -10  -1    9.70    0.90
 -12 -10   1   11.90    1.60
  12 -10  -1   10.60    1.10
  12 -10  -1   10.20    1.00
 -12 -10   1    8.10    1.20
  12  10  -1    8.60    1.60
  12  10  -1   11.80    1.70
  12  10  -1   10.90    1.60
  12  10  -1   12.00    1.50
  12  10  -1   10.00    1.50
  11 -10  -1    3.40    0.60
  11 -10  -1    3.40    0.80
  11 -10  -1    3.30    0.70
  11 -10  -1    3.80    0.60
  11 -10  -1    3.80    0.80
  11 -10  -1    3.70    0.70
 -11 -10   1    3.30    1.10
 -11 -10   1    3.20    1.20
 -11 -10   1    3.80    1.00
  11  10  -1    2.30    1.10
  11  10  -1    3.70    1.60
  11  10  -1    2.90    1.10
  11  10  -1    2.70    1.00
  10 -10  -1   30.80    1.90
  10 -10  -1   33.30    2.00
  10 -10  -1   34.00    1.90
 -10 -10   1   34.00    2.30
  10 -10  -1   29.90    1.90
 -10 -10   1   27.20    2.10
 -10 -10   1   34.30    2.40
 -10 -10   1   34.00    2.50
  10  10  -1   34.20    2.50
  10  10  -1   33.90    2.30
  10  10  -1   35.30    2.50
  10  10  -1   33.40    2.70
  -9 -10   1   39.20    2.50
   9 -10  -1   39.80    2.20
  -9 -10   1   39.50    2.70
   9 -10  -1   43.30    2.20
  -9 -10   1   36.40    2.50
   9 -10  -1   39.70    2.40
  -9 -10   1   40.70    2.80
   9 -10  -1   40.30    2.30
   9 -10  -1   42.60    2.30
  -9 -10   1   44.50    2.90
   9  10  -1   43.60    2.80
   9  10  -1   41.40    2.80
   9  10  -1   40.60    2.60
   9  10  -1   36.70    2.50
   9  10  -1   38.70    2.70
   9  10  -1   35.80    2.60
   8 -10  -1   37.60    2.00
   8 -10  -1   36.00    2.00
  -8 -10   1   36.90    2.50
  -8 -10   1   37.00    2.40
  -8 -10   1   36.80    2.30
   8 -10  -1   33.20    2.00
   8 -10  -1   39.30    2.10
   8 -10  -1   38.30    2.10
   8 -10  -1   34.20    2.00
  -8 -10   1   38.80    2.60
  -8 -10   1   39.40    2.50
  -8 -10   1   34.30    2.30
   8  10  -1   35.30    2.40
   8  10  -1   33.60    2.40
  -8  10   1   35.70    1.80
   8  10  -1   36.10    2.50
   8  10  -1   36.00    2.30
   8  10  -1   37.80    2.50
  -8  10   1   36.00    1.80
  -7 -10   1  121.49    6.30
   7 -10  -1  124.09    5.90
   7 -10  -1  112.99    5.80
   7 -10  -1  121.89    5.80
   7 -10  -1  120.99    5.80
   7 -10  -1  120.99    5.90
  -7 -10   1  119.49    6.00
   7 -10  -1  117.29    5.80
  -7 -10   1  111.79    6.10
  -7 -10   1  121.19    6.20
  -7 -10   1  115.49    6.00
  -7 -10   1  121.79    6.20
  -7  10   1  121.09    5.60
  -7  10   1  125.59    5.60
   7  10  -1  129.49    6.20
   7  10  -1  119.09    6.20
   7  10  -1  114.19    6.00
   7  10  -1  111.39    6.00
   7  10  -1  111.09    6.20
  -7  10   1  115.69    5.70
  -7  10   1  124.29    5.70
   7  10  -1  127.19    6.30
  -6 -10   1    0.70    0.80
   6 -10  -1    0.10    0.40
   6 -10  -1    1.40    0.50
   6 -10  -1    0.80    0.40
  -6 -10   1    2.30    0.80
  -6 -10   1    0.90    0.70
  -6 -10   1    1.10    0.70
  -6 -10   1    2.30    0.70
   6 -10  -1    1.10    0.50
  -6 -10   1    1.70    0.80
   6 -10  -1    1.20    0.40
   6 -10  -1    1.10    0.40
  -6  10   1    1.20    0.40
   6  10  -1    0.00    0.70
   6  10  -1    3.90    0.80
   6  10  -1    1.40    0.70
   6  10  -1    1.00    0.60
   6  10  -1    1.70    0.90
   6  10  -1    2.00    0.80
  -6  10   1    1.20    0.30
  -6  10   1    1.80    0.30
  -6  10   1    0.70    0.30
  -5 -10   1    3.70    0.80
  -5 -10   1    4.80    0.80
  -5 -10   1    4.50    0.80
  -5 -10   1    4.40    0.90
  -5 -10   1    4.30    0.80
   5 -10  -1    4.90    0.60
   5 -10  -1    4.90    0.60
  -5 -10   1    4.90    0.90
   5 -10  -1    4.50    0.60
   5 -10  -1    4.60    0.60
   5 -10  -1    4.10    0.60
   5  10  -1    3.90    0.80
   5  10  -1    5.60    1.00
  -5  10   1    4.90    0.50
   5  10  -1    4.10    0.80
  -5  10   1    4.40    0.50
  -5  10   1    5.10    0.50
   5  10  -1    3.40    0.80
  -5  10   1    4.00    0.50
   5  10  -1    4.10    0.70
  -4 -10   1   33.40    2.10
  -4 -10   1   36.10    2.20
   4 -10  -1   33.30    1.90
  -4 -10   1   37.20    2.10
  -4 -10   1   32.30    2.00
   4 -10  -1   34.80    1.80
   4 -10  -1   31.20    1.80
  -4 -10   1   35.40    2.10
   4 -10  -1   31.70    1.90
   4 -10  -1   34.30    2.00
  -4 -10   1   36.80    2.00
   4 -10  -1   34.60    2.00
   4  10  -1   34.20    2.00
   4  10  -1   34.20    2.10
  -4  10   1   35.40    1.80
  -4  10   1   35.20    1.80
  -4  10   1   34.10    2.10
   4  10  -1   33.10    2.10
   4  10  -1   35.40    2.20
   4  10  -1   35.70    2.10
   4  10  -1   33.60    2.00
   3 -10  -1    4.30    0.60
   3 -10  -1    4.70    0.60
  -3 -10   1    3.80    0.70
  -3 -10   1    3.50    0.70
  -3 -10   1    4.50    0.70
   3 -10  -1    4.30    0.60
  -3 -10   1    4.40    0.70
   3 -10  -1    3.40    0.50
  -3 -10   1    4.40    0.70
   3 -10  -1    3.70    0.50
   3 -10  -1    4.70    0.50
  -3 -10   1    3.90    0.60
  -3  10   1    4.10    0.50
  -3  10   1    4.40    0.50
   3  10  -1    4.80    0.80
   3  10  -1    4.50    0.70
  -3  10   1    3.20    0.50
   3  10  -1    4.10    0.70
   3  10  -1    4.90    0.70
   3  10  -1    3.80    0.70
  -3  10   1    3.40    0.50
   2 -10  -1  595.14   26.80
  -2 -10   1  607.34   27.00
  -2 -10   1  511.15   26.90
   2 -10  -1  599.64   26.90
   2 -10  -1  599.94   26.90
   2 -10  -1  579.04   26.90
  -2 -10   1  594.24   26.90
   2 -10  -1  593.94   26.80
   2 -10  -1  536.95   26.90
  -2 -10   1  585.64   27.10
  -2 -10   1  570.34   27.00
  -2 -10   1  611.64   27.00
  -2  10   1  549.45   26.80
  -2  10   1  551.84   26.80
  -2  10   1  541.45   26.70
   2  10  -1  549.05   26.90
   2  10  -1  569.64   27.00
  -2  10   1  548.25   26.80
   2  10  -1  577.44   27.00
  -2  10   1  572.04   26.80
   2  10  -1  574.04   27.00
   2  10  -1  604.04   26.90
  -2  10   1  604.84   26.70
   2  10  -1  603.74   26.80
   1 -10  -1    3.90    0.60
  -1 -10   1    3.90    0.60
   1 -10  -1    5.40    1.00
  -1 -10   1    4.20    0.60
   1 -10  -1    4.90    0.60
   1 -10  -1    3.70    0.60
  -1 -10   1    6.00    0.60
   1 -10  -1    3.50    0.60
   1 -10  -1    4.20    0.60
  -1 -10   1    5.00    0.80
  -1 -10   1    5.00    0.60
  -1 -10   1    4.20    0.60
   1  10  -1    5.20    0.60
   1  10  -1    5.20    0.60
   1  10  -1    4.80    0.60
   1  10  -1    5.10    0.60
  -1  10   1    5.10    0.60
  -1  10   1    4.90    0.50
  -1  10   1    4.50    0.60
  -1  10   1    4.60    0.60
  -1  10   1    4.10    0.50
   1  10  -1    4.10    0.60
   1  10  -1    6.10    0.60
   0 -10  -1    5.70    0.70
   0 -10  -1    5.60    0.70
   0 -10   1    5.70    0.60
   0 -10   1    5.50    0.60
   0 -10  -1    6.30    0.70
   0 -10  -1    5.80    0.60
   0 -10   1    5.30    0.60
   0 -10   1    5.90    0.70
   0 -10   1    4.90    0.60
   0 -10  -1    5.70    0.70
   0 -10   1    6.00    0.60
   0 -10  -1    5.30    0.70
   0  10  -1    6.20    0.60
   0  10   1    5.10    0.60
   0  10   1    4.50    0.60
   0  10   1    5.90    0.70
   0  10   1    4.90    0.60
   0  10  -1    6.30    0.60
   0  10   1    5.10    0.70
   0  10  -1    5.40    0.60
   0  10  -1    5.50    0.60
   0  10  -1    5.90    0.60
   0  10   1    5.50    0.60
  -1 -10  -1  447.56   20.60
  -1 -10  -1  450.75   20.50
  -1 -10  -1  435.96   20.60
   1 -10   1  399.46   20.50
   1 -10   1  445.46   20.40
   1 -10   1  444.26   20.50
  -1 -10  -1  472.55   20.70
   1 -10   1  429.36   20.50
  -1 -10  -1  445.96   20.50
   1 -10   1  459.95   20.40
   1  10   1  458.85   20.50
   1  10   1  423.76   20.60
  -1  10  -1  402.36   20.40
  -1  10  -1  418.66   20.50
   1  10   1  394.56   20.60
  -1  10  -1  443.06   20.50
   1  10   1  444.86   20.60
   1  10   1  443.56   20.50
   1  10   1  432.56   20.60
  -1  10  -1  462.95   20.30
  -1  10  -1  438.36   20.50
  -1  10  -1  455.75   20.30
  -2 -10  -1   70.19    3.60
   2 -10   1   68.49    3.30
  -2 -10  -1   65.19    3.60
   2 -10   1   66.69    3.40
   2 -10   1   63.79    3.40
  -2 -10  -1   70.19    3.60
  -2 -10  -1   65.69    3.50
  -2 -10  -1   67.29    3.50
   2 -10   1   60.29    3.30
   2 -10   1   70.59    3.30
  -2 -10  -1   70.19    3.50
   2 -10   1   64.69    3.40
   2  10   1   68.89    3.50
   2  10   1   65.99    3.60
   2  10   1   71.99    3.60
  -2  10  -1   69.19    3.30
  -2  10  -1   67.29    3.30
  -2  10  -1   68.29    3.30
   2  10   1   72.89    3.60
   3 -10   1  126.19    6.10
   3 -10   1  114.09    6.00
   3 -10   1  121.79    6.00
   3 -10   1  119.89    6.10
   3 -10   1  131.29    6.10
  -3 -10  -1  131.79    6.40
   3 -10   1  130.29    6.00
  -3 -10  -1  126.49    6.20
  -3 -10  -1  121.89    6.40
  -3 -10  -1  121.69    6.40
  -3 -10  -1  130.79    6.40
  -3 -10  -1  126.69    6.20
   3  10   1  129.79    6.50
   3  10   1  132.09    6.20
   3  10   1  133.99    6.20
  -3  10  -1  122.39    6.00
  -3  10  -1  133.89    6.00
   3  10   1  129.49    6.40
  -3  10  -1  133.99    6.00
   3  10   1  125.09    6.40
   3  10   1  134.49    6.40
  -4 -10  -1  465.55   20.80
   4 -10   1  412.76   20.30
  -4 -10  -1  451.65   20.70
  -4 -10  -1  425.06   20.70
   4 -10   1  412.86   20.30
  -4 -10  -1  443.66   20.60
  -4 -10  -1  443.46   20.60
  -4 -10  -1  401.86   21.20
   4 -10   1  464.75   20.30
   4 -10   1  443.86   20.30
   4 -10   1  434.26   20.30
   4 -10   1  411.46   20.40
   4  10   1  422.26   20.80
   4  10   1  433.76   20.60
   4  10   1  459.25   20.60
   4  10   1  465.45   20.80
   4  10   1  453.95   20.70
   5 -10   1  229.58   11.00
  -5 -10  -1  243.08   11.40
  -5 -10  -1  243.48   11.60
   5 -10   1  227.88   11.00
  -5 -10  -1  228.28   11.50
  -5 -10  -1  245.98   11.50
   5 -10   1  242.98   11.10
  -5 -10  -1  257.67   11.60
   5 -10   1  234.98   11.10
   5 -10   1  251.47   11.10
   5 -10   1  225.58   11.10
  -5 -10  -1  241.08   11.40
   5  10   1  257.47   11.60
   5  10   1  238.08   11.40
   5  10   1  227.48   11.40
   5  10   1  242.78   11.50
   5  10   1  227.88   11.50
   5  10   1  219.58   11.50
  -6 -10  -1    1.20    0.70
   6 -10   1    2.30    0.30
  -6 -10  -1    0.50    0.70
   6 -10   1    2.40    0.30
  -6 -10  -1    1.70    0.70
   6 -10   1    2.40    0.20
   6 -10   1    2.10    0.20
  -6 -10  -1    0.70    0.60
  -6 -10  -1    2.10    0.80
  -6 -10  -1    2.20    0.70
   6 -10   1    2.20    0.30
   6 -10   1    1.90    0.30
   6  10   1    2.00    0.80
   6  10   1    2.50    0.80
   6  10   1    1.70    0.70
   6  10   1    2.20    0.80
   6  10   1    2.30    0.80
   6  10   1    1.70    0.70
   7 -10   1   90.29    4.30
  -7 -10  -1   97.59    5.00
  -7 -10  -1   88.49    4.70
  -7 -10  -1   88.19    4.70
  -7 -10  -1   92.99    4.90
   7 -10   1   88.69    4.30
  -7 -10  -1   84.89    4.80
  -7 -10  -1   92.09    4.90
   7  10   1   95.59    4.90
   7  10   1   88.29    4.70
   7  10   1   86.89    4.90
   7  10   1   90.69    4.90
   7  10   1   88.29    4.90
   7  10   1   93.99    4.70
  -8 -10  -1    0.70    0.80
  -8 -10  -1    0.60    0.70
  -8 -10  -1    1.10    0.90
   8 -10   1    1.50    0.30
  -8 -10  -1    0.00    0.90
   8 -10   1    1.40    0.40
  -8 -10  -1    1.20    0.90
   8  10   1    0.90    0.80
   8  10   1   -0.20    0.90
   8  10   1    0.30    0.70
   8  10   1    1.20    0.80
   8  10   1    0.50    0.80
   8  10   1    1.50    0.90
  -9 -10  -1    4.50    0.90
  -9 -10  -1    2.20    1.00
  -9 -10  -1    2.60    0.90
   9 -10   1    2.40    0.50
  -9 -10  -1    4.00    0.80
   9 -10   1    3.20    0.50
  -9 -10  -1    3.00    1.00
   9  10   1    3.90    1.10
   9  10   1    2.30    0.90
   9  10   1    3.20    0.90
   9  10   1    2.60    0.90
   9  10   1    4.20    1.00
   9  10   1    2.60    0.90
  10 -10   1    4.20    0.60
 -10 -10  -1    3.70    0.80
 -10 -10  -1    3.60    1.10
 -10 -10  -1    4.60    1.00
 -10 -10  -1    3.10    1.10
  10 -10   1    5.30    0.60
  10  10   1    4.70    1.00
  10  10   1    4.00    1.10
  10  10   1    4.30    1.20
  10  10   1    3.90    1.00
  10  10   1    3.50    1.00
  11 -10   1    5.30    0.70
 -11 -10  -1    4.70    0.90
 -11 -10  -1    5.10    1.20
 -11 -10  -1    5.00    1.30
  11 -10   1    5.30    0.70
  11  10   1    4.50    1.20
  11  10   1    5.30    1.20
  11  10   1    5.90    1.20
  11  10   1    5.80    1.30
  11  10   1    3.90    1.10
 -12 -10  -1    3.90    0.90
 -12 -10  -1    3.10    1.10
 -12 -10  -1    3.00    1.10
  12 -10   1    3.90    0.70
 -12 -10  -1    3.70    0.90
  12 -10   1    2.20    0.60
  12  10   1    4.50    1.30
  12  10   1    3.30    1.10
  12  10   1    4.80    1.30
  12  10   1    1.70    1.00
 -13 -10  -1    1.40    0.80
 -13 -10  -1    1.20    1.00
 -13 -10  -1    0.70    0.90
 -13 -10  -1    1.60    1.00
  13 -10   1    1.80    0.60
  13  10   1   -0.60    1.20
  13  10   1    1.20    1.20
  13  10   1    1.70    1.80
  13  10   1    1.60    1.00
  13  10   1    1.10    1.50
  13 -11  -1   21.10    1.60
 -13 -11   1   23.20    2.60
  13 -11  -1   23.90    1.60
 -13 -11   1   21.10    1.80
  13 -11  -1   22.80    1.40
  13 -11  -1   24.00    1.60
 -13 -11   1   16.80    3.00
  13 -11  -1   21.10    1.40
  13 -11  -1   25.20    1.80
  13  11  -1   21.90    2.10
  13  11  -1   27.50    2.50
  13  11  -1   22.90    2.40
  13  11  -1   28.00    2.90
  12 -11  -1   17.50    1.50
  12 -11  -1   17.20    1.20
  12 -11  -1   18.60    1.20
  12 -11  -1   18.00    1.40
 -12 -11   1   20.10    1.80
  12 -11  -1   17.50    1.30
  12 -11  -1   17.40    1.30
 -12 -11   1   20.90    2.00
  12  11  -1   17.40    2.10
  12  11  -1   13.10    1.80
  12  11  -1   19.40    1.90
  12  11  -1   16.40    2.00
  11 -11  -1    6.00    0.90
  11 -11  -1    5.40    0.70
  11 -11  -1    4.90    0.70
 -11 -11   1    6.10    1.40
  11 -11  -1    5.60    0.80
 -11 -11   1    5.90    1.30
 -11 -11   1    5.40    1.10
 -11 -11   1    7.60    1.10
  11 -11  -1    5.20    0.80
  11 -11  -1    5.70    0.80
  11  11  -1    3.40    1.30
  11  11  -1    4.80    1.20
  11  11  -1    2.60    1.10
  11  11  -1    5.60    1.20
  11  11  -1    5.30    1.30
  10 -11  -1    2.90    0.60
 -10 -11   1    5.40    1.20
  10 -11  -1    4.80    0.70
  10 -11  -1    4.50    0.70
 -10 -11   1    3.70    1.20
  10 -11  -1    3.10    0.50
  10 -11  -1    5.40    0.70
  10 -11  -1    3.70    0.70
 -10 -11   1    3.30    1.00
  10  11  -1    3.40    1.10
  10  11  -1    2.30    1.20
  10  11  -1    3.40    1.10
  10  11  -1    2.50    1.10
   9 -11  -1    3.10    0.60
   9 -11  -1    2.90    0.70
  -9 -11   1    3.00    0.90
  -9 -11   1    1.70    0.70
  -9 -11   1    4.50    1.10
   9 -11  -1    3.60    0.50
  -9 -11   1    3.90    0.90
  -9 -11   1    3.10    1.00
  -9 -11   1    4.00    1.00
   9 -11  -1    4.20    0.70
   9  11  -1    4.10    1.00
   9  11  -1    3.90    1.00
   9  11  -1    2.10    1.00
   9  11  -1    5.60    1.20
   9  11  -1    3.20    1.00
   9  11  -1    3.10    1.00
  -8 -11   1   26.90    2.00
   8 -11  -1   29.20    1.60
  -8 -11   1   24.50    2.00
  -8 -11   1   23.90    2.20
   8 -11  -1   26.70    1.50
  -8 -11   1   23.50    1.80
   8 -11  -1   26.60    1.60
   8 -11  -1   27.10    1.60
   8 -11  -1   27.50    1.60
   8 -11  -1   23.70    1.50
  -8 -11   1   26.60    1.90
  -8 -11   1   26.10    2.00
   8  11  -1   23.70    2.00
   8  11  -1   22.60    2.00
   8  11  -1   23.60    1.90
   8  11  -1   25.90    2.00
   8  11  -1   23.30    2.00
   7 -11  -1   71.59    3.60
  -7 -11   1   72.49    4.00
  -7 -11   1   70.79    3.80
   7 -11  -1   74.69    3.50
  -7 -11   1   65.09    3.90
   7 -11  -1   71.29    3.60
  -7 -11   1   71.49    4.00
   7 -11  -1   69.49    3.50
  -7 -11   1   69.39    3.80
   7 -11  -1   62.89    3.50
   7 -11  -1   71.49    3.50
  -7 -11   1   69.39    4.00
  -7  11   1   70.99    3.40
   7  11  -1   68.49    3.80
   7  11  -1   67.79    4.00
  -7  11   1   69.29    3.40
   7  11  -1   68.39    4.00
   7  11  -1   70.79    4.00
  -6 -11   1  105.29    5.50
  -6 -11   1  105.09    5.50
   6 -11  -1  101.89    5.20
  -6 -11   1  101.39    5.50
  -6 -11   1  100.79    5.30
  -6 -11   1  104.19    5.50
   6 -11  -1  103.79    5.10
   6 -11  -1  108.39    5.10
   6 -11  -1   99.49    5.20
   6 -11  -1  102.19    5.10
  -6 -11   1  105.49    5.30
   6  11  -1  103.99    5.40
  -6  11   1  108.79    5.00
   6  11  -1  116.39    5.60
   6  11  -1  104.89    5.50
  -6  11   1  108.99    5.00
   6  11  -1  112.89    5.50
   6  11  -1  101.79    5.50
  -6  11   1   97.09    5.00
   6  11  -1  101.39    5.30
  -6  11   1  106.59    5.00
   5 -11  -1    1.40    0.40
   5 -11  -1    0.70    0.50
  -5 -11   1    1.10    0.70
   5 -11  -1    1.90    0.50
   5 -11  -1    1.10    0.40
  -5 -11   1    1.30    0.60
   5 -11  -1    1.20    0.40
  -5 -11   1    1.50    0.70
  -5 -11   1    1.30    0.70
   5 -11  -1    1.60    0.40
  -5 -11   1   -0.20    0.60
  -5 -11   1    0.50    0.70
  -5  11   1    1.30    0.40
   5  11  -1   -0.10    0.80
   5  11  -1    0.40    0.70
   5  11  -1   -0.50    0.60
  -5  11   1    1.20    0.30
  -5  11   1    1.00    0.40
  -5  11   1    1.00    0.30
   5  11  -1    1.10    0.70
   5  11  -1    0.50    0.70
   5  11  -1    0.00    0.50
   4 -11  -1   17.80    1.20
   4 -11  -1   21.80    1.30
  -4 -11   1   19.70    1.90
  -4 -11   1   20.90    1.50
   4 -11  -1   17.00    1.30
  -4 -11   1   17.50    1.30
  -4 -11   1   18.30    1.40
   4 -11  -1   19.90    1.20
  -4 -11   1   18.20    1.50
   4 -11  -1   19.50    1.30
   4 -11  -1   19.50    1.30
  -4 -11   1   19.20    1.50
  -4  11   1   19.90    1.20
   4  11  -1   18.60    1.40
   4  11  -1   17.60    1.40
   4  11  -1   17.70    1.40
   4  11  -1   18.80    1.50
   4  11  -1   22.20    1.50
  -4  11   1   20.50    1.20
  -4  11   1   18.90    1.20
   4  11  -1   20.10    1.60
  -3 -11   1  210.28    9.90
   3 -11  -1  194.68    9.70
  -3 -11   1  206.58    9.90
   3 -11  -1  213.98    9.80
  -3 -11   1  203.78    9.90
   3 -11  -1  209.78    9.60
   3 -11  -1  213.48    9.70
   3 -11  -1  189.78    9.70
   3 -11  -1  198.88    9.60
  -3 -11   1  215.88    9.80
  -3 -11   1  204.48    9.90
  -3 -11   1  209.98    9.80
  -3  11   1  192.28    9.70
  -3  11   1  205.88    9.70
   3  11  -1  181.08    9.80
   3  11  -1  218.98    9.90
   3  11  -1  200.38    9.90
   3  11  -1  211.68    9.80
   3  11  -1  208.38    9.90
   3  11  -1  200.38    9.70
  -3  11   1  195.78    9.70
  -3  11   1  197.08    9.70
  -2 -11   1   14.70    1.10
  -2 -11   1   12.60    1.00
   2 -11  -1   11.50    0.90
   2 -11  -1   11.10    0.90
  -2 -11   1   12.90    1.00
   2 -11  -1   11.70    1.00
   2 -11  -1   11.60    0.90
   2 -11  -1   10.50    1.00
   2 -11  -1   12.00    1.00
  -2 -11   1   12.50    1.00
  -2 -11   1   12.90    1.10
  -2 -11   1   13.00    1.00
   2  11  -1   12.80    1.30
   2  11  -1   12.10    1.10
   2  11  -1   12.90    1.10
   2  11  -1   12.30    1.10
  -2  11   1    9.50    0.90
  -2  11   1   10.40    0.90
   2  11  -1   11.00    1.00
  -2  11   1   12.20    0.90
  -2  11   1   12.60    0.80
  -2  11   1   11.70    0.90
   2  11  -1   11.70    1.00
  -2  11   1   12.50    0.80
  -1 -11   1  154.98    8.00
   1 -11  -1  160.98    8.00
  -1 -11   1  164.18    7.90
   1 -11  -1  172.28    8.00
  -1 -11   1  164.78    8.00
  -1 -11   1  161.28    8.00
   1 -11  -1  153.68    8.00
   1 -11  -1  163.08    7.90
   1 -11  -1  171.28    7.90
  -1 -11   1  167.88    7.90
  -1 -11   1  165.58    8.00
   1 -11  -1  169.58    7.90
  -1  11   1  169.58    7.80
   1  11  -1  168.08    8.00
   1  11  -1  172.18    7.90
   1  11  -1  155.18    8.00
  -1  11   1  153.78    7.90
   1  11  -1  167.08    8.00
  -1  11   1  163.98    7.80
   1  11  -1  161.78    7.80
  -1  11   1  167.08    8.00
  -1  11   1  171.18    7.90
   0 -11  -1   26.70    1.60
   0 -11   1   25.50    1.50
   0 -11  -1   23.40    1.60
   0 -11   1   22.00    1.50
   0 -11   1   24.70    1.40
   0 -11   1   25.70    1.50
   0 -11   1   24.90    1.60
   0 -11  -1   25.00    1.60
   0 -11  -1   26.00    1.50
   0 -11   1   25.30    1.50
   0 -11  -1   23.40    1.50
   0 -11  -1   25.20    1.60
   0  11   1   26.60    1.50
   0  11  -1   25.60    1.40
   0  11   1   24.20    1.40
   0  11   1   27.30    1.60
   0  11  -1   26.80    1.50
   0  11   1   23.70    1.60
   0  11  -1   25.00    1.40
   0  11   1   23.90    1.60
   0  11  -1   24.10    1.50
   0  11  -1   23.00    1.50
   0  11   1   24.40    1.50
  -1 -11  -1  211.68    9.70
  -1 -11  -1  200.88    9.50
   1 -11   1  190.68    9.50
   1 -11   1  200.08    9.40
   1 -11   1  206.88    9.40
  -1 -11  -1  205.28    9.60
  -1 -11  -1  191.48    9.60
  -1 -11  -1  187.18    9.60
   1 -11   1  198.28    9.50
  -1 -11  -1  206.58    9.70
   1 -11   1  181.88    9.50
  -1  11  -1  204.18    9.50
   1  11   1  202.98    9.60
   1  11   1  207.68    9.60
  -1  11  -1  188.78    9.30
  -1  11  -1  198.08    9.40
   1  11   1  212.88    9.60
   1  11   1  192.68    9.40
  -1  11  -1  183.28    9.40
   1  11   1  203.88    9.50
  -1  11  -1  192.88    9.40
   1  11   1  201.78    9.60
  -1  11  -1  203.98    9.30
  -2 -11  -1  126.39    5.90
   2 -11   1  119.59    5.80
  -2 -11  -1  120.99    6.10
   2 -11   1  125.49    5.80
  -2 -11  -1  123.99    6.00
   2 -11   1  110.09    5.80
  -2 -11  -1  125.49    6.10
   2 -11   1  123.79    5.80
   2 -11   1  112.69    5.80
   2 -11   1  116.99    5.90
  -2 -11  -1  125.29    6.00
   2  11   1  121.19    6.10
  -2  11  -1  122.09    5.80
   2  11   1  123.89    5.90
   2  11   1  123.29    6.00
   2  11   1  129.69    5.90
   2  11   1  116.89    6.00
  -2  11  -1  106.99    5.80
  -3 -11  -1   67.29    3.60
   3 -11   1   70.89    3.50
   3 -11   1   71.69    3.50
   3 -11   1   71.59    3.40
   3 -11   1   63.49    3.40
   3 -11   1   70.99    3.50
   3 -11   1   71.79    3.40
  -3 -11  -1   67.99    3.80
  -3 -11  -1   69.99    3.70
  -3 -11  -1   68.89    3.60
  -3 -11  -1   65.69    3.90
  -3 -11  -1   73.49    3.80
  -3  11  -1   72.49    3.40
   3  11   1   71.99    3.80
   3  11   1   75.39    3.80
  -3  11  -1   66.49    3.40
   3  11   1   71.39    3.80
   3  11   1   67.79    3.60
  -3  11  -1   69.49    3.40
  -3  11  -1   70.09    3.40
   3  11   1   70.59    3.80
  -4 -11  -1   78.89    4.20
   4 -11   1   72.69    3.80
  -4 -11  -1   81.49    4.20
   4 -11   1   73.09    3.80
   4 -11   1   74.39    3.70
  -4 -11  -1   77.59    4.20
  -4 -11  -1   73.29    4.00
  -4 -11  -1   79.59    4.00
   4 -11   1   79.39    3.70
   4 -11   1   77.49    3.80
   4 -11   1   76.29    3.80
  -4 -11  -1   81.19    4.20
  -4  11  -1   77.19    3.60
   4  11   1   83.09    4.20
   4  11   1   81.69    4.10
   4  11   1   75.99    4.20
   4  11   1   84.69    4.20
   4  11   1   76.99    4.20
   4  11   1   79.39    4.00
  -4  11  -1   77.39    3.60
  -5 -11  -1   60.79    3.50
  -5 -11  -1   57.49    3.30
   5 -11   1   66.49    3.00
   5 -11   1   58.09    3.00
  -5 -11  -1   63.99    3.60
   5 -11   1   60.49    3.00
  -5 -11  -1   69.09    4.20
  -5 -11  -1   61.69    3.30
  -5 -11  -1   61.29    3.50
   5 -11   1   64.29    3.00
   5 -11   1   63.59    3.10
   5 -11   1   60.49    3.00
   5  11   1   61.39    3.50
   5  11   1   61.99    3.50
   5  11   1   63.79    3.40
   5  11   1   63.49    3.50
   5  11   1   60.09    3.40
   5  11   1   64.59    3.50
   6 -11   1   58.19    2.90
  -6 -11  -1   62.39    3.60
   6 -11   1   65.39    2.90
  -6 -11  -1   65.49    3.50
   6 -11   1   59.09    2.90
   6 -11   1   62.49    2.90
   6 -11   1   61.99    3.00
   6 -11   1   58.99    2.90
  -6 -11  -1   55.29    3.30
  -6 -11  -1   58.99    3.30
  -6 -11  -1   54.99    3.40
  -6 -11  -1   65.59    3.50
   6  11   1   51.69    3.40
   6  11   1   61.99    3.50
   6  11   1   60.49    3.40
   6  11   1   65.79    3.50
   6  11   1   59.49    3.50
   6  11   1   64.79    3.40
  -7 -11  -1   34.50    2.40
  -7 -11  -1   32.20    2.10
  -7 -11  -1   32.60    2.10
   7 -11   1   32.50    1.70
  -7 -11  -1   35.00    2.30
   7 -11   1   34.00    1.70
  -7 -11  -1   32.80    2.30
  -7 -11  -1   33.30    2.20
   7  11   1   33.50    2.30
   7  11   1   30.20    2.30
   7  11   1   35.10    2.20
   7  11   1   33.90    2.30
   7  11   1   34.90    2.30
   7  11   1   29.00    2.30
  -8 -11  -1   18.20    1.70
   8 -11   1   16.20    1.00
  -8 -11  -1   18.50    1.70
  -8 -11  -1   18.30    1.50
   8 -11   1   15.50    1.00
  -8 -11  -1   16.20    1.60
  -8 -11  -1   16.20    1.50
   8  11   1   18.00    1.60
   8  11   1   17.20    1.50
   8  11   1   19.90    1.70
   8  11   1   15.30    1.60
   8  11   1   16.20    1.70
   8  11   1   16.30    1.50
  -9 -11  -1   17.90    1.50
  -9 -11  -1   21.90    1.90
  -9 -11  -1   20.40    1.80
  -9 -11  -1   19.40    1.80
   9 -11   1   17.80    1.10
   9 -11   1   18.80    1.20
  -9 -11  -1   19.10    1.70
   9  11   1   17.70    1.80
   9  11   1   18.70    1.70
   9  11   1   19.70    1.80
   9  11   1   19.00    1.70
   9  11   1   17.30    1.60
 -10 -11  -1   18.50    1.90
  10 -11   1   19.80    1.30
  10 -11   1   18.50    1.20
 -10 -11  -1   17.50    1.80
 -10 -11  -1   19.30    1.90
 -10 -11  -1   19.50    1.70
  10  11   1   21.70    1.90
  10  11   1   19.70    1.80
  10  11   1   21.80    1.90
  10  11   1   19.60    1.90
  10  11   1   22.50    3.00
  11 -11   1   60.19    3.10
 -11 -11  -1   58.59    3.50
 -11 -11  -1   64.59    3.80
 -11 -11  -1   60.69    3.80
  11  11   1   59.29    3.60
  11  11   1   62.59    3.90
  11  11   1   57.89    3.80
  11  11   1   57.09    3.80
  11  11   1   61.19    3.80
  12 -11   1    1.80    0.60
 -12 -11  -1    0.80    1.10
 -12 -11  -1    0.60    1.00
  12 -11   1    1.10    0.60
 -12 -11  -1    0.10    0.90
  12  11   1    2.20    1.10
  12  11   1    2.70    1.30
  12  11   1    0.30    1.00
  12  11   1    0.10    0.90
  12  11   1    0.90    1.00
 -13 -11  -1    2.80    0.90
 -13 -11  -1    0.70    1.30
 -13 -11  -1    3.40    1.20
  13 -11   1    2.70    0.70
  13 -11   1    3.10    0.70
 -13 -11  -1    3.80    1.30
  13  11   1    4.00    2.30
  13  11   1    2.30    1.20
  13  11   1    4.50    1.40
  13  11   1    1.40    1.10
  13 -12  -1    1.30    0.60
  13 -12  -1    0.70    0.90
 -13 -12   1    0.90    0.90
  13 -12  -1    1.40    0.70
 -13 -12   1    1.60    1.20
  13 -12  -1    1.00    0.70
 -13 -12   1    1.00    1.00
  13 -12  -1    1.10    0.50
  13  12  -1    1.60    1.80
  13  12  -1    1.70    1.00
  13  12  -1    0.20    1.00
  12 -12  -1    2.10    0.70
  12 -12  -1    1.40    0.70
  12 -12  -1    3.10    0.70
 -12 -12   1    3.80    1.00
 -12 -12   1    2.50    1.60
  12 -12  -1    2.00    0.60
  12 -12  -1    2.60    0.50
  12 -12  -1    2.20    0.50
 -12 -12   1    2.40    1.30
  12  12  -1    3.30    1.20
  12  12  -1    2.60    1.00
  12  12  -1    3.50    1.20
  12  12  -1    2.10    1.20
  11 -12  -1   21.80    1.50
  11 -12  -1   19.20    1.30
  11 -12  -1   22.50    1.40
 -11 -12   1   21.80    1.90
 -11 -12   1   23.20    2.20
  11 -12  -1   23.30    1.60
  11 -12  -1   19.90    1.50
  11 -12  -1   23.10    1.50
 -11 -12   1   23.80    2.20
  11  12  -1   21.30    2.20
  11  12  -1   21.20    2.10
  11  12  -1   24.50    2.20
  11  12  -1   19.20    1.90
  10 -12  -1    7.00    0.80
 -10 -12   1    4.20    1.10
 -10 -12   1    4.50    1.00
  10 -12  -1    7.70    0.90
  10 -12  -1    6.10    0.70
  10 -12  -1    6.10    0.80
 -10 -12   1    4.70    1.30
 -10 -12   1    4.60    1.20
  10 -12  -1    7.50    0.80
  10 -12  -1    5.30    0.70
  10  12  -1    5.30    1.20
  10  12  -1    6.60    1.40
  10  12  -1    5.80    1.30
  10  12  -1    4.50    1.10
  10  12  -1    6.00    1.20
  -9 -12   1   -0.90    0.90
   9 -12  -1   -0.50    0.40
   9 -12  -1   -0.30    0.50
  -9 -12   1   -0.30    0.80
  -9 -12   1   -1.60    0.70
   9 -12  -1   -1.00    0.40
  -9 -12   1   -0.10    0.80
   9 -12  -1    0.60    0.80
   9 -12  -1    0.40    0.40
   9  12  -1   -0.30    0.90
   9  12  -1    0.20    0.80
   9  12  -1    0.60    0.90
   9  12  -1    0.00    0.70
   9  12  -1   -0.10    0.70
   8 -12  -1    5.00    0.70
   8 -12  -1    4.40    0.70
   8 -12  -1    3.50    0.60
  -8 -12   1    2.80    1.00
   8 -12  -1    3.50    0.60
  -8 -12   1    4.50    1.10
   8 -12  -1    3.10    0.50
   8 -12  -1    3.80    0.60
  -8 -12   1    3.50    1.00
  -8 -12   1    2.70    0.70
  -8 -12   1    5.10    1.00
  -8 -12   1    4.10    1.00
   8  12  -1    3.90    1.00
   8  12  -1    4.30    1.00
   8  12  -1    4.80    1.00
   8  12  -1    4.60    1.00
   8  12  -1    4.10    1.10
  -7 -12   1    6.70    1.10
   7 -12  -1    5.50    0.80
  -7 -12   1    6.70    1.10
   7 -12  -1    5.80    0.60
  -7 -12   1    5.80    1.10
   7 -12  -1    7.10    0.70
  -7 -12   1    4.80    0.90
  -7 -12   1    7.10    1.00
  -7 -12   1    7.10    1.20
   7 -12  -1    6.30    0.80
   7 -12  -1    7.00    0.70
   7  12  -1    6.30    1.10
  -7  12   1    5.90    0.50
  -7  12   1    5.80    0.50
   7  12  -1    6.20    1.00
   7  12  -1    6.40    1.20
   7  12  -1    6.70    1.10
   7  12  -1    6.40    1.10
   6 -12  -1   -0.50    0.40
  -6 -12   1   -0.50    0.70
   6 -12  -1    0.80    0.40
   6 -12  -1   -0.30    0.40
  -6 -12   1    0.40    0.80
  -6 -12   1   -0.40    0.60
  -6 -12   1   -0.30    0.70
  -6 -12   1   -1.00    0.60
   6 -12  -1    0.10    0.40
   6 -12  -1   -0.70    0.50
   6 -12  -1   -0.20    0.50
  -6 -12   1    0.00    0.70
   6  12  -1   -0.60    0.60
   6  12  -1   -1.00    0.70
  -6  12   1   -0.50    0.30
   6  12  -1    0.00    0.80
  -6  12   1   -0.30    0.30
  -6  12   1   -0.20    0.30
  -6  12   1    0.10    0.30
   6  12  -1   -0.30    0.70
   6  12  -1    0.90    0.70
   6  12  -1   -1.40    0.60
  -5 -12   1    5.60    0.80
  -5 -12   1    4.00    0.90
  -5 -12   1    4.60    0.90
  -5 -12   1    5.40    0.90
  -5 -12   1    4.80    1.00
   5 -12  -1    5.70    0.70
   5 -12  -1    5.40    0.60
   5 -12  -1    5.20    0.60
   5 -12  -1    4.50    0.60
  -5 -12   1    4.50    0.90
   5 -12  -1    5.60    0.70
   5 -12  -1    5.20    0.60
  -5  12   1    5.50    0.60
  -5  12   1    4.30    0.50
   5  12  -1    5.20    0.90
   5  12  -1    4.80    0.90
  -5  12   1    5.80    0.60
   5  12  -1    2.90    0.70
   5  12  -1    5.80    1.00
   5  12  -1    5.30    1.00
  -5  12   1    5.10    0.60
   5  12  -1    4.50    0.80
  -4 -12   1   15.40    1.30
  -4 -12   1   16.70    1.50
   4 -12  -1   18.00    1.20
   4 -12  -1   18.20    1.20
  -4 -12   1   15.00    1.30
  -4 -12   1   16.10    1.50
  -4 -12   1   20.20    1.50
   4 -12  -1   19.80    1.20
   4 -12  -1   17.80    1.20
   4 -12  -1   20.00    1.30
  -4 -12   1   17.00    1.40
   4 -12  -1   16.90    1.10
   4  12  -1   19.50    1.50
  -4  12   1   17.90    1.10
   4  12  -1   16.60    1.50
   4  12  -1   17.90    1.40
   4  12  -1   15.00    1.30
  -4  12   1   19.00    1.10
   4  12  -1   17.90    1.40
   4  12  -1   17.60    1.50
  -4  12   1   18.40    1.20
   3 -12  -1    8.70    0.90
  -3 -12   1    9.50    1.00
   3 -12  -1    8.70    0.80
  -3 -12   1   10.20    1.00
   3 -12  -1    7.00    0.80
  -3 -12   1    9.90    1.10
  -3 -12   1    9.50    1.00
   3 -12  -1    7.90    0.80
   3 -12  -1    9.00    0.90
   3 -12  -1    7.50    0.80
  -3 -12   1    7.70    0.90
  -3 -12   1    9.30    1.00
   3  12  -1    9.70    1.10
   3  12  -1   10.50    1.00
   3  12  -1    9.40    1.20
   3  12  -1    8.90    0.90
  -3  12   1    9.40    0.80
  -3  12   1    7.30    0.80
   3  12  -1    9.70    1.10
  -3  12   1    7.10    0.70
   3  12  -1    8.60    0.90
  -3  12   1    8.20    0.80
  -2 -12   1    3.30    0.70
  -2 -12   1    1.30    0.60
   2 -12  -1    3.60    0.60
  -2 -12   1    2.70    0.60
  -2 -12   1    2.30    0.60
  -2 -12   1    2.70    0.60
   2 -12  -1    2.80    0.50
  -2 -12   1    3.00    0.60
   2 -12  -1    2.70    0.60
   2 -12  -1    2.30    0.50
   2 -12  -1    3.10    0.60
   2 -12  -1    2.30    0.60
   2  12  -1    2.80    0.60
  -2  12   1    2.50    0.40
   2  12  -1    3.10    0.70
  -2  12   1    3.00    0.50
   2  12  -1    2.50    0.60
   2  12  -1    3.70    0.70
   2  12  -1    3.20    0.70
  -2  12   1    2.60    0.40
  -2  12   1    1.90    0.50
  -2  12   1    3.30    0.60
  -2  12   1    3.10    0.60
   2  12  -1    2.30    0.60
   1 -12  -1   18.50    1.30
   1 -12  -1   15.70    1.30
   1 -12  -1   17.00    1.30
  -1 -12   1   15.20    1.30
  -1 -12   1   20.00    1.40
  -1 -12   1   18.50    1.30
   1 -12  -1   16.10    1.20
  -1 -12   1   17.40    1.20
   1 -12  -1   18.20    1.20
   1 -12  -1   18.30    1.30
  -1 -12   1   19.00    1.30
  -1 -12   1   17.60    1.20
  -1  12   1   19.60    1.10
   1  12  -1   17.00    1.30
   1  12  -1   19.70    1.30
   1  12  -1   17.50    1.20
   1  12  -1   20.20    1.30
  -1  12   1   17.30    1.20
   1  12  -1   16.80    1.30
  -1  12   1   20.20    1.30
  -1  12   1   19.70    1.10
  -1  12   1   16.60    1.20
   1  12  -1   18.80    1.20
   0 -12  -1    0.60    0.50
   0 -12   1   -0.10    0.40
   0 -12   1    0.70    0.40
   0 -12   1    1.10    0.40
   0 -12  -1   -0.20    0.50
   0 -12  -1    0.30    0.70
   0 -12  -1    0.90    0.50
   0 -12   1    0.00    0.40
   0 -12  -1    0.00    0.40
   0 -12  -1   -0.10    0.40
   0 -12   1    0.20    0.40
   0 -12   1    0.30    0.40
   0  12  -1   -0.10    0.40
   0  12  -1    0.40    0.20
   0  12  -1    0.10    0.40
   0  12   1    0.10    0.40
   0  12   1    0.50    0.70
   0  12   1    0.00    0.40
   0  12   1    0.30    0.40
   0  12   1    0.10    0.50
   0  12  -1    0.20    0.40
   0  12  -1    0.00    0.40
   0  12   1    0.30    0.60
   0  12  -1    0.20    0.40
  -1 -12  -1   59.89    3.00
  -1 -12  -1   50.59    2.90
  -1 -12  -1   54.19    3.00
   1 -12   1   56.89    2.80
   1 -12   1   58.49    2.90
   1 -12   1   56.09    2.90
  -1 -12  -1   49.00    3.00
   1 -12   1   53.09    2.90
   1 -12   1   49.70    2.90
  -1 -12  -1   55.29    3.20
   1 -12   1   56.49    2.80
  -1 -12  -1   54.09    3.10
  -1  12  -1   48.70    2.80
  -1  12  -1   58.49    2.70
  -1  12  -1   58.69    2.90
   1  12   1   61.29    3.00
   1  12   1   57.99    2.90
   1  12   1   51.59    3.00
   1  12   1   52.09    3.30
  -1  12  -1   59.19    2.70
  -1  12  -1   55.49    2.90
  -1  12  -1   49.10    2.80
   1  12   1   56.59    2.90
  -2 -12  -1    2.30    0.60
  -2 -12  -1    3.00    0.70
   2 -12   1    2.40    0.40
   2 -12   1    2.50    0.50
   2 -12   1    3.30    0.50
  -2 -12  -1    2.80    0.70
   2 -12   1    2.80    0.50
  -2 -12  -1    2.50    0.60
  -2 -12  -1    2.90    0.60
  -2 -12  -1    2.10    0.70
   2 -12   1    2.60    0.50
   2 -12   1    3.20    0.50
  -2  12  -1    3.10    0.50
   2  12   1    2.80    0.70
  -2  12  -1    2.50    0.40
  -2  12  -1    2.30    0.40
   2  12   1    3.30    0.70
   2  12   1    3.20    0.70
   2  12   1    2.60    0.60
  -2  12  -1    2.80    0.50
   2  12   1    2.10    0.70
  -3 -12  -1  285.27   14.90
  -3 -12  -1  315.87   14.80
  -3 -12  -1  313.97   14.90
   3 -12   1  325.67   14.70
   3 -12   1  324.07   14.60
   3 -12   1  300.37   14.50
   3 -12   1  312.37   14.60
   3 -12   1  313.47   14.60
   3 -12   1  299.77   14.60
  -3 -12  -1  308.67   14.80
  -3 -12  -1  298.47   14.90
  -3 -12  -1  318.07   14.90
   3  12   1  303.87   14.90
   3  12   1  321.17   14.80
   3  12   1  298.97   14.70
   3  12   1  313.47   14.90
  -3  12  -1  307.37   14.60
   3  12   1  320.47   14.90
  -3  12  -1  330.27   14.60
  -3  12  -1  319.67   14.60
   4 -12   1   12.40    0.90
   4 -12   1   11.60    0.80
  -4 -12  -1   14.10    1.30
  -4 -12  -1   11.70    1.20
  -4 -12  -1   13.00    1.20
   4 -12   1   11.00    0.80
   4 -12   1   14.00    1.10
   4 -12   1   11.40    0.80
  -4 -12  -1   11.40    1.20
  -4 -12  -1   10.10    1.00
   4 -12   1   11.40    0.90
  -4 -12  -1   11.70    1.30
   4  12   1   14.30    1.20
   4  12   1   12.10    1.20
   4  12   1   10.60    1.10
   4  12   1   12.30    1.20
  -4  12  -1   11.20    0.70
   4  12   1   11.20    1.10
  -4  12  -1   11.40    0.70
   4  12   1   14.00    1.20
   5 -12   1    0.20    0.40
  -5 -12  -1    0.70    0.60
   5 -12   1    0.80    0.30
   5 -12   1    0.40    0.30
   5 -12   1    0.50    0.30
  -5 -12  -1    0.40    0.70
  -5 -12  -1    0.20    0.70
  -5 -12  -1    0.20    0.70
  -5 -12  -1    0.50    0.70
   5 -12   1    0.40    0.40
  -5 -12  -1    0.70    0.70
   5 -12   1    0.30    0.30
   5  12   1    0.90    0.80
   5  12   1    0.40    0.60
   5  12   1    0.20    0.60
   5  12   1   -0.10    0.60
   5  12   1   -0.30    0.80
   5  12   1    0.10    0.60
   6 -12   1    1.30    0.30
   6 -12   1    1.40    0.40
  -6 -12  -1    0.20    0.70
   6 -12   1    1.10    0.20
  -6 -12  -1    0.60    0.70
  -6 -12  -1   -0.10    0.80
  -6 -12  -1    0.20    0.80
  -6 -12  -1    1.20    0.90
   6 -12   1    1.20    0.30
   6 -12   1    1.30    0.30
  -6 -12  -1    1.60    0.80
   6  12   1    1.30    0.70
   6  12   1    0.70    0.70
   6  12   1    1.10    0.60
   6  12   1    2.30    1.60
   6  12   1    2.70    0.90
   6  12   1    0.10    0.90
  -7 -12  -1    8.50    1.00
   7 -12   1    7.60    0.60
  -7 -12  -1    6.70    1.20
  -7 -12  -1    5.80    1.00
  -7 -12  -1    7.80    1.10
   7 -12   1    7.70    0.60
  -7 -12  -1    7.20    1.10
  -7 -12  -1    9.90    1.40
   7  12   1    7.40    1.10
   7  12   1    9.50    1.30
   7  12   1    7.00    1.10
   7  12   1    7.30    1.20
   7  12   1    9.10    1.20
  -8 -12  -1   -0.70    0.80
  -8 -12  -1   -0.30    0.60
   8 -12   1   -0.20    0.30
  -8 -12  -1   -0.30    0.70
  -8 -12  -1   -0.10    0.80
  -8 -12  -1    1.10    0.90
  -8 -12  -1   -1.10    0.80
   8 -12   1   -0.20    0.30
   8  12   1   -0.20    0.70
   8  12   1    0.70    0.80
   8  12   1   -0.60    0.80
   8  12   1    0.30    0.90
   8  12   1    0.00    0.80
   9 -12   1   11.40    0.80
  -9 -12  -1   10.10    1.40
  -9 -12  -1   13.70    1.60
  -9 -12  -1   11.70    1.60
  -9 -12  -1   11.10    1.40
   9 -12   1   10.60    0.80
   9  12   1   10.00    1.50
   9  12   1   10.20    1.50
   9  12   1    9.30    1.40
   9  12   1   12.00    1.60
   9  12   1   13.60    1.50
 -10 -12  -1    6.40    1.30
  10 -12   1    4.00    0.50
 -10 -12  -1    4.90    1.60
 -10 -12  -1    2.70    1.00
  10 -12   1    4.00    0.60
  10  12   1    2.30    1.20
  10  12   1    3.30    1.10
  10  12   1    3.70    1.20
  10  12   1    3.70    1.20
  10  12   1    4.10    1.20
 -11 -12  -1    2.00    1.70
  11 -12   1    2.90    0.60
 -11 -12  -1    1.20    0.80
 -11 -12  -1    1.90    1.00
 -11 -12  -1   -0.50    0.90
  11  12   1    3.70    1.30
  11  12   1    2.60    1.10
  11  12   1    1.60    1.00
  11  12   1    1.80    1.00
  11  12   1    2.40    1.10
  12 -12   1   -0.50    0.50
 -12 -12  -1   -1.10    0.80
  12 -12   1    0.20    0.50
 -12 -12  -1    1.10    1.10
 -12 -12  -1    0.50    1.00
  12  12   1   -0.20    1.10
  12  12   1   -1.40    0.80
  12  12   1   -0.70    0.90
  12  12   1   -0.90    1.10
  13 -12   1    0.40    0.50
 -13 -12  -1    1.60    0.90
 -13 -12  -1    0.20    1.70
 -13 -12  -1    0.70    1.20
  13  12   1    0.00    1.00
  13  12   1    0.00    1.40
  13  12   1    0.90    1.10
 -13 -13   1    0.40    1.00
 -13 -13   1    2.90    1.00
  13 -13  -1    0.50    0.40
  13 -13  -1    0.10    0.70
 -13 -13   1    0.80    1.30
  13 -13  -1   -0.10    0.60
  13  13  -1    1.50    1.80
  13  13  -1   -0.60    1.00
  13  13  -1    0.40    1.00
  12 -13  -1    4.60    0.70
 -12 -13   1    6.40    1.40
  12 -13  -1    5.70    0.60
 -12 -13   1    3.20    1.10
  12 -13  -1    5.40    0.70
 -12 -13   1    4.30    1.40
  12 -13  -1    4.70    0.80
  12 -13  -1    5.20    0.90
  12  13  -1    5.60    1.50
  12  13  -1    1.40    1.20
  12  13  -1    3.50    1.30
  12  13  -1    3.50    1.10
  11 -13  -1    0.80    0.40
 -11 -13   1   -0.10    1.10
  11 -13  -1    1.00    0.60
  11 -13  -1    0.60    0.40
  11 -13  -1    0.50    0.50
  11 -13  -1    1.10    0.60
  11 -13  -1    0.60    0.50
 -11 -13   1    2.20    1.00
 -11 -13   1   -0.30    1.40
  11  13  -1    0.30    1.00
  11  13  -1    1.90    1.10
  11  13  -1    0.80    1.00
  11  13  -1    1.30    1.00
 -10 -13   1   18.90    2.10
 -10 -13   1   16.30    1.80
  10 -13  -1   17.70    1.20
  10 -13  -1   18.10    1.30
  10 -13  -1   19.40    1.20
  10 -13  -1   18.80    1.40
  10 -13  -1   19.70    1.30
  10 -13  -1   17.30    1.30
  10  13  -1   16.50    2.00
  10  13  -1   19.50    2.00
  10  13  -1   16.30    1.70
  10  13  -1   18.00    1.90
  10  13  -1   17.10    2.00
  -9 -13   1    1.80    0.80
  -9 -13   1    1.00    0.90
   9 -13  -1    2.00    0.50
  -9 -13   1    2.10    1.40
   9 -13  -1    1.70    0.60
   9 -13  -1    1.60    0.60
  -9 -13   1    1.70    0.90
   9 -13  -1    2.70    0.60
   9 -13  -1    1.40    0.50
   9 -13  -1    1.40    0.50
  -9 -13   1    3.80    1.20
   9  13  -1    1.90    0.90
   9  13  -1    2.40    0.90
   9  13  -1    2.40    1.00
   9  13  -1    3.50    1.20
   9  13  -1    1.90    0.90
  -8 -13   1    9.40    1.30
  -8 -13   1    7.20    1.30
   8 -13  -1    7.60    0.80
  -8 -13   1    6.60    1.20
   8 -13  -1    7.90    0.90
  -8 -13   1    7.20    1.30
   8 -13  -1    6.40    0.70
  -8 -13   1    8.60    1.20
   8 -13  -1    8.20    0.80
   8 -13  -1    7.70    0.80
   8  13  -1    7.80    1.20
   8  13  -1    6.20    1.00
   8  13  -1    9.40    1.30
   8  13  -1    6.90    1.20
   8  13  -1    7.10    1.30
  -7 -13   1    0.40    0.70
   7 -13  -1   -0.20    0.50
   7 -13  -1    0.00    0.40
  -7 -13   1    0.70    0.70
   7 -13  -1    0.60    0.50
   7 -13  -1    0.00    0.40
   7 -13  -1   -0.70    0.50
  -7 -13   1   -0.40    0.80
   7 -13  -1    0.10    0.40
  -7 -13   1    0.40    0.60
  -7 -13   1   -0.30    0.90
  -7 -13   1    0.00    0.80
  -7  13   1    0.00    0.20
   7  13  -1   -0.60    0.70
   7  13  -1   -1.90    0.70
   7  13  -1   -1.30    0.60
   7  13  -1   -0.30    0.70
   7  13  -1   -0.60    0.80
  -6 -13   1  100.29    5.30
  -6 -13   1   92.99    5.30
  -6 -13   1   94.69    5.10
  -6 -13   1   99.29    5.40
   6 -13  -1  104.99    4.90
   6 -13  -1  101.29    5.00
   6 -13  -1  102.19    4.90
   6 -13  -1   93.19    4.90
  -6 -13   1   98.69    5.30
  -6 -13   1   88.79    5.10
   6 -13  -1   95.69    4.80
   6 -13  -1  105.19    5.00
   6  13  -1  100.59    5.30
   6  13  -1  100.59    5.30
   6  13  -1  102.39    5.40
  -6  13   1   95.89    4.80
   6  13  -1   98.09    5.10
   6  13  -1   95.79    5.10
  -6  13   1  102.89    4.80
  -6  13   1  104.29    4.70
   6  13  -1   97.99    5.30
   5 -13  -1   22.00    1.50
  -5 -13   1   28.10    1.90
  -5 -13   1   23.70    1.70
   5 -13  -1   25.80    1.50
   5 -13  -1   24.90    1.60
  -5 -13   1   25.80    1.90
   5 -13  -1   26.00    1.60
   5 -13  -1   27.90    1.60
  -5 -13   1   21.60    1.70
   5 -13  -1   23.50    1.50
  -5 -13   1   28.50    2.10
  -5  13   1   27.70    1.80
   5  13  -1   25.70    1.90
  -5  13   1   25.50    1.50
  -5  13   1   27.30    1.50
   5  13  -1   27.50    2.00
   5  13  -1   27.60    2.00
  -5  13   1   25.20    1.50
   5  13  -1   27.00    1.90
   5  13  -1   22.50    1.70
   5  13  -1   24.00    1.70
  -4 -13   1   -0.90    0.60
   4 -13  -1    1.10    0.50
   4 -13  -1    1.10    0.50
   4 -13  -1    1.20    0.50
  -4 -13   1    1.20    0.70
  -4 -13   1    0.30    0.70
   4 -13  -1    2.20    0.60
   4 -13  -1    1.00    0.50
  -4 -13   1    0.70    0.70
   4 -13  -1    0.80    0.40
  -4 -13   1    1.00    0.60
  -4 -13   1    0.10    0.60
   4  13  -1    0.30    0.70
   4  13  -1    0.30    0.60
  -4  13   1    0.50    0.40
  -4  13   1    0.60    0.40
   4  13  -1    0.70    0.70
   4  13  -1    0.20    0.60
   4  13  -1   -0.20    0.60
   4  13  -1    0.70    0.60
  -4  13   1    0.70    0.40
  -4  13   1    0.70    0.40
  -3 -13   1   74.49    3.80
  -3 -13   1   68.19    3.70
  -3 -13   1   66.59    3.60
   3 -13  -1   68.39    3.60
  -3 -13   1   63.79    3.60
   3 -13  -1   65.49    3.60
  -3 -13   1   68.39    3.80
   3 -13  -1   69.99    3.50
   3 -13  -1   64.19    3.60
   3 -13  -1   67.99    3.50
  -3 -13   1   64.89    3.70
   3 -13  -1   70.99    3.60
   3  13  -1   68.79    3.60
   3  13  -1   68.99    3.70
   3  13  -1   74.69    3.80
   3  13  -1   67.19    3.60
  -3  13   1   70.99    3.50
  -3  13   1   73.09    3.50
  -3  13   1   67.99    3.50
   3  13  -1   65.69    3.70
  -3  13   1   69.29    3.50
   3  13  -1   70.39    3.70
   2 -13  -1   47.30    2.60
  -2 -13   1   51.69    2.70
   2 -13  -1   48.30    2.50
  -2 -13   1   48.70    2.70
   2 -13  -1   42.40    2.60
  -2 -13   1   46.30    2.60
  -2 -13   1   45.70    2.70
  -2 -13   1   47.60    2.60
   2 -13  -1   39.20    2.60
  -2 -13   1   44.80    2.80
   2 -13  -1   46.60    2.60
   2 -13  -1   46.90    2.50
   2  13  -1   46.70    2.70
   2  13  -1   46.10    2.70
  -2  13   1   42.60    2.50
  -2  13   1   51.49    2.60
  -2  13   1   47.30    2.30
   2  13  -1   47.60    2.70
  -2  13   1   49.20    2.30
  -2  13   1   46.20    2.50
  -2  13   1   41.90    2.50
   2  13  -1   49.50    2.60
   2  13  -1   48.30    2.50
   2  13  -1   48.00    2.70
  -1 -13   1   83.39    4.30
   1 -13  -1   84.29    4.30
  -1 -13   1   80.49    4.30
  -1 -13   1   82.79    4.40
   1 -13  -1   83.59    4.20
   1 -13  -1   88.09    4.30
   1 -13  -1   87.59    4.30
  -1 -13   1   85.59    4.20
  -1 -13   1   79.89    4.30
  -1 -13   1   82.39    4.30
   1 -13  -1   83.99    4.40
   1 -13  -1   83.29    4.60
   1  13  -1   76.09    4.30
   1  13  -1   89.19    4.30
  -1  13   1   83.89    4.30
   1  13  -1   76.29    4.30
  -1  13   1   75.89    4.20
  -1  13   1   89.49    4.30
  -1  13   1   84.69    4.10
   1  13  -1   80.29    4.30
   1  13  -1   85.39    4.20
   1  13  -1   83.29    4.30
  -1  13   1   88.09    4.10
   0 -13   1   69.99    4.10
   0 -13  -1   78.49    4.00
   0 -13  -1   71.59    4.00
   0 -13   1   74.99    4.00
   0 -13  -1   83.29    4.10
   0 -13   1   77.39    3.90
   0 -13   1   77.29    3.90
   0 -13  -1   73.99    3.90
   0 -13  -1   75.99    4.00
   0 -13   1   75.89    3.80
   0  13  -1   73.09    3.90
   0  13   1   76.79    4.00
   0  13   1   67.89    3.90
   0  13   1   68.09    3.80
   0  13  -1   80.49    3.90
   0  13   1   72.49    4.00
   0  13  -1   84.99    3.90
   0  13  -1   80.39    3.70
   0  13   1   79.29    3.80
   0  13  -1   80.79    3.80
   0  13   1   65.69    3.90
  -1 -13  -1   14.30    1.20
   1 -13   1   14.90    1.00
   1 -13   1   13.90    1.10
  -1 -13  -1   15.50    1.10
   1 -13   1   13.10    1.00
   1 -13   1   12.10    1.00
  -1 -13  -1   13.50    1.20
  -1 -13  -1   13.10    1.20
   1 -13   1   12.20    1.00
  -1 -13  -1   14.50    1.10
  -1 -13  -1   13.80    1.20
   1 -13   1   14.30    1.00
   1  13   1   11.90    1.10
   1  13   1   13.20    1.20
  -1  13  -1   14.20    0.80
   1  13   1   13.60    1.20
  -1  13  -1   12.90    0.80
  -1  13  -1   14.40    1.20
  -1  13  -1   11.80    1.00
   1  13   1   13.00    1.20
  -1  13  -1   13.00    1.00
   1  13   1   12.60    1.10
  -1  13  -1   13.60    1.10
  -2 -13  -1   24.60    1.70
   2 -13   1   22.30    1.40
   2 -13   1   22.30    1.40
  -2 -13  -1   25.20    1.70
   2 -13   1   21.90    1.40
  -2 -13  -1   22.70    1.60
   2 -13   1   23.70    1.50
  -2 -13  -1   22.60    1.50
   2 -13   1   23.00    1.40
   2 -13   1   20.30    1.30
  -2 -13  -1   20.30    1.50
  -2 -13  -1   22.80    1.60
   2  13   1   24.20    1.70
   2  13   1   25.20    1.70
  -2  13  -1   22.50    1.40
   2  13   1   21.20    1.50
  -2  13  -1   21.70    1.40
  -2  13  -1   23.10    1.40
   2  13   1   23.60    1.60
  -2  13  -1   23.50    1.40
  -3 -13  -1   71.89    4.10
   3 -13   1   80.09    4.00
  -3 -13  -1   77.49    4.30
   3 -13   1   77.69    4.00
  -3 -13  -1   84.79    4.30
   3 -13   1   78.09    3.90
  -3 -13  -1   81.99    4.10
   3 -13   1   79.19    3.90
  -3 -13  -1   81.19    4.30
  -3 -13  -1   86.39    4.30
   3 -13   1   77.09    4.00
   3 -13   1   70.59    4.00
  -3  13  -1   82.69    3.90
   3  13   1   85.29    4.30
   3  13   1   84.69    4.30
   3  13   1   75.69    4.10
  -3  13  -1   80.09    4.20
   3  13   1   75.49    4.20
   3  13   1   81.89    4.10
  -3  13  -1   76.49    3.90
  -3  13  -1   79.89    3.90
  -4 -13  -1   11.00    1.20
  -4 -13  -1   12.90    1.20
  -4 -13  -1   10.80    1.20
  -4 -13  -1   15.20    1.40
   4 -13   1   12.60    0.90
   4 -13   1   13.00    0.90
   4 -13   1   11.90    0.90
   4 -13   1   12.10    0.90
   4 -13   1   13.60    1.00
  -4 -13  -1    9.40    1.10
  -4 -13  -1   13.50    1.40
   4 -13   1   11.40    0.90
   4  13   1   12.50    1.20
   4  13   1   10.40    1.20
   4  13   1   12.10    1.30
  -4  13  -1   13.00    0.70
   4  13   1   12.10    1.20
  -4  13  -1   11.80    0.70
   4  13   1   11.30    1.20
   4  13   1   11.30    1.20
  -4  13  -1   12.80    0.70
  -5 -13  -1   71.19    3.90
  -5 -13  -1   65.09    3.90
   5 -13   1   68.19    3.40
   5 -13   1   71.99    3.40
   5 -13   1   69.89    3.40
  -5 -13  -1   64.49    3.70
  -5 -13  -1   71.49    3.90
   5 -13   1   70.69    3.50
   5 -13   1   64.69    3.40
  -5 -13  -1   77.79    4.10
  -5 -13  -1   69.49    3.70
   5 -13   1   68.59    3.40
   5  13   1   70.39    3.80
   5  13   1   68.09    3.70
   5  13   1   68.49    3.90
   5  13   1   73.49    3.90
   5  13   1   65.89    3.90
   5  13   1   66.39    3.90
  -6 -13  -1   66.19    3.80
  -6 -13  -1   60.09    3.50
   6 -13   1   69.49    3.10
  -6 -13  -1   64.69    3.70
   6 -13   1   61.89    3.10
   6 -13   1   60.69    3.10
  -6 -13  -1   61.39    3.60
  -6 -13  -1   59.09    3.50
  -6 -13  -1   65.39    3.70
   6 -13   1   58.29    3.10
   6 -13   1   67.49    3.10
   6  13   1   67.79    3.70
   6  13   1   55.89    3.60
   6  13   1   65.99    3.70
   6  13   1   70.19    3.80
   6  13   1   62.19    3.50
   7 -13   1   36.30    1.90
  -7 -13  -1   38.70    2.40
  -7 -13  -1   41.40    2.90
  -7 -13  -1   45.50    2.80
   7 -13   1   37.10    1.90
  -7 -13  -1   40.00    2.60
  -7 -13  -1   37.90    2.40
  -7 -13  -1   38.50    2.60
   7  13   1   37.10    2.50
   7  13   1   35.90    2.50
   7  13   1   36.20    2.60
   7  13   1   32.40    2.40
   7  13   1   37.20    2.60
  -8 -13  -1   10.30    1.90
  -8 -13  -1    9.30    1.30
  -8 -13  -1   11.00    1.50
  -8 -13  -1    9.60    1.20
   8 -13   1    9.30    0.70
  -8 -13  -1   10.40    1.40
   8  13   1   10.30    1.30
   8  13   1    8.60    1.30
   8  13   1   10.70    1.30
   8  13   1    9.10    1.40
   8  13   1    8.20    1.30
  -9 -13  -1   11.90    1.40
  -9 -13  -1   14.70    1.40
  -9 -13  -1   14.30    1.70
  -9 -13  -1   15.60    1.80
   9 -13   1   10.60    0.90
   9 -13   1   11.90    0.90
  -9 -13  -1   14.00    1.70
   9  13   1    9.50    1.30
   9  13   1   10.10    1.50
   9  13   1   11.00    1.80
   9  13   1   13.60    1.70
   9  13   1   12.90    1.70
  10 -13   1    0.50    0.40
 -10 -13  -1   -1.30    1.00
 -10 -13  -1   -0.80    0.80
 -10 -13  -1   -0.80    1.00
  10 -13   1    0.50    0.40
 -10 -13  -1    0.80    0.80
  10  13   1    0.30    0.90
  10  13   1   -0.20    0.90
  10  13   1   -1.50    0.90
  10  13   1    0.30    1.00
  10  13   1    0.00    1.10
 -11 -13  -1    0.10    0.80
  11 -13   1    1.20    0.50
 -11 -13  -1    0.10    1.10
 -11 -13  -1    0.10    1.00
  11  13   1   -0.20    1.10
  11  13   1   -0.50    0.90
  11  13   1    1.10    1.10
  11  13   1    0.30    1.10
 -12 -13  -1    0.50    0.90
  12 -13   1    2.00    0.50
  12 -13   1    2.00    0.50
 -12 -13  -1    2.00    1.20
 -12 -13  -1    1.00    1.70
  12  13   1    0.20    1.00
  12  13   1    0.50    1.00
  12  13   1    2.00    1.10
  12  13   1    1.40    1.20
 -12 -14   1   -0.50    1.10
 -12 -14   1   -0.60    1.00
  12 -14  -1   -0.10    0.40
  12 -14  -1    1.60    0.70
 -12 -14   1   -0.30    1.00
  12  14  -1   -0.50    1.90
  12  14  -1    1.40    1.30
  12  14  -1   -1.20    1.60
  11 -14  -1    6.90    0.60
  11 -14  -1    6.20    0.90
 -11 -14   1    6.00    1.50
  11 -14  -1    6.70    0.80
  11 -14  -1    7.80    0.80
  11 -14  -1    5.70    0.60
 -11 -14   1    5.40    1.20
 -11 -14   1    7.50    1.40
  11  14  -1    6.70    1.50
  11  14  -1    7.00    1.60
  11  14  -1    7.80    1.50
  11  14  -1    5.50    1.30
  10 -14  -1    1.10    0.60
 -10 -14   1    0.90    1.50
  10 -14  -1   -0.80    0.50
 -10 -14   1   -0.70    0.90
  10 -14  -1   -0.50    0.50
  10 -14  -1    0.40    0.40
  10 -14  -1    0.10    0.40
 -10 -14   1    0.20    1.10
  10  14  -1   -0.80    0.90
  10  14  -1   -0.40    0.90
  10  14  -1   -0.90    1.00
  10  14  -1   -0.40    1.10
   9 -14  -1   78.29    4.00
  -9 -14   1   76.19    4.30
  -9 -14   1   79.59    4.60
   9 -14  -1   70.19    3.80
  -9 -14   1   75.69    4.60
   9 -14  -1   78.99    3.90
   9 -14  -1   78.79    4.00
   9 -14  -1   82.89    4.00
  -9 -14   1   81.19    4.60
   9  14  -1   78.99    4.60
   9  14  -1   73.49    4.50
   9  14  -1   72.69    4.30
   9  14  -1   79.69    4.70
   9  14  -1   73.99    4.50
   8 -14  -1    2.60    0.50
  -8 -14   1    2.30    1.10
  -8 -14   1    4.80    1.20
   8 -14  -1    1.80    0.60
  -8 -14   1    2.80    1.00
  -8 -14   1    2.20    0.90
   8 -14  -1    2.10    0.60
   8 -14  -1    3.40    0.60
  -8 -14   1    2.70    0.90
  -8 -14   1    2.60    1.00
   8  14  -1    1.50    1.00
   8  14  -1    1.00    0.80
   8  14  -1    1.30    0.90
   8  14  -1    3.00    1.00
   8  14  -1    2.30    0.80
   7 -14  -1    0.70    0.50
   7 -14  -1    1.10    0.40
  -7 -14   1    0.00    0.80
  -7 -14   1   -0.10    0.70
  -7 -14   1    0.10    0.80
   7 -14  -1    1.00    0.50
  -7 -14   1   -0.30    0.90
   7 -14  -1    0.90    0.50
  -7 -14   1    0.60    0.80
   7 -14  -1    0.90    0.50
   7 -14  -1    1.50    0.60
   7  14  -1    0.40    0.80
  -7  14   1    1.00    0.20
  -7  14   1    1.10    0.20
   7  14  -1    3.90    1.00
   7  14  -1   -0.30    0.70
   7  14  -1    1.20    0.90
   7  14  -1    0.90    0.90
  -6 -14   1    3.40    0.90
  -6 -14   1    4.40    1.00
  -6 -14   1    2.90    0.90
   6 -14  -1    3.60    0.70
   6 -14  -1    3.30    0.60
   6 -14  -1    4.20    0.60
  -6 -14   1    3.30    1.10
  -6 -14   1    2.60    0.90
   6 -14  -1    3.80    0.70
   6 -14  -1    4.30    0.60
   6 -14  -1    3.50    0.60
   6  14  -1    3.60    1.00
   6  14  -1    4.40    0.90
   6  14  -1    2.80    1.00
  -6  14   1    3.40    0.40
   6  14  -1    1.90    0.80
   6  14  -1    1.50    0.80
   6  14  -1    4.20    1.00
  -6  14   1    3.60    0.40
  -5 -14   1   44.70    2.80
  -5 -14   1   49.90    3.00
   5 -14  -1   45.60    2.60
  -5 -14   1   50.39    3.00
   5 -14  -1   47.60    2.50
   5 -14  -1   44.40    2.60
   5 -14  -1   47.00    2.60
  -5 -14   1   48.00    3.30
   5 -14  -1   48.10    2.50
   5  14  -1   45.20    2.90
  -5  14   1   48.70    2.50
  -5  14   1   48.30    2.50
   5  14  -1   45.80    2.90
  -5  14   1   49.70    2.50
  -5  14   1   46.80    2.50
   5  14  -1   48.90    2.90
   5  14  -1   46.90    2.80
   5  14  -1   48.50    3.00
   5  14  -1   44.60    2.70
  -4 -14   1    5.30    1.00
   4 -14  -1    4.30    0.80
   4 -14  -1    4.00    0.60
   4 -14  -1    3.20    0.60
   4 -14  -1    4.10    0.60
  -4 -14   1    4.30    0.90
   4 -14  -1    4.50    0.70
  -4 -14   1    4.50    0.90
  -4 -14   1    2.90    0.90
  -4 -14   1    4.30    0.90
   4 -14  -1    5.10    0.70
  -4 -14   1    3.00    0.80
   4  14  -1    4.30    0.90
  -4  14   1    3.70    0.60
   4  14  -1    3.50    0.80
   4  14  -1    4.90    1.00
  -4  14   1    3.30    0.50
  -4  14   1    4.40    0.60
  -4  14   1    4.40    0.60
   4  14  -1    3.80    0.80
   4  14  -1    3.10    0.90
   4  14  -1    3.20    0.80
  -3 -14   1   31.70    2.10
  -3 -14   1   27.70    2.00
  -3 -14   1   28.80    1.90
   3 -14  -1   30.50    1.90
   3 -14  -1   27.90    1.90
  -3 -14   1   32.30    2.30
   3 -14  -1   31.90    1.90
   3 -14  -1   33.60    2.00
   3 -14  -1   31.80    1.90
   3 -14  -1   33.50    1.80
  -3 -14   1   28.90    2.10
  -3 -14   1   31.20    2.00
   3  14  -1   30.50    1.90
   3  14  -1   31.50    2.10
   3  14  -1   29.60    2.00
   3  14  -1   31.10    2.10
   3  14  -1   29.60    2.10
  -3  14   1   31.60    1.80
  -3  14   1   31.30    1.80
  -3  14   1   29.20    1.80
  -3  14   1   32.60    1.80
   3  14  -1   28.90    1.90
   2 -14  -1   17.20    1.40
   2 -14  -1   17.20    1.30
   2 -14  -1   19.10    1.30
   2 -14  -1   16.00    1.30
  -2 -14   1   17.50    1.50
  -2 -14   1   21.40    1.50
   2 -14  -1   16.60    1.30
  -2 -14   1   20.20    1.40
  -2 -14   1   16.90    1.30
  -2 -14   1   17.80    1.50
  -2 -14   1   18.90    1.40
   2 -14  -1   19.50    1.30
  -2  14   1   16.60    1.10
  -2  14   1   18.20    1.30
  -2  14   1   17.40    1.10
   2  14  -1   16.30    1.40
   2  14  -1   17.00    1.60
   2  14  -1   15.80    1.40
  -2  14   1   14.80    1.30
   2  14  -1   18.30    1.40
   2  14  -1   18.40    1.40
  -2  14   1   17.70    1.30
  -2  14   1   16.50    1.30
   2  14  -1   17.10    1.30
  -1 -14   1  129.59    6.40
   1 -14  -1  118.59    6.80
  -1 -14   1  133.39    6.60
   1 -14  -1  129.99    6.40
  -1 -14   1  134.09    6.40
  -1 -14   1  135.49    6.60
   1 -14  -1  129.89    6.40
   1 -14  -1  126.79    6.50
  -1 -14   1  130.99    6.60
   1 -14  -1  118.29    6.50
   1 -14  -1  125.89    6.50
  -1 -14   1  135.09    6.60
  -1  14   1  136.79    6.50
  -1  14   1  127.89    6.30
  -1  14   1  127.79    6.50
   1  14  -1  133.09    6.50
   1  14  -1  132.99    6.50
  -1  14   1  129.09    6.50
   1  14  -1  130.59    6.30
  -1  14   1  137.39    6.30
   1  14  -1  134.59    6.50
   1  14  -1  132.79    6.50
   1  14  -1  133.79    6.40
   0 -14   1   53.99    2.90
   0 -14   1   53.49    2.80
   0 -14  -1   48.80    2.90
   0 -14   1   47.20    2.80
   0 -14  -1   50.39    2.90
   0 -14   1   49.10    2.70
   0 -14  -1   50.39    2.80
   0 -14  -1   45.50    2.90
   0 -14   1   48.40    3.10
   0 -14  -1   51.69    2.90
   0 -14   1   52.49    2.80
   0 -14  -1   47.50    2.70
   0  14  -1   51.29    2.80
   0  14   1   52.59    2.70
   0  14  -1   48.70    2.60
   0  14  -1   52.69    2.80
   0  14   1   53.39    2.90
   0  14   1   53.99    2.90
   0  14   1   47.10    2.80
   0  14  -1   51.39    2.60
   0  14  -1   56.39    2.80
   0  14   1   49.60    2.80
  -1 -14  -1   26.10    1.80
   1 -14   1   24.40    1.70
  -1 -14  -1   25.80    1.80
  -1 -14  -1   26.80    1.70
   1 -14   1   26.50    2.00
   1 -14   1   27.20    1.70
   1 -14   1   28.00    1.60
  -1 -14  -1   26.70    1.70
  -1 -14  -1   26.20    1.80
   1 -14   1   27.70    1.70
  -1 -14  -1   27.20    1.90
   1 -14   1   27.70    1.70
  -1  14  -1   24.60    1.80
  -1  14  -1   27.80    1.40
  -1  14  -1   28.00    1.70
   1  14   1   25.90    1.70
  -1  14  -1   27.30    1.70
   1  14   1   27.20    1.80
   1  14   1   24.60    1.80
  -1  14  -1   27.60    1.40
  -1  14  -1   28.70    1.70
   1  14   1   27.00    1.80
   1  14   1   27.00    1.70
   1  14   1   29.00    1.80
  -2 -14  -1    0.10    0.70
  -2 -14  -1   -0.60    0.50
   2 -14   1    0.30    0.50
   2 -14   1   -0.50    0.40
  -2 -14  -1   -0.80    0.60
   2 -14   1    0.70    0.50
  -2 -14  -1   -0.30    0.60
  -2 -14  -1   -0.10    0.60
  -2 -14  -1   -0.30    0.60
   2 -14   1    0.10    0.40
   2 -14   1    0.10    0.50
   2 -14   1    0.00    0.40
   2  14   1   -0.10    0.70
  -2  14  -1   -0.20    0.40
   2  14   1    0.20    0.60
  -2  14  -1    0.20    0.40
   2  14   1    0.20    0.60
  -2  14  -1   -0.20    0.40
   2  14   1   -0.20    0.50
  -2  14  -1   -0.20    0.40
   2  14   1   -0.90    0.60
   3 -14   1   22.00    1.40
  -3 -14  -1   18.90    1.60
   3 -14   1   22.80    1.40
  -3 -14  -1   24.10    1.80
   3 -14   1   19.30    1.30
  -3 -14  -1   21.40    1.60
  -3 -14  -1   23.90    1.80
  -3 -14  -1   19.50    1.70
   3 -14   1   22.10    1.40
   3 -14   1   24.30    1.40
  -3 -14  -1   24.50    1.80
   3  14   1   22.90    1.60
   3  14   1   21.80    1.70
   3  14   1   22.40    1.80
  -3  14  -1   23.00    1.30
  -3  14  -1   21.70    1.30
   3  14   1   22.40    1.70
   3  14   1   19.10    1.60
  -3  14  -1   21.90    1.30
   3  14   1   21.20    1.60
  -4 -14  -1    3.90    0.80
  -4 -14  -1    2.40    1.00
  -4 -14  -1    2.90    0.90
   4 -14   1    4.40    0.60
   4 -14   1    3.20    0.50
   4 -14   1    4.20    0.50
  -4 -14  -1    2.90    0.90
   4 -14   1    3.60    0.60
  -4 -14  -1    2.70    0.90
   4 -14   1    4.10    0.60
   4 -14   1    4.20    0.50
  -4 -14  -1    2.50    0.90
  -4  14  -1    3.90    0.40
  -4  14  -1    4.20    0.40
  -4  14  -1    3.30    0.40
   4  14   1    3.90    0.90
  -4  14  -1    4.20    0.40
   4  14   1    3.90    0.80
   4  14   1    4.40    0.90
   4  14   1    2.80    0.80
   4  14   1    2.70    0.90
   4  14   1    2.30    1.10
  -5 -14  -1  205.68   10.30
  -5 -14  -1  204.18   10.30
   5 -14   1  200.38    9.70
   5 -14   1  215.18    9.80
  -5 -14  -1  204.78   10.20
   5 -14   1  222.18    9.80
  -5 -14  -1  201.08   10.10
   5 -14   1  199.78    9.70
  -5 -14  -1  197.58   10.20
   5 -14   1  197.48    9.70
   5 -14   1  210.28    9.70
   5  14   1  222.38   10.30
   5  14   1  223.38   10.30
   5  14   1  201.68   10.20
   5  14   1  188.28   10.00
   5  14   1  199.88   10.00
   5  14   1  209.88   10.20
   6 -14   1   15.00    0.90
  -6 -14  -1   13.10    1.40
   6 -14   1   15.50    1.10
   6 -14   1   14.70    0.90
   6 -14   1   13.60    0.90
  -6 -14  -1   13.70    1.40
  -6 -14  -1   14.50    1.50
   6 -14   1   14.60    1.00
   6 -14   1   15.10    1.00
  -6 -14  -1   15.20    1.60
  -6 -14  -1   13.60    1.60
  -6 -14  -1   13.10    1.60
   6  14   1   12.20    1.50
   6  14   1   15.70    1.60
   6  14   1   13.30    1.30
   6  14   1   15.10    1.50
   6  14   1   14.40    1.50
  -7 -14  -1    4.80    1.10
   7 -14   1    2.80    0.50
  -7 -14  -1    2.40    1.10
  -7 -14  -1    3.50    0.90
  -7 -14  -1    4.10    1.00
   7 -14   1    3.50    0.50
  -7 -14  -1    3.40    1.00
   7  14   1    3.70    1.00
   7  14   1    4.30    0.90
   7  14   1    2.50    0.90
   7  14   1    3.00    1.00
   7  14   1    3.40    1.00
  -8 -14  -1    4.60    0.90
  -8 -14  -1    4.60    1.20
   8 -14   1    4.60    0.50
  -8 -14  -1    4.40    1.00
  -8 -14  -1    4.80    1.10
  -8 -14  -1    4.80    1.20
   8 -14   1    5.10    0.60
   8  14   1    3.70    1.60
   8  14   1    3.70    1.20
   8  14   1    5.40    1.00
   8  14   1    7.90    1.30
   8  14   1    5.00    1.20
  -9 -14  -1   22.70    2.10
   9 -14   1   19.10    1.20
  -9 -14  -1   20.40    1.90
  -9 -14  -1   17.10    1.70
  -9 -14  -1   25.80    2.10
   9  14   1   21.70    2.00
   9  14   1   19.90    2.00
   9  14   1   20.00    2.00
   9  14   1   18.80    1.90
   9  14   1   18.90    1.80
 -10 -14  -1   42.40    3.00
 -10 -14  -1   37.70    2.60
  10 -14   1   37.80    2.10
 -10 -14  -1   45.70    3.10
  10  14   1   40.30    3.00
  10  14   1   41.10    2.90
  10  14   1   39.10    3.00
  10  14   1   38.80    2.80
 -11 -14  -1    1.90    1.00
  11 -14   1    4.30    0.60
  11 -14   1    5.70    0.90
 -11 -14  -1    5.60    1.50
 -11 -14  -1    6.50    1.40
  11  14   1    3.90    1.30
  11  14   1    4.40    1.20
  11  14   1    3.70    1.20
  11  14   1    3.80    1.30
 -12 -14  -1   -1.00    1.00
  12 -14   1    0.60    0.50
  12 -14   1    0.30    0.50
 -12 -14  -1    0.20    1.00
 -12 -14  -1   -1.20    0.80
  12  14   1    0.00    1.30
  12  14   1   -0.60    1.10
  12  14   1    0.60    1.10
 -12 -15   1    1.60    1.20
 -12 -15   1    3.40    1.20
  12 -15  -1    2.50    0.70
 -12 -15   1    1.10    1.30
  12  15  -1    1.10    1.30
  12  15  -1    3.10    1.20
  12  15  -1    2.60    1.20
  12  15  -1   -0.90    1.20
  11 -15  -1    4.70    0.60
 -11 -15   1    1.20    1.20
 -11 -15   1    5.10    1.20
 -11 -15   1    4.50    1.30
  11 -15  -1    4.40    0.50
  11 -15  -1    4.90    0.80
  11 -15  -1    3.90    0.80
  11 -15  -1    5.40    0.60
  11  15  -1    4.50    1.40
  11  15  -1    5.20    1.40
  11  15  -1    3.40    1.10
  11  15  -1    7.70    1.70
  10 -15  -1    0.40    0.40
  10 -15  -1    0.00    0.50
  10 -15  -1    0.70    0.50
 -10 -15   1    1.70    1.10
  10 -15  -1    0.20    0.50
  10 -15  -1    0.00    0.30
 -10 -15   1    0.80    1.00
  10 -15  -1    0.80    0.60
 -10 -15   1   -0.30    1.00
  10  15  -1    0.60    0.90
  10  15  -1   -0.60    1.10
  10  15  -1   -0.50    0.90
  10  15  -1   -0.50    1.00
   9 -15  -1    7.70    0.90
  -9 -15   1    7.70    1.60
   9 -15  -1    7.20    0.80
  -9 -15   1    8.00    1.40
   9 -15  -1    7.30    0.80
   9 -15  -1    5.80    0.70
  -9 -15   1    7.70    2.20
   9 -15  -1    6.70    0.70
   9 -15  -1    6.80    0.80
   9  15  -1    6.50    1.40
   9  15  -1    6.30    1.40
   9  15  -1    5.40    1.30
   9  15  -1    7.50    1.20
   8 -15  -1   20.30    1.40
   8 -15  -1   17.90    1.30
   8 -15  -1   18.20    1.20
   8 -15  -1   17.80    1.30
   8 -15  -1   20.30    1.30
   8 -15  -1   20.20    1.30
  -8 -15   1   19.70    1.90
  -8 -15   1   19.20    1.90
  -8 -15   1   19.80    1.80
   8  15  -1   16.60    1.70
   8  15  -1   21.60    2.00
   8  15  -1   19.30    2.40
   8  15  -1   15.80    1.70
   8  15  -1   21.40    1.90
   7 -15  -1    5.40    0.80
   7 -15  -1    5.20    0.70
  -7 -15   1    2.80    1.00
   7 -15  -1    4.50    0.70
   7 -15  -1    5.90    0.80
  -7 -15   1    4.30    1.10
  -7 -15   1    4.10    1.00
  -7 -15   1    5.50    1.10
   7 -15  -1    4.60    0.60
  -7 -15   1    3.90    0.90
   7 -15  -1    4.10    0.90
  -7 -15   1    3.80    1.00
   7  15  -1    5.00    1.00
   7  15  -1    4.00    1.10
   7  15  -1    4.10    0.90
   7  15  -1    5.00    1.10
   7  15  -1    3.80    1.10
   7  15  -1    3.40    0.90
  -6 -15   1    5.60    1.10
  -6 -15   1    3.90    0.90
   6 -15  -1    6.20    0.70
   6 -15  -1    5.20    0.80
   6 -15  -1    6.30    0.70
  -6 -15   1    5.80    1.10
   6 -15  -1    4.80    0.70
  -6 -15   1    4.60    1.10
  -6 -15   1    4.60    1.10
  -6  15   1    6.20    0.50
   6  15  -1    5.90    1.10
   6  15  -1    4.50    1.00
   6  15  -1    6.40    1.20
  -6  15   1    5.40    0.50
   6  15  -1    4.00    0.90
   6  15  -1    6.80    1.10
   5 -15  -1   57.79    3.20
  -5 -15   1   59.29    3.50
   5 -15  -1   60.69    3.10
   5 -15  -1   62.29    3.10
   5 -15  -1   52.59    3.00
  -5 -15   1   61.09    3.60
  -5 -15   1   56.99    3.30
  -5 -15   1   55.29    3.40
   5 -15  -1   58.89    3.40
  -5 -15   1   57.09    3.40
   5  15  -1   54.99    3.40
   5  15  -1   59.19    3.30
   5  15  -1   59.39    3.50
  -5  15   1   51.19    3.00
  -5  15   1   58.59    3.00
   5  15  -1   66.39    3.60
   5  15  -1   58.49    3.40
   5  15  -1   61.09    3.30
   4 -15  -1   32.60    1.90
   4 -15  -1   32.30    1.90
  -4 -15   1   32.20    2.20
  -4 -15   1   29.10    2.10
   4 -15  -1   33.00    2.00
  -4 -15   1   29.60    2.20
  -4 -15   1   31.40    2.20
   4 -15  -1   31.20    1.90
   4 -15  -1   32.70    1.90
  -4 -15   1   29.90    2.00
  -4 -15   1   33.20    2.30
   4  15  -1   32.80    2.00
   4  15  -1   30.20    2.20
   4  15  -1   28.10    2.20
  -4  15   1   32.20    1.80
   4  15  -1   29.80    2.00
  -4  15   1   32.30    1.80
   4  15  -1   27.60    2.10
  -4  15   1   31.40    1.80
   4  15  -1   31.70    2.20
   3 -15  -1   22.30    1.50
  -3 -15   1   20.60    1.70
   3 -15  -1   23.20    1.60
  -3 -15   1   23.50    1.70
   3 -15  -1   23.90    1.50
  -3 -15   1   22.20    1.60
  -3 -15   1   21.80    1.80
  -3 -15   1   20.80    1.70
   3 -15  -1   23.00    1.50
   3 -15  -1   22.70    1.60
  -3 -15   1   22.40    1.60
   3 -15  -1   24.70    1.60
   3  15  -1   22.10    1.60
   3  15  -1   23.60    1.70
   3  15  -1   22.20    1.60
  -3  15   1   19.50    1.40
  -3  15   1   22.00    1.50
   3  15  -1   20.30    1.60
  -3  15   1   23.00    1.50
   3  15  -1   21.30    1.70
   3  15  -1   20.90    1.70
   2 -15  -1   32.90    2.00
  -2 -15   1   26.20    1.90
  -2 -15   1   29.30    1.90
  -2 -15   1   28.10    2.00
   2 -15  -1   28.60    1.90
  -2 -15   1   31.50    2.00
  -2 -15   1   27.90    2.00
   2 -15  -1   30.00    1.80
   2 -15  -1   31.80    1.90
   2 -15  -1   29.30    1.90
  -2 -15   1   30.60    2.00
   2 -15  -1   28.70    1.80
   2  15  -1   28.50    1.80
  -2  15   1   29.90    1.80
   2  15  -1   31.30    2.40
  -2  15   1   29.70    1.90
  -2  15   1   28.90    1.60
   2  15  -1   29.10    1.80
   2  15  -1   30.10    2.00
   2  15  -1   26.20    1.90
  -2  15   1   29.20    1.60
   2  15  -1   31.30    2.00
  -2  15   1   27.70    1.90
   1 -15  -1   40.60    2.40
   1 -15  -1   43.40    2.50
   1 -15  -1   46.10    2.60
   1 -15  -1   44.30    2.60
   1 -15  -1   41.30    2.60
  -1 -15   1   41.70    2.50
   1 -15  -1   40.30    2.60
  -1 -15   1   42.80    2.60
  -1 -15   1   45.80    2.60
  -1 -15   1   42.40    2.60
  -1 -15   1   43.50    2.60
  -1 -15   1   40.50    2.40
   1  15  -1   40.50    2.50
  -1  15   1   47.30    2.60
  -1  15   1   44.50    2.30
   1  15  -1   42.80    2.50
  -1  15   1   46.50    2.50
   1  15  -1   42.90    2.40
  -1  15   1   46.20    2.30
   1  15  -1   43.40    2.60
   1  15  -1   44.90    2.40
   1  15  -1   43.60    2.60
   0 -15  -1    3.70    0.80
   0 -15  -1    3.80    0.70
   0 -15   1    4.00    0.70
   0 -15  -1    3.70    0.80
   0 -15   1    2.90    0.70
   0 -15  -1    3.50    0.90
   0 -15   1    2.90    0.70
   0 -15   1    3.60    0.70
   0 -15   1    2.50    0.70
   0 -15  -1    2.10    0.70
   0 -15   1    3.00    0.70
   0 -15  -1    1.70    0.70
   0  15   1    3.90    0.80
   0  15   1    2.10    0.80
   0  15  -1    2.70    0.60
   0  15  -1    2.60    0.60
   0  15   1    3.10    0.60
   0  15  -1    3.80    0.70
   0  15  -1    3.60    0.60
   0  15   1    2.60    0.70
   0  15  -1    3.00    0.60
   0  15   1    3.50    0.70
  -1 -15  -1   53.49    3.00
  -1 -15  -1   50.49    2.90
   1 -15   1   53.29    2.90
   1 -15   1   51.99    2.80
   1 -15   1   50.29    2.90
  -1 -15  -1   50.29    3.00
  -1 -15  -1   50.59    3.00
   1 -15   1   50.99    2.70
   1 -15   1   51.69    2.80
   1 -15   1   50.89    2.90
  -1 -15  -1   53.59    2.90
  -1 -15  -1   51.59    3.00
   1  15   1   50.79    3.00
  -1  15  -1   50.39    2.50
  -1  15  -1   54.99    2.80
   1  15   1   49.60    2.80
   1  15   1   45.30    2.90
  -1  15  -1   50.99    2.80
  -1  15  -1   46.90    2.80
   1  15   1   51.69    2.90
  -1  15  -1   51.89    2.50
   2 -15   1  197.58    9.70
  -2 -15  -1  211.18   10.00
   2 -15   1  213.38    9.70
   2 -15   1  193.98    9.70
   2 -15   1  199.48    9.80
  -2 -15  -1  192.08   10.20
  -2 -15  -1  201.18   10.00
   2 -15   1  196.68    9.90
  -2 -15  -1  210.88   10.10
   2 -15   1  185.88    9.70
  -2 -15  -1  189.58    9.80
  -2 -15  -1  202.78    9.80
   2  15   1  200.28    9.80
  -2  15  -1  212.78    9.70
   2  15   1  205.58    9.90
  -2  15  -1  202.58    9.70
  -2  15  -1  193.78    9.70
   2  15   1  226.28   10.10
   2  15   1  206.38    9.80
   2  15   1  210.58   10.00
  -2  15  -1  204.58    9.70
  -3 -15  -1   69.09    3.90
   3 -15   1   69.99    3.50
   3 -15   1   65.29    3.60
   3 -15   1   76.99    3.60
  -3 -15  -1   72.79    4.00
  -3 -15  -1   66.89    3.90
  -3 -15  -1   68.89    3.70
  -3 -15  -1   70.29    3.90
   3 -15   1   70.79    3.60
   3 -15   1   61.89    3.50
  -3 -15  -1   66.59    3.70
   3 -15   1   67.89    3.50
   3  15   1   68.79    3.70
   3  15   1   72.69    3.90
  -3  15  -1   71.59    3.50
   3  15   1   65.99    3.80
   3  15   1   65.69    3.70
   3  15   1   71.49    4.00
  -3  15  -1   70.59    3.50
  -3  15  -1   70.09    3.50
   3  15   1   69.99    3.90
  -4 -15  -1   23.50    1.70
   4 -15   1   26.50    1.50
  -4 -15  -1   24.80    2.00
   4 -15   1   23.30    1.40
  -4 -15  -1   23.10    1.90
   4 -15   1   21.20    1.40
   4 -15   1   23.80    1.50
  -4 -15  -1   21.30    1.80
  -4 -15  -1   21.40    1.90
   4 -15   1   24.90    1.50
   4 -15   1   26.00    1.50
   4  15   1   25.90    1.90
   4  15   1   24.60    1.70
   4  15   1   25.80    2.30
  -4  15  -1   23.80    1.30
   4  15   1   23.90    1.70
  -4  15  -1   23.80    1.30
   4  15   1   23.30    1.80
   4  15   1   24.70    1.90
  -4  15  -1   24.00    1.30
  -4  15  -1   23.90    1.30
  -5 -15  -1   -0.40    0.70
  -5 -15  -1    0.00    0.30
  -5 -15  -1    0.30    0.90
   5 -15   1    0.50    0.40
   5 -15   1   -0.20    0.40
   5 -15   1    0.80    0.50
  -5 -15  -1    0.70    0.80
  -5 -15  -1    0.90    0.90
   5 -15   1    0.20    0.50
  -5 -15  -1    0.20    0.70
   5 -15   1    0.70    0.40
   5 -15   1    0.50    0.40
   5  15   1   -0.20    0.80
   5  15   1    0.30    0.70
   5  15   1   -0.30    0.70
   5  15   1    0.50    0.70
   5  15   1    0.20    0.80
   5  15   1   -0.80    0.70
   6 -15   1   45.40    2.40
   6 -15   1   42.60    2.30
  -6 -15  -1   42.90    3.00
   6 -15   1   47.70    2.40
  -6 -15  -1   48.90    3.00
   6 -15   1   50.09    2.40
   6 -15   1   48.50    2.30
  -6 -15  -1   41.80    2.90
  -6 -15  -1   43.10    2.80
   6 -15   1   42.90    2.30
  -6 -15  -1   47.00    3.00
   6  15   1   42.50    2.80
   6  15   1   45.90    3.00
   6  15   1   45.60    3.00
   6  15   1   47.80    2.90
   6  15   1   44.30    2.90
  -7 -15  -1    1.50    0.80
   7 -15   1    1.10    0.40
   7 -15   1    0.10    0.40
   7 -15   1    0.80    0.20
  -7 -15  -1    1.50    1.00
  -7 -15  -1    0.30    0.90
  -7 -15  -1    0.30    0.70
   7 -15   1    0.60    0.30
   7 -15   1    0.30    0.40
   7 -15   1    0.50    0.20
  -7 -15  -1    0.10    0.80
  -7 -15  -1   -0.20    0.80
   7  15   1    0.80    0.80
   7  15   1    1.10    1.00
   7  15   1    1.40    0.90
   7  15   1    2.40    1.00
   7  15   1   -0.10    0.70
   7  15   1    0.20    0.50
  -8 -15  -1    0.20    0.90
  -8 -15  -1    0.30    0.90
  -8 -15  -1    0.60    0.80
   8 -15   1    1.00    0.40
  -8 -15  -1    0.00    0.90
  -8 -15  -1    0.90    1.00
   8 -15   1    0.40    0.40
   8  15   1   -0.10    0.80
   8  15   1    2.20    1.00
   8  15   1    0.60    0.80
   8  15   1    0.80    0.90
   8  15   1   -0.20    0.90
  -9 -15  -1   14.30    1.60
  -9 -15  -1   11.90    1.70
   9 -15   1   11.20    0.90
   9 -15   1   10.50    0.90
  -9 -15  -1   15.90    1.80
   9  15   1   13.60    1.60
   9  15   1   11.00    1.60
   9  15   1   12.80    1.70
   9  15   1   15.50    2.80
 -10 -15  -1   24.70    2.00
  10 -15   1   22.80    1.50
  10 -15   1   24.50    1.50
 -10 -15  -1   30.00    2.50
 -10 -15  -1   25.90    2.40
  10  15   1   23.90    2.30
  10  15   1   24.50    2.20
  10  15   1   24.80    2.10
  10  15   1   31.50    2.50
 -11 -15  -1    2.20    1.00
 -11 -15  -1    0.10    1.10
 -11 -15  -1    0.50    1.10
  11 -15   1    1.50    0.50
  11  15   1    0.80    1.20
  11  15   1    3.60    1.30
  11  15   1   -0.60    1.00
  11  15   1    0.90    1.00
 -12 -15  -1    1.60    1.00
  12 -15   1    1.20    0.50
 -12 -15  -1    3.30    1.30
 -12 -15  -1    0.90    1.20
  12  15   1    1.40    1.10
  12  15   1    1.60    1.10
  12  15   1    2.20    1.40
 -12 -16   1    0.50    1.20
  12 -16  -1    0.40    0.60
 -12 -16   1    0.20    1.10
 -12 -16   1   -1.30    1.10
  12  16  -1    0.60    1.00
  12  16  -1   -0.40    1.10
  12  16  -1   -0.70    1.40
 -11 -16   1   26.90    2.50
  11 -16  -1   23.20    1.80
  11 -16  -1   29.20    1.50
 -11 -16   1   26.10    2.30
  11 -16  -1   27.70    1.80
 -11 -16   1   27.50    2.60
  11  16  -1   27.00    2.40
  11  16  -1   32.20    2.70
  11  16  -1   25.80    2.40
  11  16  -1   30.80    2.60
  10 -16  -1    0.50    0.40
  10 -16  -1    0.30    0.50
 -10 -16   1    0.40    1.00
 -10 -16   1    0.40    1.00
 -10 -16   1   -1.30    1.10
  10 -16  -1    0.70    0.60
  10 -16  -1    0.40    0.60
  10 -16  -1    0.20    0.50
  10 -16  -1    0.60    0.30
  10  16  -1    1.00    1.00
  10  16  -1    2.30    1.10
  10  16  -1    1.10    1.00
  10  16  -1    2.10    1.20
   9 -16  -1   12.90    1.10
   9 -16  -1   12.70    1.10
   9 -16  -1   10.60    0.90
  -9 -16   1   11.20    1.70
   9 -16  -1   11.90    1.00
   9 -16  -1   11.70    0.90
   9 -16  -1   12.00    1.10
  -9 -16   1   12.90    1.80
  -9 -16   1   10.10    1.50
   9  16  -1    9.20    1.40
   9  16  -1   12.60    1.80
   9  16  -1   10.70    1.70
   8 -16  -1   26.00    1.70
   8 -16  -1   29.10    1.70
  -8 -16   1   27.20    2.30
  -8 -16   1   27.90    2.50
   8 -16  -1   24.70    1.60
  -8 -16   1   25.00    2.10
  -8 -16   1   26.00    3.30
   8 -16  -1   30.40    1.80
   8 -16  -1   28.40    1.80
   8 -16  -1   28.30    1.70
   8  16  -1   28.60    2.30
   8  16  -1   29.90    2.40
   8  16  -1   24.70    2.20
   8  16  -1   24.10    2.10
   7 -16  -1   44.60    2.50
   7 -16  -1   44.80    2.50
  -7 -16   1   41.20    2.90
  -7 -16   1   47.20    3.20
   7 -16  -1   40.00    2.40
  -7 -16   1   43.60    3.00
  -7 -16   1   48.10    3.10
   7 -16  -1   44.50    2.50
  -7 -16   1   47.70    3.10
   7 -16  -1   45.80    2.50
   7 -16  -1   45.60    2.60
   7  16  -1   46.40    3.10
   7  16  -1   50.09    3.10
   7  16  -1   50.29    3.10
   7  16  -1   46.90    3.10
   7  16  -1   47.70    2.90
   6 -16  -1   43.00    2.40
  -6 -16   1   41.90    2.70
  -6 -16   1   40.70    2.90
   6 -16  -1   49.60    2.60
   6 -16  -1   44.30    2.50
   6 -16  -1   46.70    2.50
  -6 -16   1   49.00    3.00
   6 -16  -1   42.00    2.40
   6 -16  -1   42.40    2.40
  -6 -16   1   50.29    3.00
  -6 -16   1   39.20    2.80
   6  16  -1   40.20    2.70
  -6  16   1   43.60    2.20
  -6  16   1   47.40    2.30
   6  16  -1   43.70    2.90
   6  16  -1   44.60    3.00
   6  16  -1   44.80    3.00
   6  16  -1   41.50    2.90
  -6  16   1   38.20    2.20
  -6  16   1   44.00    2.20
  -5 -16   1    1.20    0.90
   5 -16  -1    1.60    0.60
  -5 -16   1   -0.30    0.80
  -5 -16   1    1.90    0.80
  -5 -16   1    0.30    0.70
   5 -16  -1    0.10    0.60
  -5 -16   1    2.10    0.90
   5 -16  -1    1.90    0.60
   5 -16  -1    1.80    0.50
   5 -16  -1    1.60    0.60
   5 -16  -1    1.40    0.60
  -5  16   1    1.40    0.40
   5  16  -1    0.30    1.10
   5  16  -1    0.20    0.80
   5  16  -1    1.30    0.90
   5  16  -1    0.50    0.90
  -5  16   1    1.60    0.40
   5  16  -1    0.60    0.70
  -5  16   1    1.40    0.50
   5  16  -1    1.10    0.70
   4 -16  -1    5.20    0.80
   4 -16  -1    6.40    0.80
  -4 -16   1    5.10    0.90
  -4 -16   1    3.50    0.90
  -4 -16   1    6.20    1.10
   4 -16  -1    6.10    0.80
   4 -16  -1    7.20    0.80
   4 -16  -1    6.60    0.90
  -4 -16   1    5.50    1.10
  -4 -16   1    6.60    1.20
   4 -16  -1    6.00    0.80
  -4 -16   1    5.40    0.90
   4  16  -1    5.40    1.00
  -4  16   1    5.70    0.70
   4  16  -1    7.20    1.10
   4  16  -1    6.60    1.10
   4  16  -1    6.10    1.00
   4  16  -1    4.70    0.90
   4  16  -1    6.40    0.90
  -4  16   1    6.70    0.80
  -3 -16   1   11.80    1.20
  -3 -16   1   12.60    1.30
   3 -16  -1   11.20    1.20
   3 -16  -1   12.60    1.10
   3 -16  -1   12.60    1.10
  -3 -16   1   13.50    1.50
   3 -16  -1   12.60    1.10
   3 -16  -1   13.10    1.10
  -3 -16   1   12.80    1.30
  -3 -16   1   10.90    1.30
  -3 -16   1   13.10    1.30
   3 -16  -1   10.30    1.10
   3  16  -1   14.00    1.20
   3  16  -1    9.90    1.30
  -3  16   1   11.70    1.10
   3  16  -1   13.30    1.30
  -3  16   1   10.90    1.00
   3  16  -1   11.80    1.30
   3  16  -1   12.60    1.20
   3  16  -1   13.10    1.30
   2 -16  -1   30.30    1.90
   2 -16  -1   32.00    2.00
   2 -16  -1   31.70    1.90
   2 -16  -1   28.60    2.00
  -2 -16   1   28.80    2.00
   2 -16  -1   32.20    2.00
  -2 -16   1   28.90    2.00
  -2 -16   1   34.60    2.20
  -2 -16   1   32.90    2.20
  -2 -16   1   31.10    2.10
  -2 -16   1   33.00    2.20
   2 -16  -1   28.80    1.90
  -2  16   1   32.20    1.70
  -2  16   1   30.80    1.70
  -2  16   1   29.90    2.50
   2  16  -1   29.90    2.10
   2  16  -1   30.40    1.90
   2  16  -1   31.00    2.00
  -2  16   1   30.70    1.90
   2  16  -1   31.80    2.10
   2  16  -1   30.90    2.10
   2  16  -1   30.40    2.10
  -1 -16   1    9.10    1.10
   1 -16  -1    9.70    1.00
  -1 -16   1   11.80    1.30
   1 -16  -1    9.10    1.10
   1 -16  -1   11.60    1.10
   1 -16  -1    9.40    1.10
  -1 -16   1   10.20    1.10
   1 -16  -1    9.80    1.00
   1 -16  -1    9.50    1.20
  -1 -16   1   11.00    1.30
  -1 -16   1   11.50    1.20
  -1 -16   1    9.10    1.00
  -1  16   1   10.30    0.90
   1  16  -1    9.90    1.00
   1  16  -1   10.70    1.10
   1  16  -1   10.70    1.10
  -1  16   1   10.90    1.00
   1  16  -1   10.60    1.00
   1  16  -1    9.60    1.10
  -1  16   1   10.90    1.10
   1  16  -1    9.60    1.00
  -1  16   1   10.10    0.90
   0 -16  -1   16.40    1.40
   0 -16   1   17.80    1.50
   0 -16  -1   19.10    1.50
   0 -16   1   18.60    1.40
   0 -16  -1   15.60    1.50
   0 -16   1   17.10    1.40
   0 -16  -1   15.20    1.40
   0 -16  -1   14.30    1.50
   0 -16   1   18.90    1.40
   0 -16  -1   17.40    1.50
   0 -16   1   17.70    1.40
   0 -16   1   18.40    1.50
   0  16  -1   19.40    1.40
   0  16  -1   17.50    1.20
   0  16   1   17.00    1.50
   0  16   1   17.30    1.30
   0  16  -1   18.40    1.40
   0  16  -1   16.40    1.20
   0  16   1   17.20    1.30
   0  16  -1   19.10    1.40
   0  16   1   18.00    1.40
   0  16   1   18.10    1.50
   1 -16   1   25.80    1.80
   1 -16   1   28.10    1.80
  -1 -16  -1   31.30    2.00
  -1 -16  -1   26.40    1.90
  -1 -16  -1   26.90    2.00
   1 -16   1   29.90    1.90
  -1 -16  -1   28.90    2.10
   1 -16   1   27.30    1.90
  -1 -16  -1   29.60    2.00
   1 -16   1   28.70    1.80
   1 -16   1   28.70    1.80
  -1 -16  -1   28.30    1.90
  -1  16  -1   27.50    1.80
   1  16   1   26.00    1.80
  -1  16  -1   28.20    1.80
  -1  16  -1   27.10    1.80
  -1  16  -1   29.60    1.50
  -1  16  -1   26.80    1.50
   1  16   1   25.60    1.90
   1  16   1   27.90    1.90
   1  16   1   26.10    1.80
   2 -16   1    0.00    0.60
   2 -16   1    0.10    0.60
  -2 -16  -1    0.10    0.80
  -2 -16  -1   -0.60    0.60
  -2 -16  -1    1.00    0.70
  -2 -16  -1   -0.40    0.70
   2 -16   1    0.20    0.50
   2 -16   1    0.20    0.50
   2 -16   1    0.20    0.50
  -2 -16  -1    0.70    0.80
   2 -16   1    0.00    0.50
  -2 -16  -1   -0.40    0.80
   2  16   1    0.20    0.60
  -2  16  -1   -0.30    0.40
  -2  16  -1    0.10    0.50
  -2  16  -1    0.40    0.50
  -2  16  -1    0.70    0.50
   2  16   1   -0.50    0.70
   2  16   1   -0.50    0.60
   2  16   1    1.70    0.80
   2  16   1   -0.50    0.70
   2  16   1    0.30    0.70
  -3 -16  -1   33.60    2.20
   3 -16   1   35.40    2.10
   3 -16   1   34.80    2.10
  -3 -16  -1   31.30    2.20
  -3 -16  -1   36.20    2.40
   3 -16   1   37.50    2.10
  -3 -16  -1   36.90    2.40
  -3 -16  -1   35.30    2.50
   3 -16   1   33.80    2.10
   3 -16   1   35.00    2.10
  -3 -16  -1   31.10    2.40
  -3  16  -1   38.70    2.00
   3  16   1   42.30    2.50
   3  16   1   34.60    2.40
   3  16   1   34.90    2.20
  -3  16  -1   35.80    2.00
   3  16   1   37.10    2.40
   3  16   1   35.50    2.20
  -3  16  -1   37.20    2.00
   3  16   1   34.20    2.30
   4 -16   1  102.89    5.20
   4 -16   1  111.39    5.30
   4 -16   1  111.49    5.30
   4 -16   1   97.29    5.30
   4 -16   1  109.29    5.20
  -4 -16  -1   99.09    5.50
  -4 -16  -1  102.79    5.70
   4 -16   1  112.29    5.40
  -4 -16  -1  113.39    5.80
  -4 -16  -1  106.99    5.80
   4  16   1  108.19    5.70
  -4  16  -1  101.99    5.10
   4  16   1  103.29    5.50
   4  16   1  102.19    5.50
  -4  16  -1  112.19    5.20
   4  16   1  106.79    5.70
  -4  16  -1  112.89    5.10
   4  16   1  102.99    5.70
  -4  16  -1  110.99    5.10
   4  16   1  108.89    5.70
  -5 -16  -1   19.50    1.70
   5 -16   1   19.20    1.30
   5 -16   1   20.60    1.30
   5 -16   1   21.90    1.40
  -5 -16  -1   18.40    1.80
  -5 -16  -1   15.50    1.70
  -5 -16  -1   22.60    1.90
   5 -16   1   19.10    1.30
  -5 -16  -1   20.40    1.70
   5 -16   1   20.60    1.30
   5 -16   1   19.60    1.30
   5  16   1   19.20    1.60
[truncated: 4,254,576 more chars]
