# Supplementary material for: The synthesis, crystal structure and Hirshfeld surface analysis of the thio­phene derivatives 5-(phenyl­sulfon­yl)-5,6-di­hydro­benzo[4,5]thieno[3,2-j]phenanthridine and (E)-N-{2-[2-(benzo[b]thiophen-2-yl)ethenyl]phen­yl}-N-(prop-2-yn-1-yl)benzene­sulfonamide
Source: Acta Crystallogr E Crystallogr Commun. 2023 May 5;79(Pt 6):521–5. doi: 10.1107/S2056989023003821 (PMC10242738; doi:10.1107/S2056989023003821)
Supplement: Supplementary file 2 [file e-79-00521-Isup2.hkl]

data_I                                                                          
_shelx_title ' shelxt_a.res in P2(1)/n'                                         
_shelx_refln_list_code          4                                               
_shelx_F_calc_maximum      267.73                                               
_exptl_crystal_F_000       920.00                                               
_reflns_d_resolution_high  0.7000                                               
                                                                                
loop_                                                                           
 _space_group_symop_operation_xyz                                               
 'x, y, z'                                                                      
 '-x+1/2, y+1/2, -z+1/2'                                                        
 '-x, -y, -z'                                                                   
 'x-1/2, -y-1/2, z-1/2'                                                         
                                                                                
_cell_length_a    10.3378                                                       
_cell_length_b    19.4299                                                       
_cell_length_c    10.5128                                                       
_cell_angle_alpha  90.000                                                       
_cell_angle_beta   91.666                                                       
_cell_angle_gamma  90.000                                                       
                                                                                
_shelx_F_squared_multiplier     1.000                                           
                                                                                
loop_                                                                           
 _refln_index_h                                                                 
 _refln_index_k                                                                 
 _refln_index_l                                                                 
 _refln_F_squared_calc                                                          
 _refln_F_squared_meas                                                          
 _refln_F_squared_sigma                                                         
 _refln_observed_status                                                         
   2   0   0        943.21        912.93        20.90 o                         
   4   0   0        525.29        479.64         7.36 o                         
   6   0   0        309.75        322.86         5.35 o                         
   8   0   0        441.05        433.64         6.76 o                         
  10   0   0        601.14        594.97        10.32 o                         
  12   0   0        133.75        134.67         3.71 o                         
  14   0   0        198.00        189.07         5.28 o                         
   3   1   0         56.97         60.38         0.88 o                         
   4   1   0       1621.26       1574.46        15.70 o                         
   5   1   0       1168.28       1241.90        12.78 o                         
   6   1   0        164.22        162.65         2.04 o                         
   7   1   0       1229.15       1364.84        13.84 o                         
   8   1   0       1480.92       1500.33        16.03 o                         
   9   1   0         18.77         20.66         0.95 o                         
  10   1   0        202.45        189.54         2.73 o                         
  11   1   0         13.28         11.11         1.17 o                         
  12   1   0         87.72         88.55         2.20 o                         
  13   1   0          2.25          1.80         1.33 o                         
  14   1   0          4.39          6.97         1.65 o                         
   2   2   0       6662.30       6558.50       117.46 o                         
   3   2   0       3532.52       3490.39        43.17 o                         
   4   2   0       1189.76       1217.32        13.14 o                         
   5   2   0        490.22        500.46         5.68 o                         
   6   2   0         56.53         51.01         1.02 o                         
   7   2   0        169.97        175.01         2.31 o                         
   8   2   0         27.35         28.36         0.97 o                         
   9   2   0        318.20        328.19         3.99 o                         
  10   2   0        137.29        131.40         2.17 o                         
  11   2   0          3.33          1.61         0.82 o                         
  12   2   0        434.99        439.06         6.46 o                         
  13   2   0         72.34         71.16         2.44 o                         
  14   2   0          0.79          3.27         1.34 o                         
   1   3   0        205.42        172.29         3.81 o                         
   2   3   0       2886.85       2732.99        32.62 o                         
   3   3   0        196.85        234.62         2.68 o                         
   4   3   0       3893.76       3751.05        38.92 o                         
   5   3   0        701.74        735.57         7.96 o                         
   6   3   0        856.45        854.05         9.01 o                         
   7   3   0        412.15        457.73         5.25 o                         
   8   3   0        169.13        143.75         2.11 o                         
   9   3   0        252.21        262.84         3.75 o                         
  10   3   0         58.23         58.96         1.60 o                         
  11   3   0         96.09         89.92         1.90 o                         
  12   3   0          0.70          3.18         0.97 o                         
  13   3   0          1.70          3.10         1.14 o                         
  14   3   0          2.51          5.46         1.50 o                         
   0   4   0      10090.36       9749.79       275.37 o                         
   1   4   0      16812.70      15252.17       265.31 o                         
   2   4   0       2016.48       1859.89        18.87 o                         
   3   4   0          7.43          5.65         0.42 o                         
   4   4   0         15.00         31.18         0.70 o                         
   5   4   0       2065.72       2053.71        21.02 o                         
   6   4   0        182.53        187.40         2.38 o                         
   7   4   0          8.67          4.02         0.64 o                         
   8   4   0         91.68         96.53         1.61 o                         
   9   4   0        817.59        836.21         9.05 o                         
  10   4   0        252.28        249.29         3.41 o                         
  11   4   0          5.54          3.92         0.91 o                         
  12   4   0        227.89        228.33         3.65 o                         
  13   4   0         73.75         76.29         2.34 o                         
  14   4   0         26.80         23.21         1.92 o                         
   1   5   0        608.79        614.62         6.91 o                         
   2   5   0          5.78          2.70         0.33 o                         
   3   5   0       4762.95       4914.25        53.55 o                         
   4   5   0       3398.50       3416.31        33.81 o                         
   5   5   0        423.33        488.66         5.46 o                         
   6   5   0        552.31        537.52         5.99 o                         
   7   5   0         27.17         29.73         0.93 o                         
   8   5   0         46.86         40.42         1.09 o                         
   9   5   0         56.93         56.76         1.31 o                         
  10   5   0        137.58        126.68         2.34 o                         
  11   5   0         33.98         35.03         1.29 o                         
  12   5   0          8.54          9.19         1.08 o                         
  13   5   0         48.25         46.53         1.62 o                         
  14   5   0          0.77          1.12         1.59 o                         
   0   6   0         24.38         19.45         0.82 o                         
   1   6   0       1829.92       1916.89        19.42 o                         
   2   6   0       1395.91       1546.30        16.21 o                         
   3   6   0        172.47        143.52         1.74 o                         
   4   6   0       3211.67       3009.41        30.49 o                         
   5   6   0        299.05        320.80         3.81 o                         
   6   6   0        356.13        337.83         3.85 o                         
   7   6   0        285.79        298.19         3.55 o                         
   8   6   0          5.91          3.86         0.65 o                         
   9   6   0          6.98          3.06         0.71 o                         
  10   6   0          0.23         -0.80         0.80 o                         
  11   6   0          7.63          8.68         0.92 o                         
  12   6   0         32.73         30.85         1.65 o                         
  13   6   0          3.55          3.29         1.27 o                         
  14   6   0         62.86         61.34         2.97 o                         
   1   7   0       2486.13       2420.40        29.92 o                         
   2   7   0       1285.34       1380.63        14.18 o                         
   3   7   0         98.63         84.68         1.19 o                         
   4   7   0        431.55        398.22         4.27 o                         
   5   7   0         61.42         81.29         1.27 o                         
   6   7   0        698.47        700.77         7.93 o                         
   7   7   0          9.24         12.41         0.65 o                         
   8   7   0        585.07        587.14         6.88 o                         
   9   7   0        714.30        715.26         8.52 o                         
  10   7   0        185.87        192.37         3.11 o                         
  11   7   0        199.63        187.70         3.81 o                         
  12   7   0          1.11          1.57         1.14 o                         
  13   7   0          0.27          1.50         1.26 o                         
  14   7   0          2.86         -0.62         1.35 o                         
   0   8   0       2519.79       2543.04        35.68 o                         
   1   8   0          1.94          3.04         0.42 o                         
   2   8   0       2103.62       2032.39        20.76 o                         
   3   8   0        855.14        890.16         9.09 o                         
   4   8   0         47.97         67.25         1.08 o                         
   5   8   0         23.11         14.29         0.65 o                         
   6   8   0         13.73         14.49         0.79 o                         
   7   8   0        299.73        307.38         4.05 o                         
   8   8   0        813.02        872.70        10.52 o                         
   9   8   0         21.69         18.82         1.12 o                         
  10   8   0          1.49          3.33         1.13 o                         
  11   8   0        115.10        117.04         2.56 o                         
  12   8   0         73.51         73.26         2.14 o                         
  13   8   0          1.16          0.94         1.70 o                         
  14   8   0          7.43          7.26         1.43 o                         
   1   9   0         49.53         75.49         1.18 o                         
   2   9   0         26.75         24.81         0.74 o                         
   3   9   0        248.09        260.00         3.07 o                         
   4   9   0        261.52        226.17         2.86 o                         
   5   9   0        346.18        322.44         3.99 o                         
   6   9   0        431.74        435.84         5.42 o                         
   7   9   0          1.22          0.10         0.87 o                         
   8   9   0         72.07         63.98         1.66 o                         
   9   9   0          2.27          2.71         0.99 o                         
  10   9   0         92.84         90.12         2.67 o                         
  11   9   0         18.45         16.46         1.29 o                         
  12   9   0          0.16         -1.08         1.08 o                         
  13   9   0         24.81         25.98         1.92 o                         
   0  10   0         84.21         91.63         2.14 o                         
   1  10   0       2781.42       2824.07        29.49 o                         
   2  10   0         49.58         68.82         1.26 o                         
   3  10   0        306.79        411.18         4.88 o                         
   4  10   0        794.02        823.53         9.27 o                         
   5  10   0       1959.32       1929.39        20.43 o                         
   6  10   0         22.83         26.35         1.02 o                         
   7  10   0       1473.02       1446.48        16.43 o                         
   8  10   0        163.35        168.91         2.75 o                         
   9  10   0         86.47         94.07         1.98 o                         
  10  10   0         48.60         50.95         1.78 o                         
  11  10   0          0.11         -1.01         1.01 o                         
  12  10   0          1.70          5.08         1.09 o                         
  13  10   0         19.76         16.56         1.58 o                         
   1  11   0       1065.58       1067.78        10.73 o                         
   2  11   0        106.80        109.79         1.64 o                         
   3  11   0         87.29         96.18         1.71 o                         
   4  11   0         69.96         86.21         1.65 o                         
   5  11   0         79.68         92.79         1.61 o                         
   6  11   0        187.31        198.70         2.95 o                         
   7  11   0         12.88          8.84         0.85 o                         
   8  11   0        274.44        289.40         4.32 o                         
   9  11   0          0.06         -0.84         0.84 o                         
  10  11   0         86.26         86.14         2.23 o                         
  11  11   0         44.94         52.90         1.71 o                         
  12  11   0         46.69         48.71         2.42 o                         
  13  11   0          9.76         14.14         2.19 o                         
   0  12   0       1184.73       1039.03        14.56 o                         
   1  12   0         55.17         80.70         1.41 o                         
   2  12   0          0.44         -0.46         0.54 o                         
   3  12   0        396.53        398.24         4.76 o                         
   4  12   0        549.34        560.19         6.21 o                         
   5  12   0        368.73        387.53         4.73 o                         
   6  12   0       1491.33       1468.19        16.72 o                         
   7  12   0        103.89        103.79         2.13 o                         
   8  12   0        114.61        123.24         2.31 o                         
   9  12   0         43.84         46.63         1.63 o                         
  10  12   0        280.19        288.79         4.79 o                         
  11  12   0        211.01        212.01         4.09 o                         
  12  12   0         10.87         12.35         2.00 o                         
  13  12   0         17.97         19.12         3.40 o                         
   1  13   0         18.80         23.97         0.86 o                         
   2  13   0        337.18        351.08         3.94 o                         
   3  13   0        135.43        128.33         1.92 o                         
   4  13   0         98.57         88.60         1.60 o                         
   5  13   0        117.17        104.13         1.80 o                         
   6  13   0         93.03         80.33         2.08 o                         
   7  13   0          9.45          7.53         0.95 o                         
   8  13   0         10.51          8.69         1.29 o                         
   9  13   0          0.71         -0.75         0.75 o                         
  10  13   0        179.99        185.08         3.88 o                         
  11  13   0          3.78          4.89         1.76 o                         
  12  13   0         17.72         14.51         2.30 o                         
  13  13   0         19.53         12.79         2.42 o                         
   0  14   0          0.00         -1.02         1.02 o                         
   1  14   0          1.14          2.31         0.69 o                         
   2  14   0        890.25        854.71         9.03 o                         
   3  14   0        560.05        571.40         6.29 o                         
   4  14   0         53.65         63.00         1.38 o                         
   5  14   0        354.73        322.17         4.04 o                         
   6  14   0        848.53        916.31        11.11 o                         
   7  14   0          2.75          3.92         1.01 o                         
   8  14   0        196.78        199.20         3.26 o                         
   9  14   0          0.88          0.61         0.77 o                         
  10  14   0         12.77         16.09         2.87 o                         
  11  14   0         61.28         61.09         3.56 o                         
  12  14   0         15.42         19.74         2.97 o                         
   1  15   0        280.10        259.87         3.11 o                         
   2  15   0          1.31          3.68         0.71 o                         
   3  15   0         12.16          8.35         0.87 o                         
   4  15   0        758.99        720.17         7.98 o                         
   5  15   0          9.73          2.07         0.71 o                         
   6  15   0        185.45        167.85         3.12 o                         
   7  15   0         50.65         49.81         1.49 o                         
   8  15   0         28.91         34.34         1.48 o                         
   9  15   0         19.48         17.06         1.47 o                         
  10  15   0         60.36         66.03         3.04 o                         
  11  15   0        120.03        122.70         4.68 o                         
  12  15   0         40.68         42.77         3.29 o                         
   0  16   0         93.48         74.00         2.15 o                         
   1  16   0       1061.44       1053.72        10.83 o                         
   2  16   0        964.23       1002.78        10.59 o                         
   3  16   0         53.15         60.59         1.47 o                         
   4  16   0        146.74        127.26         2.19 o                         
   5  16   0          4.86         11.04         0.89 o                         
   6  16   0        238.35        221.31         3.67 o                         
   7  16   0         28.44         23.85         1.24 o                         
   8  16   0          1.38          1.86         0.97 o                         
   9  16   0        179.07        180.80         5.21 o                         
  10  16   0        119.35        120.14         4.59 o                         
  11  16   0         55.93         44.46         2.95 o                         
  12  16   0         88.88         90.94         4.26 o                         
   1  17   0         12.48         13.31         1.11 o                         
   2  17   0        933.64        908.74         9.95 o                         
   3  17   0         66.31         69.59         1.60 o                         
   4  17   0          1.59         -0.95         0.95 o                         
   5  17   0          2.03          9.02         0.84 o                         
   6  17   0        173.39        192.54         3.39 o                         
   7  17   0          5.53          3.27         1.16 o                         
   8  17   0        136.66        141.71         2.93 o                         
   9  17   0         36.30         32.43         2.33 o                         
  10  17   0         68.59         65.62         3.07 o                         
  11  17   0          0.24          1.15         1.94 o                         
   0  18   0        296.46        286.11         5.14 o                         
   1  18   0         84.73         88.76         1.75 o                         
   2  18   0         14.25         17.77         1.25 o                         
   3  18   0          7.35          6.95         0.97 o                         
   4  18   0        164.49        187.31         3.12 o                         
   5  18   0         97.93         84.16         1.78 o                         
   6  18   0         18.73         20.95         1.41 o                         
   7  18   0        233.56        247.81         4.28 o                         
   8  18   0         11.62         15.10         1.18 o                         
   9  18   0          5.67          5.54         1.90 o                         
  10  18   0        135.33        130.24         4.40 o                         
  11  18   0         60.73         68.88         3.84 o                         
   1  19   0        448.58        436.37         5.30 o                         
   2  19   0         62.96         62.53         1.72 o                         
   3  19   0        692.71        693.56         8.13 o                         
   4  19   0         21.28         15.98         1.28 o                         
   5  19   0         14.51         13.72         1.09 o                         
   6  19   0         99.59        107.44         2.78 o                         
   7  19   0          2.26          3.23         1.23 o                         
   8  19   0         38.36         37.55         1.60 o                         
   9  19   0          2.09          5.34         2.04 o                         
  10  19   0         22.61         25.25         3.19 o                         
   0  20   0         66.51         63.46         2.42 o                         
   1  20   0         14.46         14.96         1.17 o                         
   2  20   0        694.43        709.52         8.41 o                         
   3  20   0        172.15        171.89         2.87 o                         
   4  20   0          1.27          1.79         1.09 o                         
   5  20   0         16.71         17.69         1.16 o                         
   6  20   0        500.25        522.03         8.18 o                         
   7  20   0        158.49        164.77         3.57 o                         
   8  20   0        236.78        241.68         4.49 o                         
   9  20   0         58.48         64.81         3.24 o                         
  10  20   0          1.44         -2.23         2.23 o                         
   1  21   0         50.18         49.11         1.66 o                         
   2  21   0         79.99         82.32         2.41 o                         
   3  21   0        132.48        135.20         3.06 o                         
   4  21   0          6.35          8.24         1.30 o                         
   5  21   0        201.13        206.00         3.52 o                         
   6  21   0         63.11         58.75         2.23 o                         
   7  21   0         23.84         38.39         2.66 o                         
   8  21   0        204.59        225.52         4.49 o                         
   9  21   0          2.52          3.70         2.64 o                         
   0  22   0         95.27        103.80         4.49 o                         
   1  22   0        136.66        134.48         2.54 o                         
   2  22   0         29.67         26.85         1.51 o                         
   3  22   0         10.40          8.12         1.28 o                         
   4  22   0        265.94        266.93         4.52 o                         
   5  22   0        583.43        582.12         8.16 o                         
   6  22   0         47.90         50.08         2.32 o                         
   7  22   0          6.63          5.60         1.62 o                         
   8  22   0         63.19         62.26         2.54 o                         
   9  22   0          6.07         -4.02         8.71 o                         
   1  23   0         53.04         50.73         1.85 o                         
   2  23   0         19.49         15.91         1.54 o                         
   3  23   0         21.03         19.30         1.55 o                         
   4  23   0         88.52         89.04         2.39 o                         
   5  23   0          8.50         15.20         1.60 o                         
   6  23   0          8.51          8.56         1.78 o                         
   7  23   0         26.79         27.53         2.76 o                         
   8  23   0          0.56          1.00         1.91 o                         
   0  24   0         12.12         15.92         2.84 o                         
   1  24   0        139.11        139.25         3.08 o                         
   2  24   0          7.24          5.33         1.42 o                         
   3  24   0         76.77         84.97         2.61 o                         
   4  24   0          3.29          3.64         1.63 o                         
   5  24   0         12.02          7.92         1.49 o                         
   6  24   0          0.01          2.25         1.64 o                         
   7  24   0        246.22        237.03         5.05 o                         
   1  25   0        145.51        138.47         3.10 o                         
   2  25   0         25.71         22.37         1.78 o                         
   3  25   0        100.82        107.24         3.08 o                         
   4  25   0          1.62          2.99         1.91 o                         
   5  25   0         39.14         37.04         1.99 o                         
   6  25   0          8.05          7.84         2.36 o                         
   0  26   0        100.08        107.23         3.89 o                         
   1  26   0          3.23          7.83         1.63 o                         
   2  26   0         55.49         58.05         2.27 o                         
   3  26   0          0.02         -1.71         1.71 o                         
   4  26   0          3.73          1.88         1.97 o                         
   5  26   0         51.51         48.85         3.15 o                         
   1  27   0        119.37        123.89         3.57 o                         
   2  27   0          2.93          3.10         1.98 o                         
   3  27   0          4.15          7.40         2.11 o                         
 -13   0   1        469.33        450.04         9.76 o                         
 -11   0   1        593.93        598.49        11.24 o                         
  -9   0   1        179.37        161.63         3.28 o                         
  -7   0   1       1366.57       1347.50        19.44 o                         
  -5   0   1       1571.32       1674.69        24.91 o                         
  -3   0   1      14073.79      12333.18       353.51 o                         
   3   0   1      14220.50      13079.15       321.77 o                         
   5   0   1        145.55        152.17         2.56 o                         
   7   0   1       1818.32       1773.62        26.39 o                         
   9   0   1          6.38          4.67         1.13 o                         
  11   0   1        524.33        507.69         8.58 o                         
  13   0   1         12.50         20.51         2.98 o                         
 -14   1   1          0.12         -1.99         1.99 o                         
 -13   1   1         88.37         91.18         2.78 o                         
 -12   1   1        388.66        364.20         5.22 o                         
 -11   1   1         22.10         28.19         1.24 o                         
 -10   1   1          1.73          1.31         1.04 o                         
  -9   1   1          1.85          0.01         0.72 o                         
  -8   1   1          7.41          6.53         0.77 o                         
  -7   1   1        496.77        505.78         5.38 o                         
  -6   1   1       1956.24       1962.48        19.23 o                         
  -5   1   1       1170.45       1185.64        11.76 o                         
  -4   1   1        171.94        199.54         2.34 o                         
  -3   1   1       2191.65       2194.46        21.76 o                         
  -2   1   1        471.90        436.81         4.82 o                         
   2   1   1       2260.92       2179.54        24.49 o                         
   3   1   1         27.26         39.26         0.75 o                         
   4   1   1       1303.89       1309.96        14.47 o                         
   5   1   1          1.07          0.36         0.37 o                         
   6   1   1          3.21          6.19         0.48 o                         
   7   1   1         57.52         45.88         1.00 o                         
   8   1   1         10.86         10.04         0.75 o                         
   9   1   1        335.20        325.29         3.90 o                         
  10   1   1         95.14         92.65         1.94 o                         
  11   1   1         80.84         83.03         1.91 o                         
  12   1   1         26.24         23.75         1.36 o                         
  13   1   1        143.76        141.13         3.31 o                         
  14   1   1          0.09         -1.29         1.29 o                         
 -14   2   1         11.34         14.50         1.72 o                         
 -13   2   1          1.42          2.80         1.39 o                         
 -12   2   1         47.10         50.02         1.58 o                         
 -11   2   1         29.29         25.83         1.25 o                         
 -10   2   1         70.24         68.40         1.77 o                         
  -9   2   1        579.37        583.88         7.11 o                         
  -8   2   1         64.03         61.78         1.45 o                         
  -7   2   1         10.32         19.14         0.74 o                         
  -6   2   1        410.04        398.98         4.29 o                         
  -5   2   1       3949.40       3980.70        37.71 o                         
  -4   2   1       1094.11       1128.85        11.41 o                         
  -3   2   1         72.20         67.41         1.00 o                         
  -2   2   1       5936.90       5710.58       135.52 o                         
  -1   2   1       1134.76        783.53        27.11 o                         
   1   2   1        538.91        446.16        14.77 o                         
   2   2   1          2.51          4.10         0.29 o                         
   3   2   1       1579.52       1499.14        16.98 o                         
   4   2   1       4552.46       4676.03        49.65 o                         
   5   2   1        378.86        333.32         3.77 o                         
   6   2   1       1213.98       1265.36        13.78 o                         
   7   2   1        169.66        175.29         2.41 o                         
   8   2   1         70.24         68.87         1.48 o                         
   9   2   1        642.78        638.38         7.62 o                         
  10   2   1        481.84        477.09         5.61 o                         
  11   2   1        125.43        138.44         2.77 o                         
  12   2   1          7.34          6.43         1.20 o                         
  13   2   1         14.67         18.68         1.28 o                         
  14   2   1          0.40          1.22         1.36 o                         
 -14   3   1          0.85          5.80         1.52 o                         
 -13   3   1          2.03          0.60         1.50 o                         
 -12   3   1         19.28         13.86         1.31 o                         
 -11   3   1        187.92        179.75         2.80 o                         
 -10   3   1         28.66         27.70         1.21 o                         
  -9   3   1        265.57        246.23         3.23 o                         
  -8   3   1         13.66         13.04         0.89 o                         
  -7   3   1        142.86        147.14         2.07 o                         
  -6   3   1       1058.54       1084.10        11.94 o                         
  -5   3   1       2143.39       2077.12        20.28 o                         
  -4   3   1         14.17         21.46         0.61 o                         
  -3   3   1       2014.23       1939.10        18.48 o                         
  -2   3   1      32747.17      29832.13       541.06 o                         
  -1   3   1        261.96        224.35         2.92 o                         
   0   3   1       8977.23       7028.61       421.37 o                         
   1   3   1       4954.58       4572.37        94.79 o                         
   2   3   1         76.45         72.98         1.51 o                         
   3   3   1       1491.53       1356.83        15.93 o                         
   4   3   1        120.51        128.63         1.65 o                         
   5   3   1       2876.82       3021.74        29.97 o                         
   6   3   1         31.12         47.99         0.92 o                         
   7   3   1         88.70        101.89         1.54 o                         
   8   3   1        184.15        172.30         2.33 o                         
   9   3   1        167.42        174.46         2.53 o                         
  10   3   1        587.06        583.68         6.72 o                         
  11   3   1        233.45        218.51         3.22 o                         
  12   3   1          5.76          7.35         1.07 o                         
  13   3   1        124.14        117.74         3.13 o                         
  14   3   1          0.23         -1.34         1.34 o                         
 -14   4   1          6.30          7.07         1.56 o                         
 -13   4   1         36.79         35.51         1.60 o                         
 -12   4   1         15.69         12.13         1.40 o                         
 -11   4   1          2.07          0.76         0.97 o                         
 -10   4   1          9.65         10.38         1.01 o                         
  -9   4   1         11.33          7.46         0.87 o                         
  -8   4   1        123.86        116.94         1.94 o                         
  -7   4   1        948.99       1019.15        10.55 o                         
  -6   4   1        190.36        184.65         2.48 o                         
  -5   4   1       1130.00       1138.72        12.15 o                         
  -4   4   1       3126.91       3181.59        31.58 o                         
  -3   4   1        153.78        128.47         1.58 o                         
  -2   4   1      35377.66      33173.52       561.11 o                         
  -1   4   1      12635.53      12005.65       240.65 o                         
   0   4   1       2351.74       2107.76        21.36 o                         
   1   4   1       6062.76       5721.58       105.23 o                         
   2   4   1       5141.79       4897.13       108.66 o                         
   3   4   1         72.24         63.27         1.57 o                         
   4   4   1         11.53         23.62         1.10 o                         
   5   4   1       1473.91       1488.37        16.07 o                         
   6   4   1       1311.39       1387.78        14.64 o                         
   7   4   1         35.89         49.77         1.02 o                         
   8   4   1         55.47         47.93         1.12 o                         
   9   4   1        337.64        331.42         4.16 o                         
  10   4   1        156.75        137.33         2.30 o                         
  11   4   1         12.53         13.89         0.92 o                         
  12   4   1         80.23         77.83         1.92 o                         
  13   4   1          6.61          3.93         1.37 o                         
  14   4   1          2.34          1.48         1.47 o                         
 -14   5   1          3.18          1.55         1.19 o                         
 -13   5   1         54.73         58.25         1.96 o                         
 -12   5   1        111.16        107.16         2.25 o                         
 -11   5   1         25.10         27.88         1.25 o                         
 -10   5   1          7.88          3.96         0.91 o                         
  -9   5   1         52.81         54.88         1.44 o                         
  -8   5   1        491.29        530.01         6.19 o                         
  -7   5   1         20.35         26.42         0.96 o                         
  -6   5   1        176.13        186.85         2.52 o                         
  -5   5   1         12.63         24.01         0.80 o                         
  -4   5   1       2506.47       2621.34        26.69 o                         
  -3   5   1        354.03        302.41         3.29 o                         
  -2   5   1        156.54        211.65         2.51 o                         
  -1   5   1       6971.12       6318.59       345.98 o                         
   0   5   1       2826.34       2788.05        27.57 o                         
   1   5   1       1710.96       1657.03        17.72 o                         
   2   5   1       1099.98       1082.83        12.75 o                         
   3   5   1        309.63        316.91         4.49 o                         
   4   5   1        198.42        193.48         2.97 o                         
   5   5   1        323.71        378.09         4.99 o                         
   6   5   1       1504.96       1495.62        16.72 o                         
   7   5   1        389.39        367.24         4.31 o                         
   8   5   1         13.62         10.43         0.74 o                         
   9   5   1        119.91        114.16         1.93 o                         
  10   5   1        315.87        309.42         4.59 o                         
  11   5   1        164.87        171.97         3.09 o                         
  12   5   1         22.95         22.13         1.51 o                         
  13   5   1         14.76         15.77         1.77 o                         
  14   5   1          2.33          2.65         1.39 o                         
 -14   6   1          0.84          1.65         1.75 o                         
 -13   6   1          5.90          6.30         1.09 o                         
 -12   6   1         35.88         38.22         1.43 o                         
 -11   6   1        293.56        298.12         4.06 o                         
 -10   6   1          5.52          1.17         0.82 o                         
  -9   6   1         79.31         81.39         1.77 o                         
  -8   6   1        369.27        380.98         4.54 o                         
  -7   6   1       2069.24       2045.10        21.66 o                         
  -6   6   1        137.47        149.02         2.22 o                         
  -5   6   1        310.43        343.04         3.92 o                         
  -4   6   1       4979.32       5297.77        54.95 o                         
  -3   6   1       3302.50       3398.29        36.22 o                         
  -2   6   1       1167.42       1142.09        11.23 o                         
  -1   6   1       8257.88       7084.50       231.64 o                         
   0   6   1         79.59         89.50         1.25 o                         
   1   6   1        315.57        300.77         3.46 o                         
   2   6   1         57.56         53.00         0.96 o                         
   3   6   1       3411.14       3291.30        39.54 o                         
   4   6   1          3.15          3.63         0.59 o                         
   5   6   1        417.95        490.96         6.21 o                         
   6   6   1         33.48         36.08         0.92 o                         
   7   6   1       1831.61       1844.29        20.62 o                         
   8   6   1        213.36        215.39         3.08 o                         
   9   6   1        181.73        175.01         2.74 o                         
  10   6   1         16.12         19.26         1.16 o                         
  11   6   1         22.84         23.25         1.43 o                         
  12   6   1        122.96        126.93         2.74 o                         
  13   6   1        100.87        101.89         3.06 o                         
  14   6   1          3.51          4.59         1.69 o                         
 -14   7   1         58.25         57.04         2.57 o                         
 -13   7   1         72.16         65.69         2.23 o                         
 -12   7   1         27.27         26.54         1.27 o                         
 -11   7   1          0.58          0.00         0.93 o                         
 -10   7   1         23.42         22.02         1.04 o                         
  -9   7   1        160.73        168.62         2.64 o                         
  -8   7   1          3.13         -0.42         0.83 o                         
  -7   7   1        329.81        337.13         3.93 o                         
  -6   7   1        940.21        951.73        10.06 o                         
  -5   7   1        274.98        313.80         3.75 o                         
  -4   7   1       1793.46       1871.04        19.72 o                         
  -3   7   1       5225.91       5228.91        54.17 o                         
  -2   7   1       1284.78       1208.74        11.65 o                         
  -1   7   1        950.82        908.14         9.68 o                         
   0   7   1       2869.99       2738.72        27.81 o                         
   1   7   1        155.02        134.31         1.61 o                         
   2   7   1        666.81        727.79         7.44 o                         
   3   7   1        486.12        488.32         6.27 o                         
   4   7   1        640.70        583.71         8.14 o                         
   5   7   1        406.88        436.24         5.66 o                         
   6   7   1          2.59          2.51         0.56 o                         
   7   7   1        193.38        195.95         2.79 o                         
   8   7   1         73.99         59.13         1.40 o                         
   9   7   1          0.55         -0.74         0.74 o                         
  10   7   1        159.14        152.98         2.58 o                         
  11   7   1        283.46        282.34         5.51 o                         
  12   7   1        326.96        323.98         4.95 o                         
  13   7   1          2.57          5.74         1.25 o                         
  14   7   1          4.50          5.29         1.44 o                         
 -14   8   1         48.91         50.26         3.50 o                         
 -13   8   1         61.56         65.47         2.17 o                         
 -12   8   1        105.42        105.66         2.62 o                         
 -11   8   1         22.36         21.53         1.21 o                         
 -10   8   1        214.49        217.18         3.22 o                         
  -9   8   1        118.41        127.02         2.30 o                         
  -8   8   1        280.23        285.27         3.60 o                         
  -7   8   1         12.90         11.75         0.87 o                         
  -6   8   1         32.54         35.94         0.98 o                         
  -5   8   1        192.32        171.31         2.34 o                         
  -4   8   1        140.16        118.96         1.74 o                         
  -3   8   1       2182.09       2384.46        24.40 o                         
  -2   8   1       1998.02       2124.58        21.16 o                         
  -1   8   1         23.51         25.01         0.68 o                         
   0   8   1         29.35         13.55         0.54 o                         
   1   8   1          2.83          0.74         0.37 o                         
   2   8   1       2244.08       2352.30        23.95 o                         
   3   8   1        337.90        414.07         5.26 o                         
   4   8   1       2036.75       2232.71        27.08 o                         
   5   8   1       1088.11       1095.17        13.68 o                         
   6   8   1          5.02          3.00         0.53 o                         
   7   8   1          6.17          2.96         1.17 o                         
   8   8   1        153.77        159.15         2.59 o                         
   9   8   1         13.58         15.22         1.09 o                         
  10   8   1         41.01         42.79         1.41 o                         
  11   8   1        248.55        252.55         4.05 o                         
  12   8   1         35.95         42.07         1.57 o                         
  13   8   1         38.67         39.65         1.90 o                         
  14   8   1         39.68         39.65         2.05 o                         
 -13   9   1         84.96         83.51         2.55 o                         
 -12   9   1          2.52          1.66         1.24 o                         
 -11   9   1        180.51        177.70         3.49 o                         
 -10   9   1        265.02        264.70         4.30 o                         
  -9   9   1          0.02         -0.78         0.78 o                         
  -8   9   1        222.48        207.83         2.89 o                         
  -7   9   1        486.64        490.24         5.43 o                         
  -6   9   1        234.98        248.81         3.14 o                         
  -5   9   1       1959.34       1954.41        20.68 o                         
  -4   9   1        113.74        106.56         1.71 o                         
  -3   9   1        395.00        499.86         5.44 o                         
  -2   9   1        725.79        777.61         7.71 o                         
  -1   9   1       4757.82       4819.51        47.66 o                         
   0   9   1        135.57        136.33         1.76 o                         
   1   9   1       3955.09       4343.89        41.15 o                         
   2   9   1       3364.10       3606.74        36.64 o                         
   3   9   1         71.33         83.15         1.23 o                         
   4   9   1       1086.23       1192.18        15.30 o                         
   5   9   1        277.47        242.33         3.45 o                         
   6   9   1        181.70        173.74         2.49 o                         
   7   9   1         53.98         43.57         1.11 o                         
   8   9   1         76.88         75.63         1.79 o                         
   9   9   1       1292.81       1311.77        15.45 o                         
  10   9   1         20.18         24.56         1.12 o                         
  11   9   1        163.20        146.56         3.38 o                         
  12   9   1          6.62          8.59         1.10 o                         
  13   9   1         58.09         51.50         2.10 o                         
 -13  10   1         73.50         71.20         2.30 o                         
 -12  10   1         67.86         70.55         2.17 o                         
 -11  10   1         25.16         23.09         1.56 o                         
 -10  10   1        212.19        219.28         4.26 o                         
  -9  10   1        257.01        269.97         4.22 o                         
  -8  10   1        253.93        243.95         3.37 o                         
  -7  10   1        828.88        801.88         8.51 o                         
  -6  10   1          3.86          8.92         0.85 o                         
  -5  10   1         30.57         30.37         0.98 o                         
  -4  10   1        213.77        230.37         2.91 o                         
  -3  10   1         18.28         27.68         0.87 o                         
  -2  10   1       3879.73       3868.50        36.77 o                         
  -1  10   1         43.78         31.76         0.84 o                         
   0  10   1         31.21         37.46         0.88 o                         
   1  10   1       2695.43       2945.01        29.28 o                         
   2  10   1        467.89        454.50         5.30 o                         
   3  10   1        887.91        855.58         9.07 o                         
   4  10   1       2873.20       2940.36        33.44 o                         
   5  10   1       1613.03       1597.29        17.91 o                         
   6  10   1         14.02         14.31         0.65 o                         
   7  10   1        629.45        606.46         8.49 o                         
   8  10   1         11.34          6.68         1.15 o                         
   9  10   1         18.98         21.27         1.47 o                         
  10  10   1         26.34         29.10         1.77 o                         
  11  10   1         25.06         34.48         2.11 o                         
  12  10   1         17.58         22.79         1.94 o                         
  13  10   1          9.86          8.18         2.05 o                         
 -13  11   1        153.22        154.38         4.04 o                         
 -12  11   1        117.63        119.85         2.95 o                         
 -11  11   1         38.88         36.65         1.67 o                         
 -10  11   1         23.12         26.46         1.72 o                         
  -9  11   1         22.45         23.70         1.37 o                         
  -8  11   1        162.04        172.35         2.92 o                         
  -7  11   1        519.39        468.27         5.87 o                         
  -6  11   1        706.79        702.84         7.72 o                         
  -5  11   1          4.84          6.57         0.72 o                         
  -4  11   1        136.18        129.21         1.99 o                         
  -3  11   1       1376.08       1367.64        13.96 o                         
  -2  11   1         74.35         80.65         1.33 o                         
  -1  11   1        973.49       1103.68        11.33 o                         
   0  11   1        178.12        167.13         2.11 o                         
   1  11   1       1309.94       1334.16        13.27 o                         
   2  11   1        853.37        810.82         9.34 o                         
   3  11   1        488.29        469.22         5.24 o                         
   4  11   1        490.41        522.79         5.93 o                         
   5  11   1        399.66        417.66         5.23 o                         
   6  11   1        411.88        408.15         5.30 o                         
   7  11   1        240.08        222.34         3.83 o                         
   8  11   1        122.84        113.23         2.66 o                         
   9  11   1        138.71        126.13         3.02 o                         
  10  11   1        124.83        131.55         3.46 o                         
  11  11   1        387.94        403.66         8.15 o                         
  12  11   1          9.66          7.01         1.84 o                         
  13  11   1         19.26         18.91         2.18 o                         
 -13  12   1          2.53          7.49         1.61 o                         
 -12  12   1         15.70         16.92         1.43 o                         
 -11  12   1        152.36        146.04         3.18 o                         
 -10  12   1         43.97         40.98         1.73 o                         
  -9  12   1          0.45         -1.08         1.08 o                         
  -8  12   1         16.32         26.42         1.26 o                         
  -7  12   1         32.40         41.85         1.28 o                         
  -6  12   1          7.09         -0.66         0.66 o                         
  -5  12   1         34.11         34.05         1.02 o                         
  -4  12   1        116.18        119.41         1.89 o                         
  -3  12   1         43.04         58.36         1.28 o                         
  -2  12   1         20.51         18.62         0.77 o                         
  -1  12   1        118.20        121.64         1.76 o                         
   0  12   1          4.64          1.59         0.55 o                         
   1  12   1        345.97        369.95         4.54 o                         
   2  12   1         24.03         18.34         0.79 o                         
   3  12   1       2094.69       2090.00        22.08 o                         
   4  12   1         80.43         79.78         1.47 o                         
   5  12   1          1.56          2.57         0.73 o                         
   6  12   1          7.08          7.45         0.92 o                         
   7  12   1         61.80         52.13         1.79 o                         
   8  12   1          1.10         -1.04         1.05 o                         
   9  12   1         79.72         75.24         2.50 o                         
  10  12   1         23.26         26.73         1.91 o                         
  11  12   1         11.94         13.49         2.00 o                         
  12  12   1          0.02         -1.68         1.68 o                         
  13  12   1          2.75          3.84         2.28 o                         
 -13  13   1          0.60          3.54         1.68 o                         
 -12  13   1         35.10         32.87         2.17 o                         
 -11  13   1          2.06          5.41         1.18 o                         
 -10  13   1        119.39        121.88         2.84 o                         
  -9  13   1         18.22         13.40         1.20 o                         
  -8  13   1         50.89         50.98         1.75 o                         
  -7  13   1          0.34         -0.77         0.77 o                         
  -6  13   1        710.67        663.78         7.41 o                         
  -5  13   1        179.59        171.33         2.52 o                         
  -4  13   1          9.95          4.55         0.75 o                         
  -3  13   1        439.90        460.63         5.17 o                         
  -2  13   1        314.03        313.92         3.53 o                         
  -1  13   1        542.84        559.96         5.98 o                         
   0  13   1        539.46        509.30         6.10 o                         
   1  13   1         91.82         90.42         1.47 o                         
   2  13   1        150.11        152.49         2.23 o                         
   3  13   1        532.26        532.86         5.98 o                         
   4  13   1         91.95         82.23         1.45 o                         
   5  13   1        482.02        464.17         5.83 o                         
   6  13   1        419.07        426.72         6.24 o                         
   7  13   1        282.73        253.75         4.48 o                         
   8  13   1         57.94         64.57         2.46 o                         
   9  13   1         83.45         82.42         3.38 o                         
  10  13   1          0.54         -0.39         1.39 o                         
  11  13   1          0.35          2.42         2.01 o                         
  12  13   1          9.65          9.90         1.80 o                         
 -12  14   1          1.25          0.57         2.07 o                         
 -11  14   1         44.17         44.48         1.83 o                         
 -10  14   1          0.46         -0.81         1.22 o                         
  -9  14   1        515.22        517.78         7.67 o                         
  -8  14   1         15.99         16.73         1.35 o                         
  -7  14   1         11.62          6.12         0.96 o                         
  -6  14   1         29.27         23.89         1.05 o                         
  -5  14   1        342.17        317.27         4.17 o                         
  -4  14   1         20.60         27.14         1.03 o                         
  -3  14   1        190.46        206.43         2.78 o                         
  -2  14   1        122.85        118.22         1.83 o                         
  -1  14   1        856.38        876.71         9.05 o                         
   0  14   1        355.58        340.74         4.01 o                         
   1  14   1        163.63        180.79         2.34 o                         
   2  14   1          0.09         -0.72         0.72 o                         
   3  14   1        144.65        147.54         2.28 o                         
   4  14   1         37.20         25.51         0.93 o                         
   5  14   1       1469.88       1383.31        16.28 o                         
   6  14   1         96.63         96.62         1.98 o                         
   7  14   1         24.84         23.04         1.56 o                         
   8  14   1         36.02         33.15         1.75 o                         
   9  14   1        120.25        135.82         3.87 o                         
  10  14   1        263.73        268.54         6.51 o                         
  11  14   1         24.71         30.55         2.49 o                         
  12  14   1          0.01         -0.34         1.80 o                         
 -12  15   1         11.27         12.76         2.75 o                         
 -11  15   1         22.71         31.42         1.87 o                         
 -10  15   1          1.34          1.71         1.07 o                         
  -9  15   1         42.17         46.37         1.83 o                         
  -8  15   1        126.23        128.30         2.78 o                         
  -7  15   1         30.75         30.97         1.40 o                         
  -6  15   1         36.47         37.52         1.35 o                         
  -5  15   1        388.66        391.41         5.19 o                         
  -4  15   1        229.44        209.89         3.02 o                         
  -3  15   1        147.92        149.15         2.33 o                         
  -2  15   1        208.14        197.20         2.63 o                         
  -1  15   1        295.17        291.57         3.58 o                         
   0  15   1         26.33         21.38         0.99 o                         
   1  15   1        335.54        342.43         4.15 o                         
   2  15   1       1393.48       1360.36        14.39 o                         
   3  15   1        486.38        464.59         5.40 o                         
   4  15   1        191.24        160.89         2.32 o                         
   5  15   1          7.22          1.52         0.84 o                         
   6  15   1        265.71        305.84         4.46 o                         
   7  15   1          4.60          4.26         0.88 o                         
   8  15   1          4.28          3.78         1.33 o                         
   9  15   1         93.75         82.23         4.01 o                         
  10  15   1        160.61        170.15         4.84 o                         
  11  15   1          6.91          7.54         2.49 o                         
  12  15   1          2.93         10.88         2.30 o                         
 -12  16   1          0.01         -0.17         2.45 o                         
 -11  16   1        175.49        185.27         4.53 o                         
 -10  16   1          1.71          3.94         1.11 o                         
  -9  16   1         82.35         78.24         2.34 o                         
  -8  16   1        195.27        183.28         3.58 o                         
  -7  16   1        302.82        306.28         4.70 o                         
  -6  16   1        287.55        294.41         4.01 o                         
  -5  16   1         15.74          8.00         0.94 o                         
  -4  16   1         36.72         40.43         1.34 o                         
  -3  16   1         88.08         82.14         1.80 o                         
  -2  16   1        218.96        207.56         2.86 o                         
  -1  16   1         70.35         68.59         1.52 o                         
   0  16   1        109.60        117.75         2.00 o                         
   1  16   1        181.65        186.83         2.67 o                         
   2  16   1          1.78          0.72         0.83 o                         
   3  16   1        228.59        239.18         3.31 o                         
   4  16   1        764.17        717.76         8.12 o                         
   5  16   1        122.64        134.60         2.52 o                         
   6  16   1        180.42        182.69         2.96 o                         
   7  16   1         12.30         17.05         0.99 o                         
   8  16   1        183.83        196.86         4.60 o                         
   9  16   1         33.76         35.26         2.33 o                         
  10  16   1          0.31          2.32         2.13 o                         
  11  16   1         37.91         39.01         2.42 o                         
 -11  17   1          4.08         11.23         2.96 o                         
 -10  17   1          4.06          1.64         1.18 o                         
  -9  17   1          1.39          3.23         1.51 o                         
  -8  17   1         99.25        107.74         2.61 o                         
  -7  17   1        255.46        254.50         4.48 o                         
  -6  17   1         50.58         49.41         1.34 o                         
  -5  17   1          1.16         -0.07         0.83 o                         
  -4  17   1          3.35          0.43         0.92 o                         
  -3  17   1        546.95        574.47         6.82 o                         
  -2  17   1         21.13         16.56         1.04 o                         
  -1  17   1         62.93         55.75         1.45 o                         
   0  17   1        109.83        101.21         1.98 o                         
   1  17   1        879.08        895.41         9.77 o                         
   2  17   1        245.94        232.10         3.19 o                         
   3  17   1         89.81        100.53         2.00 o                         
   4  17   1          2.87          2.23         0.93 o                         
   5  17   1         93.43        102.79         2.41 o                         
   6  17   1        195.95        199.72         3.31 o                         
   7  17   1         95.04         94.98         2.13 o                         
   8  17   1         73.13         78.24         3.03 o                         
   9  17   1         44.07         34.15         2.35 o                         
  10  17   1         12.07          7.70         1.82 o                         
  11  17   1        292.86        275.13         8.89 o                         
 -11  18   1         23.83         27.26         3.27 o                         
 -10  18   1        115.44        113.85         3.47 o                         
  -9  18   1         56.21         55.61         2.01 o                         
  -8  18   1         83.89         92.58         2.50 o                         
  -7  18   1         13.84         21.64         2.61 o                         
  -6  18   1          0.12          3.62         0.85 o                         
  -5  18   1         18.66         18.43         1.19 o                         
  -4  18   1        426.00        444.25         5.58 o                         
  -3  18   1        511.21        493.04         6.11 o                         
  -2  18   1         81.13         72.22         1.62 o                         
  -1  18   1         42.07         42.26         1.43 o                         
   0  18   1        265.49        251.93         3.52 o                         
   1  18   1        443.36        433.18         5.09 o                         
   2  18   1        123.96        125.40         2.28 o                         
   3  18   1        490.00        535.64         6.61 o                         
   4  18   1         78.20         99.19         1.94 o                         
   5  18   1          5.01          4.77         1.15 o                         
   6  18   1         26.45         25.53         1.49 o                         
   7  18   1        232.42        235.10         4.02 o                         
   8  18   1          0.95         -1.59         1.59 o                         
   9  18   1          0.06          4.97         1.80 o                         
  10  18   1         27.03         32.96         3.39 o                         
  11  18   1          0.38          1.98         2.29 o                         
 -10  19   1        110.09        124.82         6.19 o                         
  -9  19   1         17.04         18.69         1.62 o                         
  -8  19   1         16.27         14.59         1.49 o                         
  -7  19   1         39.95         37.64         1.87 o                         
  -6  19   1        622.26        599.46         7.58 o                         
  -5  19   1         98.39        106.84         2.18 o                         
  -4  19   1         70.69         76.74         2.02 o                         
  -3  19   1         88.48         98.98         2.19 o                         
  -2  19   1         27.61         30.75         1.17 o                         
  -1  19   1        283.58        282.61         4.00 o                         
   0  19   1         21.54         23.31         1.29 o                         
   1  19   1         81.64         79.44         1.82 o                         
   2  19   1        178.76        191.37         3.05 o                         
   3  19   1          4.99          3.79         1.04 o                         
   4  19   1        896.88        879.39        11.25 o                         
   5  19   1          5.15          2.88         1.17 o                         
   6  19   1         10.72          8.98         1.25 o                         
   7  19   1         48.55         41.05         1.50 o                         
   8  19   1         67.98         70.36         4.12 o                         
   9  19   1        138.41        140.50         4.42 o                         
  10  19   1          0.02          2.61         1.95 o                         
 -10  20   1         10.16         15.03         2.86 o                         
  -9  20   1        178.26        166.48         3.68 o                         
  -8  20   1          2.40          5.30         1.50 o                         
  -7  20   1          2.34         -1.33         1.33 o                         
  -6  20   1         26.65         28.07         1.69 o                         
  -5  20   1         36.25         34.32         1.58 o                         
  -4  20   1        437.13        448.46         6.41 o                         
  -3  20   1        222.50        223.08         3.77 o                         
  -2  20   1        111.63        103.37         2.00 o                         
  -1  20   1        334.06        315.70         4.23 o                         
   0  20   1        189.69        189.76         2.96 o                         
   1  20   1         12.69         14.24         1.06 o                         
   2  20   1        544.87        534.88         6.59 o                         
   3  20   1          7.06         13.23         1.17 o                         
   4  20   1        100.69        100.29         2.10 o                         
   5  20   1        454.94        451.42         6.89 o                         
   6  20   1          5.92          5.21         1.25 o                         
   7  20   1         41.09         36.44         2.53 o                         
   8  20   1          3.85          6.67         2.03 o                         
   9  20   1         42.70         52.95         2.96 o                         
  10  20   1         12.12         14.22         2.63 o                         
  -9  21   1          2.23          8.74         2.28 o                         
  -8  21   1        255.60        272.16         5.21 o                         
  -7  21   1         14.83         13.41         1.67 o                         
  -6  21   1          0.45         -1.06         1.12 o                         
  -5  21   1        478.90        489.72         6.98 o                         
  -4  21   1        274.69        259.95         4.56 o                         
  -3  21   1        223.64        221.71         3.76 o                         
  -2  21   1          1.63          3.80         1.18 o                         
  -1  21   1        588.16        580.05         7.22 o                         
   0  21   1         24.45         24.77         1.39 o                         
   1  21   1         25.53         25.42         1.49 o                         
   2  21   1        253.93        244.94         3.95 o                         
   3  21   1        326.12        306.28         4.78 o                         
   4  21   1          0.02          1.32         1.07 o                         
   5  21   1          5.86          4.78         1.52 o                         
   6  21   1        401.46        391.26         6.85 o                         
   7  21   1          5.85          2.69         1.13 o                         
   8  21   1          9.50          9.66         2.09 o                         
   9  21   1          0.30          0.84         3.37 o                         
  -8  22   1         15.15         21.51         2.26 o                         
  -7  22   1         39.30         42.62         2.09 o                         
  -6  22   1         70.91         73.46         2.14 o                         
  -5  22   1         47.60         47.23         1.97 o                         
  -4  22   1         78.95         68.60         2.08 o                         
  -3  22   1        171.65        163.60         3.18 o                         
  -2  22   1        250.56        249.30         4.06 o                         
  -1  22   1          2.05          7.22         1.27 o                         
   0  22   1         46.15         42.65         1.69 o                         
   1  22   1         57.02         57.71         2.04 o                         
   2  22   1        141.49        155.75         3.05 o                         
   3  22   1        189.45        197.01         3.82 o                         
   4  22   1          0.01          3.98         1.25 o                         
   5  22   1         17.09         20.53         1.79 o                         
   6  22   1          0.67          5.20         1.51 o                         
   7  22   1          5.99          7.18         1.78 o                         
   8  22   1        128.77        125.16         4.81 o                         
  -8  23   1          3.82          6.05         1.60 o                         
  -7  23   1         68.62         60.54         3.17 o                         
  -6  23   1        109.00        112.13         3.13 o                         
  -5  23   1         73.52         66.06         2.16 o                         
  -4  23   1          0.99          0.29         1.42 o                         
  -3  23   1         66.13         65.01         2.37 o                         
  -2  23   1        190.94        198.84         3.76 o                         
  -1  23   1         52.69         39.34         1.72 o                         
   0  23   1          2.24          4.15         1.25 o                         
   1  23   1        103.73         91.37         2.52 o                         
   2  23   1          7.00          7.72         1.36 o                         
   3  23   1          0.32         -0.17         1.16 o                         
   4  23   1        263.05        259.81         4.44 o                         
   5  23   1         14.73         11.77         2.15 o                         
   6  23   1          2.43          3.96         1.42 o                         
   7  23   1          9.86         11.05         1.56 o                         
   8  23   1         11.54         10.73         2.66 o                         
  -7  24   1         13.39         10.34         2.20 o                         
  -6  24   1          0.96         -0.29         2.15 o                         
  -5  24   1          0.05          1.56         1.46 o                         
  -4  24   1        213.37        198.05         4.50 o                         
  -3  24   1         49.53         45.19         2.15 o                         
  -2  24   1          1.54          2.15         1.41 o                         
  -1  24   1         62.61         72.90         2.08 o                         
   0  24   1        124.26        118.26         2.71 o                         
   1  24   1          6.24          2.90         1.41 o                         
   2  24   1         65.05         66.43         2.43 o                         
   3  24   1        155.42        149.66         3.48 o                         
   4  24   1        116.00        124.62         2.86 o                         
   5  24   1          0.41         -0.54         1.51 o                         
   6  24   1         94.24        113.60         3.48 o                         
   7  24   1          5.42         14.45         2.85 o                         
  -6  25   1         22.49         25.45         2.44 o                         
  -5  25   1         10.69         12.73         2.21 o                         
  -4  25   1         20.76         21.30         1.84 o                         
  -3  25   1          1.05         -1.59         1.59 o                         
  -2  25   1         31.75         31.62         1.86 o                         
  -1  25   1          2.03          5.19         1.47 o                         
   0  25   1         74.90         73.04         2.41 o                         
   1  25   1          0.55         -1.43         1.83 o                         
   2  25   1          0.79          2.12         1.52 o                         
   3  25   1         17.55         14.37         1.80 o                         
   4  25   1         36.52         40.12         2.12 o                         
   5  25   1         52.54         59.44         2.80 o                         
   6  25   1        308.09        335.88         6.87 o                         
  -5  26   1          1.06          1.10         1.94 o                         
  -4  26   1         44.95         46.21         2.79 o                         
  -3  26   1         10.71          9.27         1.82 o                         
  -2  26   1         81.07         74.27         2.50 o                         
  -1  26   1         43.27         43.17         2.14 o                         
   0  26   1        131.45        134.78         4.15 o                         
   1  26   1         68.42         69.28         2.42 o                         
   2  26   1         18.00         20.90         1.88 o                         
   3  26   1         10.22          7.08         2.07 o                         
   4  26   1          1.70          4.69         1.98 o                         
   5  26   1        174.04        189.83         5.58 o                         
  -3  27   1          2.87          2.75         1.98 o                         
  -2  27   1         11.69          7.70         2.08 o                         
  -1  27   1         60.01         73.75         3.34 o                         
   0  27   1          4.87          4.97         1.84 o                         
   1  27   1          0.68          2.51         1.80 o                         
   2  27   1          8.87          7.99         1.97 o                         
   3  27   1          0.11          0.40         2.14 o                         
 -14   0   2          2.54          4.12         2.25 o                         
 -12   0   2        553.24        528.75        11.17 o                         
 -10   0   2         15.31         21.87         1.51 o                         
  -8   0   2       1203.93       1231.48        18.03 o                         
  -6   0   2       2919.25       3101.13        41.87 o                         
  -4   0   2         11.41          4.03         0.70 o                         
  -2   0   2      71678.57      66253.86      2253.68 o                         
   0   0   2        219.92        205.92         3.97 o                         
   2   0   2        490.58        459.62         6.95 o                         
   4   0   2       2232.65       2448.50        38.65 o                         
   6   0   2        107.89        115.35         2.31 o                         
   8   0   2        793.81        819.24        12.75 o                         
  10   0   2          1.09          1.78         1.15 o                         
  12   0   2        240.48        235.08         6.07 o                         
  14   0   2         10.18          9.92         2.01 o                         
 -14   1   2         92.11         87.93         3.15 o                         
 -13   1   2         10.14         11.10         1.67 o                         
 -12   1   2         84.13         86.51         2.17 o                         
 -11   1   2        534.77        514.08         6.93 o                         
 -10   1   2        557.46        571.01         6.85 o                         
  -9   1   2        948.76        956.46        10.59 o                         
  -8   1   2        218.37        214.21         2.82 o                         
  -7   1   2        856.09        867.48         8.89 o                         
  -6   1   2        293.52        271.45         3.15 o                         
  -5   1   2         84.12         65.07         1.12 o                         
  -4   1   2        669.90        768.71         7.77 o                         
  -3   1   2       3261.69       3056.69        29.61 o                         
  -2   1   2      10794.83      10638.81       192.75 o                         
  -1   1   2       1467.20       1481.68        14.16 o                         
   0   1   2      18176.22      16768.15       369.36 o                         
   1   1   2        978.21        958.17         9.57 o                         
   2   1   2       2531.10       2287.08        23.71 o                         
   3   1   2       1331.70       1281.79        13.39 o                         
   4   1   2         81.32         59.09         0.96 o                         
   5   1   2        805.84       1018.70        11.09 o                         
   6   1   2         30.43         38.49         0.92 o                         
   7   1   2        118.83        114.43         1.59 o                         
   8   1   2        880.67        815.11         9.45 o                         
   9   1   2        108.12        107.47         1.88 o                         
  10   1   2        139.41        140.37         2.54 o                         
  11   1   2         37.38         43.65         1.48 o                         
  12   1   2          2.03          4.40         1.06 o                         
  13   1   2         14.54         17.21         1.57 o                         
  14   1   2         52.97         50.52         2.23 o                         
 -14   2   2         26.96         29.67         2.08 o                         
 -13   2   2          6.93          5.76         1.79 o                         
 -12   2   2         14.71          9.48         1.34 o                         
 -11   2   2          1.01         -1.00         1.08 o                         
 -10   2   2          4.57          3.00         1.02 o                         
  -9   2   2        144.56        141.38         2.16 o                         
  -8   2   2        258.45        244.31         2.96 o                         
  -7   2   2        196.56        208.17         2.60 o                         
  -6   2   2       2010.31       2175.59        21.86 o                         
  -5   2   2          0.01          3.38         0.58 o                         
  -4   2   2       3318.21       3297.63        31.97 o                         
  -3   2   2       4187.48       4460.98        43.11 o                         
  -2   2   2      13795.78      14648.97       259.83 o                         
  -1   2   2          0.71         -0.28         0.39 o                         
   0   2   2       1913.67       1808.67        17.56 o                         
   1   2   2         70.26         84.25         1.24 o                         
   2   2   2          0.04          0.83         0.30 o                         
   3   2   2        930.32        935.75         9.84 o                         
   4   2   2        275.75        277.65         3.14 o                         
   5   2   2        279.48        347.45         4.50 o                         
   6   2   2         20.15         20.46         0.67 o                         
   7   2   2        362.90        333.99         3.84 o                         
   8   2   2        259.88        256.81         3.15 o                         
   9   2   2         51.92         46.28         1.14 o                         
  10   2   2        104.47        103.74         1.91 o                         
  11   2   2          3.39          3.37         0.93 o                         
  12   2   2          9.08          7.98         1.00 o                         
  13   2   2         11.04          9.93         1.23 o                         
  14   2   2          1.81          0.38         1.32 o                         
 -14   3   2         27.27         24.14         1.85 o                         
 -13   3   2          2.08          3.48         1.33 o                         
 -12   3   2        118.58        112.44         2.47 o                         
 -11   3   2          0.77         -1.11         1.11 o                         
 -10   3   2         23.28         27.28         1.41 o                         
  -9   3   2          0.33         -0.81         0.81 o                         
  -8   3   2       1779.70       1794.13        17.45 o                         
  -7   3   2         34.32         34.95         1.00 o                         
  -6   3   2        803.22        813.02         8.31 o                         
  -5   3   2        243.43        293.33         3.37 o                         
  -4   3   2        764.69        752.83         7.60 o                         
  -3   3   2       9192.09       9336.90       186.34 o                         
  -2   3   2      29532.52      29067.60       528.35 o                         
  -1   3   2       3375.54       3284.61        31.73 o                         
   0   3   2       1747.75       1717.26        17.05 o                         
   1   3   2        524.23        500.55         5.65 o                         
   2   3   2       4365.83       4108.30        47.46 o                         
   3   3   2        198.70        217.01         2.74 o                         
   4   3   2          0.37          0.08         0.34 o                         
   5   3   2       1507.64       1668.56        17.94 o                         
   6   3   2        343.26        319.67         3.76 o                         
   7   3   2         42.57         36.60         0.89 o                         
   8   3   2         26.73         28.20         0.91 o                         
   9   3   2         74.09         65.31         1.31 o                         
  10   3   2        441.03        416.77         4.99 o                         
  11   3   2          9.19         10.44         0.95 o                         
  12   3   2        213.05        213.21         3.56 o                         
  13   3   2          0.26         -0.96         1.26 o                         
  14   3   2          0.05          2.30         1.63 o                         
 -14   4   2         30.56         30.44         1.78 o                         
 -13   4   2         22.32         22.47         1.71 o                         
 -12   4   2         30.52         29.07         1.44 o                         
 -11   4   2         68.57         65.16         1.96 o                         
 -10   4   2         36.96         38.50         1.57 o                         
  -9   4   2        181.02        179.96         2.59 o                         
  -8   4   2         23.13         19.29         1.03 o                         
  -7   4   2        555.35        581.65         6.03 o                         
  -6   4   2        201.00        186.95         2.36 o                         
  -5   4   2       1711.95       1796.89        17.70 o                         
  -4   4   2       2104.87       2056.15        20.14 o                         
  -3   4   2         39.80         42.99         0.90 o                         
  -2   4   2       7338.25       6849.48       158.52 o                         
  -1   4   2       4546.57       4369.11        57.08 o                         
   0   4   2       6752.74       6381.15       170.31 o                         
   1   4   2        239.42        296.78         3.42 o                         
   2   4   2         84.15        112.68         1.65 o                         
   3   4   2        253.99        257.94         3.57 o                         
   4   4   2         98.44         85.54         1.57 o                         
   5   4   2         92.42         85.45         1.39 o                         
   6   4   2       1015.54       1087.88        12.64 o                         
   7   4   2        197.23        185.14         2.43 o                         
   8   4   2       1090.22       1104.19        12.22 o                         
   9   4   2        313.54        303.66         3.94 o                         
  10   4   2        148.63        150.62         2.55 o                         
  11   4   2          0.31          0.85         0.91 o                         
  12   4   2         82.19         81.08         3.15 o                         
  13   4   2          3.75          4.93         1.28 o                         
  14   4   2          5.35          4.20         1.55 o                         
 -14   5   2         80.77         84.47         2.79 o                         
 -13   5   2          6.90          8.96         1.40 o                         
 -12   5   2         99.21         93.00         2.36 o                         
 -11   5   2         11.25         10.55         1.24 o                         
 -10   5   2         20.08         24.05         1.23 o                         
  -9   5   2          0.21         -0.33         0.70 o                         
  -8   5   2         39.29         42.11         1.31 o                         
  -7   5   2         88.21         88.76         1.61 o                         
  -6   5   2       1016.30       1050.78        10.85 o                         
  -5   5   2       2456.90       2600.06        25.97 o                         
  -4   5   2        645.11        654.58         6.57 o                         
  -3   5   2         55.23         60.27         1.06 o                         
  -2   5   2        544.55        614.57         6.24 o                         
  -1   5   2       5766.47       5710.40        79.62 o                         
   0   5   2       4100.77       3922.60        42.85 o                         
   1   5   2        754.04        760.20         9.57 o                         
   2   5   2         88.98         77.67         1.11 o                         
   3   5   2        582.73        554.03         7.53 o                         
   4   5   2        796.07        699.03         9.97 o                         
   5   5   2          8.89          8.99         0.58 o                         
   6   5   2          8.31         13.69         0.81 o                         
   7   5   2       2204.57       2225.96        24.73 o                         
   8   5   2       1223.68       1200.80        14.05 o                         
   9   5   2        272.15        286.63         3.98 o                         
  10   5   2         57.98         58.31         1.67 o                         
  11   5   2        151.22        143.66         3.34 o                         
  12   5   2          6.83         10.33         1.07 o                         
  13   5   2         57.89         50.76         2.08 o                         
  14   5   2         71.29         73.77         2.76 o                         
 -14   6   2         35.30         34.39         2.18 o                         
 -13   6   2          3.03          1.70         1.17 o                         
 -12   6   2          4.56          5.36         1.27 o                         
 -11   6   2         51.21         52.76         1.91 o                         
 -10   6   2         21.63         21.84         1.21 o                         
  -9   6   2          2.56          0.58         1.14 o                         
  -8   6   2         94.03         83.88         1.66 o                         
  -7   6   2        699.33        687.03         7.55 o                         
  -6   6   2        780.76        729.04         7.95 o                         
  -5   6   2        211.81        188.50         2.36 o                         
  -4   6   2       7969.40       8251.00        79.59 o                         
  -3   6   2        162.00        197.08         2.32 o                         
  -2   6   2        493.13        571.78         5.99 o                         
  -1   6   2        130.64        132.14         1.63 o                         
   0   6   2        862.72        794.21         8.11 o                         
   1   6   2         41.93         25.22         0.71 o                         
   2   6   2       3991.92       4006.07        40.50 o                         
   3   6   2       1369.02       1530.89        18.70 o                         
   4   6   2         23.54         16.97         1.05 o                         
   5   6   2        285.06        316.15         5.58 o                         
   6   6   2        357.89        303.38         4.20 o                         
   7   6   2          2.88          4.18         0.61 o                         
   8   6   2        603.99        589.34         7.06 o                         
   9   6   2        639.39        617.15         7.72 o                         
  10   6   2        225.79        220.68         3.47 o                         
  11   6   2          0.00          3.32         0.99 o                         
  12   6   2         94.15        103.28         2.35 o                         
  13   6   2         13.44         10.95         1.26 o                         
  14   6   2         14.77         13.75         2.14 o                         
 -14   7   2         38.31         42.99         2.55 o                         
 -13   7   2          0.23          2.74         1.29 o                         
 -12   7   2         76.81         76.12         2.12 o                         
 -11   7   2          3.82          3.82         1.14 o                         
 -10   7   2        104.54         99.44         2.26 o                         
  -9   7   2        394.35        373.28         4.86 o                         
  -8   7   2          1.53          1.39         0.77 o                         
  -7   7   2       1581.46       1599.32        16.73 o                         
  -6   7   2       1054.34       1137.38        12.33 o                         
  -5   7   2        111.24        121.31         1.86 o                         
  -4   7   2          5.55          5.86         0.68 o                         
  -3   7   2       2588.45       2633.48        25.17 o                         
  -2   7   2       4781.56       4882.05        48.22 o                         
  -1   7   2          6.59          3.77         0.48 o                         
   0   7   2         95.56         67.91         1.05 o                         
   1   7   2          2.49          0.95         0.32 o                         
   2   7   2          1.92          0.70         0.42 o                         
   3   7   2        445.02        443.62         5.58 o                         
   4   7   2       1614.37       1587.31        22.86 o                         
   5   7   2       2696.62       2680.98        38.12 o                         
   6   7   2         25.01         26.54         1.48 o                         
   7   7   2        842.12        847.02        11.27 o                         
   8   7   2         20.91         26.97         0.93 o                         
   9   7   2          9.23          9.85         0.85 o                         
  10   7   2         33.69         41.70         1.45 o                         
  11   7   2        201.72        213.77         3.74 o                         
  12   7   2         81.22         80.49         2.04 o                         
  13   7   2         20.89         19.99         1.67 o                         
  14   7   2         82.99         74.77         2.51 o                         
 -14   8   2          4.82          7.02         2.12 o                         
 -13   8   2          0.71          3.75         1.44 o                         
 -12   8   2          4.56          6.56         1.06 o                         
 -11   8   2          4.61          4.70         1.15 o                         
 -10   8   2         16.61         12.45         1.26 o                         
  -9   8   2        397.92        391.58         4.79 o                         
  -8   8   2          0.19         -0.82         0.82 o                         
  -7   8   2        155.41        154.00         2.34 o                         
  -6   8   2        191.95        196.00         2.65 o                         
  -5   8   2         72.82         77.89         1.44 o                         
  -4   8   2        100.41         75.12         1.34 o                         
  -3   8   2       1857.63       1996.81        19.58 o                         
  -2   8   2         15.20          5.28         0.56 o                         
  -1   8   2         43.02         43.27         0.89 o                         
   0   8   2         31.95         52.05         0.99 o                         
   1   8   2        237.41        219.22         2.59 o                         
   2   8   2        120.15        148.28         1.99 o                         
   3   8   2        272.25        285.84         3.80 o                         
   4   8   2        254.24        271.99         4.69 o                         
   5   8   2        129.09        146.06         3.17 o                         
   6   8   2        625.02        592.17         9.30 o                         
   7   8   2        394.91        385.35         6.38 o                         
   8   8   2        699.10        682.87         9.73 o                         
   9   8   2         20.90         20.32         1.57 o                         
  10   8   2        172.28        174.43         3.16 o                         
  11   8   2        110.71        113.06         2.48 o                         
  12   8   2          0.18          1.71         1.11 o                         
  13   8   2          0.64          0.45         1.51 o                         
 -13   9   2         12.79         18.93         1.71 o                         
 -12   9   2          8.27          9.41         1.26 o                         
 -11   9   2         21.50         15.19         1.20 o                         
 -10   9   2         95.83         99.96         2.20 o                         
  -9   9   2        125.50        130.61         2.34 o                         
  -8   9   2        749.44        749.65         8.79 o                         
  -7   9   2         38.94         39.94         1.25 o                         
  -6   9   2         13.95         17.41         0.98 o                         
  -5   9   2        554.87        533.89         5.98 o                         
  -4   9   2         76.89         46.61         1.10 o                         
  -3   9   2         33.69         31.77         0.89 o                         
  -2   9   2       5593.52       5496.71        55.66 o                         
  -1   9   2         62.63         78.17         1.21 o                         
   0   9   2        396.44        486.96         5.21 o                         
   1   9   2        218.43        212.14         2.58 o                         
   2   9   2        841.73        694.91         7.61 o                         
   3   9   2        741.23        822.61         9.15 o                         
   4   9   2         14.72         14.59         0.67 o                         
   5   9   2        522.68        559.43         8.49 o                         
   6   9   2        643.54        647.81        10.13 o                         
   7   9   2        210.74        210.52         4.12 o                         
   8   9   2        801.76        789.66        11.12 o                         
   9   9   2        146.26        144.46         3.06 o                         
  10   9   2          0.10          0.89         1.27 o                         
  11   9   2          7.27          5.29         1.49 o                         
  12   9   2          6.09         10.43         1.57 o                         
  13   9   2          3.22          5.57         1.61 o                         
 -13  10   2          6.52          8.26         1.67 o                         
 -12  10   2         14.12         10.47         1.54 o                         
 -11  10   2         52.47         55.56         1.66 o                         
 -10  10   2         55.49         56.76         1.65 o                         
  -9  10   2          8.01          9.18         1.15 o                         
  -8  10   2        362.01        349.55         4.42 o                         
  -7  10   2         79.09         81.53         1.73 o                         
  -6  10   2        480.76        476.63         5.66 o                         
  -5  10   2          5.63          8.61         0.85 o                         
  -4  10   2        246.57        231.41         2.81 o                         
  -3  10   2        827.77        830.51         9.11 o                         
  -2  10   2        362.69        383.94         4.33 o                         
  -1  10   2        225.58        245.40         2.87 o                         
   0  10   2        396.17        462.13         5.02 o                         
   1  10   2       1150.30       1193.37        12.42 o                         
   2  10   2        381.98        421.84         4.72 o                         
   3  10   2        490.21        503.54         5.71 o                         
   4  10   2          5.81          1.78         0.55 o                         
   5  10   2          2.66          1.67         1.21 o                         
   6  10   2        509.63        463.42         7.70 o                         
   7  10   2          1.92         -1.34         1.34 o                         
   8  10   2       1036.24       1017.35        14.20 o                         
   9  10   2         52.66         51.26         1.99 o                         
  10  10   2          0.05         -1.18         1.29 o                         
  11  10   2          1.02          0.18         1.34 o                         
  12  10   2        190.25        181.68         4.18 o                         
  13  10   2          0.01          1.58         2.20 o                         
 -13  11   2          5.42          6.86         1.73 o                         
 -12  11   2          6.21         10.73         1.55 o                         
 -11  11   2         14.43         11.35         1.58 o                         
 -10  11   2        299.55        301.85         4.87 o                         
  -9  11   2         34.78         41.51         1.40 o                         
  -8  11   2         82.50         81.65         1.69 o                         
  -7  11   2          3.11          0.48         0.78 o                         
  -6  11   2        367.52        345.39         4.45 o                         
  -5  11   2        334.00        345.05         4.18 o                         
  -4  11   2        823.42        860.72         9.59 o                         
  -3  11   2        119.68        146.31         2.05 o                         
  -2  11   2        203.31        247.03         3.01 o                         
  -1  11   2        690.56        741.95         7.64 o                         
   0  11   2       2442.62       2486.78        24.35 o                         
   1  11   2        502.13        483.30         5.01 o                         
   2  11   2          6.54          5.78         0.59 o                         
   3  11   2         22.57         33.71         0.83 o                         
   4  11   2       3148.76       3217.26        37.64 o                         
   5  11   2        569.14        575.91         8.26 o                         
   6  11   2        104.87        104.19         2.78 o                         
   7  11   2        199.46        186.85         3.90 o                         
   8  11   2        164.19        167.32         3.34 o                         
   9  11   2        374.67        392.09         6.56 o                         
  10  11   2         22.49         21.33         1.64 o                         
  11  11   2         75.40         69.98         2.77 o                         
  12  11   2          1.39         -0.43         1.64 o                         
  13  11   2          9.05         12.71         3.10 o                         
 -13  12   2          1.80          6.28         2.18 o                         
 -12  12   2         39.66         42.71         2.15 o                         
 -11  12   2         25.48         27.24         1.69 o                         
 -10  12   2         42.48         47.48         2.49 o                         
  -9  12   2        114.70        110.70         2.29 o                         
  -8  12   2          3.79          2.74         0.84 o                         
  -7  12   2        102.76         90.15         1.87 o                         
  -6  12   2        143.68        112.74         1.96 o                         
  -5  12   2        203.35        199.35         2.98 o                         
  -4  12   2        193.14        200.44         2.70 o                         
  -3  12   2        127.55        139.78         2.00 o                         
  -2  12   2        256.18        249.28         3.01 o                         
  -1  12   2        150.96        216.53         2.61 o                         
   0  12   2         67.72         74.34         1.40 o                         
   1  12   2          0.92          2.82         0.56 o                         
   2  12   2         61.77         59.86         1.27 o                         
   3  12   2         67.84         72.23         1.33 o                         
   4  12   2        451.66        494.90         6.22 o                         
   5  12   2        190.21        191.40         2.82 o                         
   6  12   2         47.87         38.55         1.51 o                         
   7  12   2         25.42         24.97         1.97 o                         
   8  12   2        204.64        202.36         4.81 o                         
   9  12   2          1.64          4.56         1.17 o                         
  10  12   2        335.13        325.10         6.35 o                         
  11  12   2         56.93         49.07         2.25 o                         
  12  12   2          3.97          0.64         1.81 o                         
  13  12   2         69.28         75.91         3.76 o                         
 -12  13   2         57.18         59.73         2.27 o                         
 -11  13   2         86.25         88.18         3.65 o                         
 -10  13   2        137.21        137.53         3.20 o                         
  -9  13   2        140.19        134.46         2.58 o                         
  -8  13   2         26.29         21.24         1.09 o                         
  -7  13   2        120.52        146.62         2.50 o                         
  -6  13   2          9.66          7.38         1.05 o                         
  -5  13   2         78.08         64.91         1.52 o                         
  -4  13   2          0.39          0.85         0.81 o                         
  -3  13   2       1654.72       1654.85        16.52 o                         
  -2  13   2         86.33        101.70         1.70 o                         
  -1  13   2       2508.76       2576.64        25.32 o                         
   0  13   2          7.36          4.55         0.73 o                         
   1  13   2          2.27         -0.15         0.54 o                         
   2  13   2        324.10        316.66         3.74 o                         
   3  13   2       1440.77       1402.75        15.05 o                         
   4  13   2       1278.44       1253.04        14.32 o                         
   5  13   2         40.82         45.04         1.54 o                         
   6  13   2        104.27         93.35         2.29 o                         
   7  13   2        134.95        139.68         3.41 o                         
   8  13   2         50.43         46.36         2.66 o                         
   9  13   2        268.00        248.92         5.03 o                         
  10  13   2        241.50        218.85         4.58 o                         
  11  13   2         36.78         35.55         2.12 o                         
  12  13   2         23.29         24.03         2.12 o                         
 -12  14   2          5.39          6.93         1.53 o                         
 -11  14   2         53.49         53.33         2.60 o                         
 -10  14   2         62.83         61.98         2.34 o                         
  -9  14   2         48.91         44.22         1.84 o                         
  -8  14   2         84.06         96.73         2.09 o                         
  -7  14   2         39.95         38.25         1.60 o                         
  -6  14   2        124.06        134.81         2.28 o                         
  -5  14   2          4.69          4.92         0.88 o                         
  -4  14   2         94.19         77.62         2.10 o                         
  -3  14   2        121.26        122.83         1.95 o                         
  -2  14   2        674.52        693.96         7.33 o                         
  -1  14   2        120.29        134.76         2.44 o                         
   0  14   2        214.12        231.28         2.91 o                         
   1  14   2        137.13        129.59         1.87 o                         
   2  14   2        415.51        405.66         4.78 o                         
   3  14   2        742.13        741.15         8.30 o                         
   4  14   2         32.60         31.02         1.22 o                         
   5  14   2          9.43          4.37         0.87 o                         
   6  14   2        542.82        535.62         8.04 o                         
   7  14   2         11.74         14.81         1.35 o                         
   8  14   2         28.04         24.33         1.47 o                         
   9  14   2         59.48         54.88         2.51 o                         
  10  14   2          1.10          1.51         2.28 o                         
  11  14   2          0.00          3.24         1.55 o                         
  12  14   2          9.55         10.04         3.35 o                         
 -12  15   2        118.47        130.37         3.35 o                         
 -11  15   2          1.17          1.47         1.42 o                         
 -10  15   2         11.36         12.26         1.45 o                         
  -9  15   2         85.42         82.37         2.75 o                         
  -8  15   2        825.96        797.46        11.06 o                         
  -7  15   2         12.26         16.96         1.21 o                         
  -6  15   2          5.53          9.43         1.05 o                         
  -5  15   2          0.46         -0.75         0.80 o                         
  -4  15   2         18.44         19.45         1.04 o                         
  -3  15   2        167.47        148.13         2.13 o                         
  -2  15   2         88.70         96.22         1.76 o                         
  -1  15   2       1717.76       1712.33        16.76 o                         
   0  15   2       1048.54       1006.73        10.59 o                         
   1  15   2        205.23        193.15         2.51 o                         
   2  15   2       1819.35       1855.37        19.31 o                         
   3  15   2         84.78         83.72         1.61 o                         
   4  15   2         87.10         93.62         1.80 o                         
   5  15   2        305.04        287.34         4.12 o                         
   6  15   2        588.84        597.39         8.91 o                         
   7  15   2         28.29         27.88         1.61 o                         
   8  15   2         61.37         59.85         2.22 o                         
   9  15   2        535.74        553.44        11.13 o                         
  10  15   2         22.15         23.91         1.85 o                         
  11  15   2         55.57         55.05         3.31 o                         
  12  15   2         48.88         39.90         2.76 o                         
 -11  16   2          7.72         14.25         1.52 o                         
 -10  16   2          0.31          3.16         1.35 o                         
  -9  16   2         31.75         26.38         1.64 o                         
  -8  16   2         57.98         64.13         2.18 o                         
  -7  16   2         59.16         45.56         1.57 o                         
  -6  16   2          0.02         -0.93         0.93 o                         
  -5  16   2          6.49          3.40         0.87 o                         
  -4  16   2        368.07        379.55         4.71 o                         
  -3  16   2         26.68         22.34         0.98 o                         
  -2  16   2        485.59        474.45         5.56 o                         
  -1  16   2        649.25        626.95         6.63 o                         
   0  16   2       2079.64       2066.24        21.01 o                         
   1  16   2       1470.25       1415.10        14.26 o                         
   2  16   2          7.06          6.83         0.91 o                         
   3  16   2        288.71        266.41         3.55 o                         
   4  16   2          8.66         10.41         0.86 o                         
   5  16   2          0.16         -1.05         1.05 o                         
   6  16   2          9.86          7.72         0.89 o                         
   7  16   2         35.12         29.97         2.26 o                         
   8  16   2         57.82         53.79         2.35 o                         
   9  16   2          3.34          9.44         2.24 o                         
  10  16   2        122.54        129.06         5.13 o                         
  11  16   2         42.80         39.77         2.29 o                         
 -11  17   2          0.00          2.81         1.32 o                         
 -10  17   2        446.40        461.38         7.94 o                         
  -9  17   2         47.91         50.58         2.07 o                         
  -8  17   2         12.62         13.94         1.24 o                         
  -7  17   2         57.38         62.23         2.03 o                         
  -6  17   2          0.06         -0.93         0.93 o                         
  -5  17   2        104.82        105.34         2.21 o                         
  -4  17   2         11.02         15.59         1.20 o                         
  -3  17   2          1.72          1.11         0.68 o                         
  -2  17   2        219.06        202.48         2.93 o                         
  -1  17   2          1.76          0.92         0.89 o                         
   0  17   2       1851.29       1805.30        19.89 o                         
   1  17   2        595.44        612.74         7.03 o                         
   2  17   2         11.32         18.75         1.07 o                         
   3  17   2          2.70          3.79         0.83 o                         
   4  17   2       1224.10       1315.26        15.20 o                         
   5  17   2         11.33          7.75         1.11 o                         
   6  17   2         15.71         14.63         0.96 o                         
   7  17   2         64.64         65.25         2.60 o                         
   8  17   2        212.43        198.89         4.82 o                         
   9  17   2         10.73         10.34         1.73 o                         
  10  17   2          9.49          5.96         1.58 o                         
  11  17   2         35.91         37.29         2.71 o                         
 -11  18   2          0.61          1.21         1.49 o                         
 -10  18   2         46.89         57.16         2.28 o                         
  -9  18   2         15.56         14.09         1.69 o                         
  -8  18   2         14.46         15.45         1.73 o                         
  -7  18   2        105.54         99.69         2.10 o                         
  -6  18   2         81.85         91.96         2.34 o                         
  -5  18   2          3.62          3.58         1.13 o                         
  -4  18   2         17.30         13.18         1.14 o                         
  -3  18   2         41.35         32.02         1.20 o                         
  -2  18   2        378.28        367.49         4.72 o                         
  -1  18   2        123.01        111.66         2.08 o                         
   0  18   2         71.20         78.82         1.87 o                         
   1  18   2          0.26          1.19         0.87 o                         
   2  18   2         45.65         39.37         1.43 o                         
   3  18   2       1136.05       1057.42        11.77 o                         
   4  18   2         68.34         63.06         1.74 o                         
   5  18   2        102.69        106.95         2.61 o                         
   6  18   2         30.99         34.24         1.52 o                         
   7  18   2          2.11          6.00         1.50 o                         
   8  18   2          1.28         -0.17         1.65 o                         
   9  18   2          1.25          4.23         3.04 o                         
  10  18   2         41.44         37.06         2.62 o                         
  11  18   2         17.12          6.85         6.10 o                         
 -10  19   2          1.01          5.03         1.50 o                         
  -9  19   2         26.33         30.89         1.91 o                         
  -8  19   2         95.00        107.43         3.01 o                         
  -7  19   2        111.61        112.30         2.69 o                         
  -6  19   2          0.24          0.12         1.17 o                         
  -5  19   2        156.08        152.66         3.21 o                         
  -4  19   2         85.39         81.16         2.21 o                         
  -3  19   2        474.60        469.08         6.11 o                         
  -2  19   2         29.83         28.62         1.28 o                         
  -1  19   2         29.43         23.59         1.25 o                         
   0  19   2          0.07         -0.15         0.90 o                         
   1  19   2        615.04        609.70         7.42 o                         
   2  19   2       1323.23       1255.85        14.24 o                         
   3  19   2         97.92        112.29         2.38 o                         
   4  19   2          3.27          3.93         0.95 o                         
   5  19   2         64.12         60.52         2.03 o                         
   6  19   2         58.93         57.33         1.85 o                         
   7  19   2         55.49         49.25         2.72 o                         
   8  19   2         57.29         51.44         3.22 o                         
   9  19   2          2.21          0.25         1.71 o                         
  10  19   2          2.99          1.81         2.03 o                         
 -10  20   2         13.06         17.82         2.21 o                         
  -9  20   2        110.71        118.05         3.47 o                         
  -8  20   2         74.33         80.68         3.09 o                         
  -7  20   2          1.10          1.77         1.53 o                         
  -6  20   2         97.94         89.57         2.50 o                         
  -5  20   2        170.85        163.41         3.24 o                         
  -4  20   2         65.42         71.99         2.36 o                         
  -3  20   2         37.77         29.39         1.67 o                         
  -2  20   2        325.82        321.53         4.37 o                         
  -1  20   2          1.50          0.10         1.09 o                         
   0  20   2         50.53         50.81         1.56 o                         
   1  20   2         12.84         14.51         1.23 o                         
   2  20   2         10.16          8.52         1.20 o                         
   3  20   2          1.12          2.17         1.05 o                         
   4  20   2         11.68         12.62         1.12 o                         
   5  20   2         67.57         69.99         2.25 o                         
   6  20   2          1.09          0.38         1.27 o                         
   7  20   2         39.66         38.05         2.56 o                         
   8  20   2         31.21         30.68         2.60 o                         
   9  20   2          3.60          5.06         1.99 o                         
  -9  21   2         61.01         76.02         2.81 o                         
  -8  21   2         84.00         85.84         3.20 o                         
  -7  21   2         10.76          9.63         1.26 o                         
  -6  21   2          1.74          2.59         1.31 o                         
  -5  21   2        214.62        221.98         3.79 o                         
  -4  21   2        153.24        145.67         3.04 o                         
  -3  21   2          5.32          3.47         1.21 o                         
  -2  21   2          0.54          4.08         1.31 o                         
  -1  21   2        287.19        294.24         4.39 o                         
   0  21   2          3.92          4.44         1.03 o                         
   1  21   2         33.12         31.39         1.62 o                         
   2  21   2        225.94        228.93         3.80 o                         
   3  21   2        310.16        310.37         4.92 o                         
   4  21   2         15.13         14.96         1.22 o                         
   5  21   2        140.80        132.84         3.16 o                         
   6  21   2         51.41         54.55         1.95 o                         
   7  21   2          6.57          2.93         1.84 o                         
   8  21   2         31.54         26.19         2.36 o                         
   9  21   2         32.16         24.93         3.80 o                         
  -8  22   2          0.50          0.61         1.58 o                         
  -7  22   2        105.81         97.91         3.16 o                         
  -6  22   2         22.72         23.16         1.64 o                         
  -5  22   2          8.38         11.16         1.64 o                         
  -4  22   2         26.52         28.49         1.78 o                         
  -3  22   2         92.24         93.24         2.58 o                         
  -2  22   2         55.43         63.35         1.94 o                         
  -1  22   2         53.88         52.82         2.10 o                         
   0  22   2         24.85         22.38         1.37 o                         
   1  22   2         46.81         41.54         1.77 o                         
   2  22   2         27.76         25.46         1.47 o                         
   3  22   2         84.02         89.51         2.48 o                         
   4  22   2        125.17        129.55         2.96 o                         
   5  22   2        104.44         94.13         2.77 o                         
   6  22   2         10.16          7.53         1.29 o                         
   7  22   2         15.41         13.28         2.25 o                         
   8  22   2          0.54          0.67         2.80 o                         
  -8  23   2         25.02         26.77         2.33 o                         
  -7  23   2         13.62         12.73         2.21 o                         
  -6  23   2         81.24         77.57         2.90 o                         
  -5  23   2         51.19         49.59         2.58 o                         
  -4  23   2        136.50        135.74         3.19 o                         
  -3  23   2         23.69         23.69         1.79 o                         
  -2  23   2          9.26          9.91         1.58 o                         
  -1  23   2         74.68         81.20         2.34 o                         
   0  23   2         42.31         44.93         1.80 o                         
   1  23   2         97.39         92.67         2.56 o                         
   2  23   2          2.34          2.11         1.29 o                         
   3  23   2          4.15          5.88         1.55 o                         
   4  23   2        237.05        232.67         4.54 o                         
   5  23   2         53.18         60.33         2.47 o                         
   6  23   2         44.75         49.40         2.06 o                         
   7  23   2        115.02        118.84         4.75 o                         
  -7  24   2          1.21          0.69         1.97 o                         
  -6  24   2          2.77          2.92         2.27 o                         
  -5  24   2          0.02          4.60         1.67 o                         
  -4  24   2         11.71         18.52         1.80 o                         
  -3  24   2          7.23          9.44         1.59 o                         
  -2  24   2         54.23         52.17         2.17 o                         
  -1  24   2         21.81         20.47         1.53 o                         
   0  24   2          0.33         -0.26         1.32 o                         
   1  24   2         26.34         23.46         1.69 o                         
   2  24   2          2.67          1.72         1.50 o                         
   3  24   2         53.15         61.47         2.39 o                         
   4  24   2         13.01         19.11         1.67 o                         
   5  24   2        214.18        222.89         4.48 o                         
   6  24   2        113.01        105.56         3.50 o                         
   7  24   2         37.58         47.84         3.54 o                         
  -6  25   2         53.50         46.74         3.01 o                         
  -5  25   2         52.21         47.91         2.53 o                         
  -4  25   2         21.88         24.34         2.15 o                         
  -3  25   2        171.14        170.74         3.86 o                         
  -2  25   2        108.53        109.25         3.01 o                         
  -1  25   2         13.86         16.75         1.46 o                         
   0  25   2          0.03         -1.22         1.74 o                         
   1  25   2        133.30        135.84         3.17 o                         
   2  25   2         47.16         37.78         1.99 o                         
   3  25   2          5.05          3.23         1.92 o                         
   4  25   2          0.34          4.77         1.62 o                         
   5  25   2         45.66         50.18         2.47 o                         
   6  25   2         68.63         66.05         3.17 o                         
  -4  26   2          1.51          5.28         2.27 o                         
  -3  26   2         34.63         37.62         2.45 o                         
  -2  26   2          0.34          3.81         1.55 o                         
  -1  26   2         23.19         21.90         1.69 o                         
   0  26   2          1.32          0.62         1.63 o                         
   1  26   2         46.43         49.76         2.20 o                         
   2  26   2          0.00         -1.58         1.58 o                         
   3  26   2         17.83         18.62         1.92 o                         
   4  26   2          6.63         14.61         2.14 o                         
  -2  27   2         38.71         45.38         2.89 o                         
  -1  27   2        193.64        198.42         5.84 o                         
   0  27   2          1.43         -0.10         1.81 o                         
   1  27   2          4.68          4.94         2.19 o                         
   2  27   2          4.01          3.58         1.99 o                         
 -13   0   3         94.20         88.10         4.01 o                         
 -11   0   3        186.39        175.05         4.83 o                         
  -9   0   3       1297.04       1390.68        20.45 o                         
  -7   0   3         96.24        131.72         2.93 o                         
  -5   0   3        607.89        562.46         8.57 o                         
  -3   0   3         19.65          0.92         0.69 o                         
  -1   0   3       3191.12       2999.68        40.34 o                         
   1   0   3       1403.16       1181.91        16.73 o                         
   3   0   3         24.42         35.82         0.95 o                         
   5   0   3        173.48         98.45         2.18 o                         
   7   0   3        396.56        413.59         7.17 o                         
   9   0   3        352.37        352.29         6.08 o                         
  11   0   3         56.48         61.46         2.43 o                         
  13   0   3         95.96         87.49         3.31 o                         
 -14   1   3          4.36          3.83         1.62 o                         
 -13   1   3         11.49         14.30         1.44 o                         
 -12   1   3          0.26         -1.41         1.41 o                         
 -11   1   3         13.17         14.41         1.19 o                         
 -10   1   3          9.32          6.75         1.07 o                         
  -9   1   3        372.63        361.93         4.53 o                         
  -8   1   3        205.22        206.47         2.71 o                         
  -7   1   3       1223.38       1218.61        12.07 o                         
  -6   1   3        615.79        612.19         6.36 o                         
  -5   1   3        191.29        174.06         2.18 o                         
  -4   1   3       2777.53       2828.86        31.76 o                         
  -3   1   3       1489.31       1458.31        14.36 o                         
  -2   1   3       1821.37       1650.04        15.82 o                         
  -1   1   3          4.35          5.02         0.47 o                         
   0   1   3       4731.18       4547.62        47.11 o                         
   1   1   3       1435.88       1482.24        14.80 o                         
   2   1   3        163.91        175.33         2.48 o                         
   3   1   3          0.16          2.50         0.33 o                         
   4   1   3       3688.05       3756.12        38.02 o                         
   5   1   3        257.98        351.94         3.91 o                         
   6   1   3         75.12         82.41         1.46 o                         
   7   1   3       1231.49       1221.01        13.75 o                         
   8   1   3        370.28        362.81         4.44 o                         
   9   1   3         23.32         24.56         1.04 o                         
  10   1   3        196.32        187.94         3.07 o                         
  11   1   3        193.48        184.43         3.08 o                         
  12   1   3         52.15         50.38         1.57 o                         
  13   1   3         45.13         50.58         2.08 o                         
  14   1   3         40.43         40.06         2.06 o                         
 -14   2   3         53.57         50.50         2.36 o                         
 -13   2   3          0.73         -0.09         1.36 o                         
 -12   2   3         31.83         20.75         1.72 o                         
 -11   2   3        304.56        304.44         4.46 o                         
 -10   2   3          5.04          2.66         1.01 o                         
  -9   2   3         72.81         84.89         1.77 o                         
  -8   2   3        211.87        213.26         2.84 o                         
  -7   2   3        127.42        120.21         1.89 o                         
  -6   2   3        657.50        708.45         7.38 o                         
  -5   2   3       1363.81       1425.09        14.20 o                         
  -4   2   3          3.21          1.82         0.56 o                         
  -3   2   3         31.17         25.34         0.76 o                         
  -2   2   3        935.94        929.38         9.12 o                         
  -1   2   3       1460.10       1316.78        12.67 o                         
   0   2   3          0.10          0.59         0.41 o                         
   1   2   3        416.26        482.44         5.11 o                         
   2   2   3       1521.31       1426.48        13.82 o                         
   3   2   3       1822.00       1799.50        21.19 o                         
   4   2   3       1307.87       1356.73        18.54 o                         
   5   2   3          0.29         -0.07         0.39 o                         
   6   2   3         86.80         89.39         1.36 o                         
   7   2   3        164.63        176.97         2.27 o                         
   8   2   3         15.67         12.21         0.82 o                         
   9   2   3          0.04          2.32         0.77 o                         
  10   2   3         72.92         70.78         1.61 o                         
  11   2   3        116.53        108.66         2.27 o                         
  12   2   3          0.01          2.03         1.04 o                         
  13   2   3        125.91        125.80         3.19 o                         
  14   2   3          1.22          0.54         1.64 o                         
 -14   3   3         33.71         32.60         1.94 o                         
 -13   3   3         32.24         31.90         1.84 o                         
 -12   3   3          8.84          6.87         1.49 o                         
 -11   3   3         35.43         38.51         1.72 o                         
 -10   3   3          0.03         -0.65         0.86 o                         
  -9   3   3       1033.99       1013.09        11.27 o                         
  -8   3   3          7.12          4.34         0.83 o                         
  -7   3   3        262.54        261.74         3.22 o                         
  -6   3   3        263.74        291.00         3.44 o                         
  -5   3   3       9815.24      10213.03       103.05 o                         
  -4   3   3        794.49        915.40         9.06 o                         
  -3   3   3       1340.16       1398.69        13.54 o                         
  -2   3   3        189.32        188.06         2.34 o                         
  -1   3   3        470.60        425.59         4.62 o                         
   0   3   3        186.17        204.65         2.45 o                         
   1   3   3       1175.05       1080.31        10.65 o                         
   2   3   3        455.16        530.27         5.92 o                         
   3   3   3         10.39         13.21         0.48 o                         
   4   3   3         26.85         23.15         0.57 o                         
   5   3   3       1260.91       1276.40        13.17 o                         
   6   3   3          2.04          1.03         0.46 o                         
   7   3   3          0.12         -0.48         0.48 o                         
   8   3   3         69.67         69.76         1.28 o                         
   9   3   3       1143.78       1118.71        12.76 o                         
  10   3   3         30.97         35.40         1.22 o                         
  11   3   3          6.62          6.89         0.87 o                         
  12   3   3          3.24          3.85         1.35 o                         
  13   3   3         34.53         36.97         2.25 o                         
  14   3   3          7.93          5.78         1.65 o                         
 -14   4   3         82.14         78.75         2.91 o                         
 -13   4   3        112.58        113.73         2.75 o                         
 -12   4   3          0.07         -1.25         1.25 o                         
 -11   4   3        134.91        139.39         3.22 o                         
 -10   4   3         23.12         24.76         1.27 o                         
  -9   4   3          0.60          2.75         0.65 o                         
  -8   4   3         92.30         89.56         1.69 o                         
  -7   4   3         43.30         48.14         1.23 o                         
  -6   4   3         13.06         15.37         0.85 o                         
  -5   4   3        414.20        499.62         5.35 o                         
  -4   4   3       8321.21       8864.24        89.48 o                         
  -3   4   3       1832.11       1887.53        18.15 o                         
  -2   4   3       2033.40       1935.40        18.95 o                         
  -1   4   3       3044.82       2976.03        28.27 o                         
   0   4   3        283.16        259.85         2.95 o                         
   1   4   3        257.70        236.59         2.64 o                         
   2   4   3        238.02        279.82         3.43 o                         
   3   4   3       6519.39       6492.33        72.80 o                         
   4   4   3       1086.01       1029.88        11.70 o                         
   5   4   3          3.27          0.88         0.50 o                         
   6   4   3          0.30          0.54         0.57 o                         
   7   4   3          0.56          2.17         0.70 o                         
   8   4   3       1006.69        944.08        11.56 o                         
   9   4   3          5.73          7.38         0.89 o                         
  10   4   3        675.77        647.04         8.65 o                         
  11   4   3         27.24         34.16         1.52 o                         
  12   4   3          6.58          6.31         1.26 o                         
  13   4   3         26.01         26.29         1.60 o                         
  14   4   3         13.95         15.24         1.61 o                         
 -14   5   3          1.85          2.64         1.83 o                         
 -13   5   3         26.98         33.71         1.81 o                         
 -12   5   3         11.98         15.27         1.53 o                         
 -11   5   3        348.11        331.07         5.15 o                         
 -10   5   3          7.03          8.15         1.07 o                         
  -9   5   3         69.95         76.08         1.82 o                         
  -8   5   3        118.18        113.55         1.82 o                         
  -7   5   3        749.07        712.84         7.55 o                         
  -6   5   3       1020.63       1088.62        10.82 o                         
  -5   5   3         90.34         92.52         1.60 o                         
  -4   5   3       4549.21       4779.76        47.40 o                         
  -3   5   3       4643.92       4670.11        44.24 o                         
  -2   5   3        586.45        581.78         5.86 o                         
  -1   5   3       1346.21       1410.37        13.91 o                         
   0   5   3        253.49        279.92         3.07 o                         
   1   5   3        144.96        170.32         2.06 o                         
   2   5   3        847.23        870.76        10.25 o                         
   3   5   3        541.28        455.85         5.04 o                         
   4   5   3          0.39          0.03         0.51 o                         
   5   5   3         67.01         77.35         1.64 o                         
   6   5   3        719.36        718.28         8.81 o                         
   7   5   3       1211.06       1156.56        13.49 o                         
   8   5   3         93.03         80.77         1.66 o                         
   9   5   3         51.58         54.66         1.51 o                         
  10   5   3         73.19         81.25         2.01 o                         
  11   5   3        113.70        116.13         2.43 o                         
  12   5   3         41.65         44.73         2.00 o                         
  13   5   3          0.07          1.08         1.23 o                         
  14   5   3         28.44         29.97         2.62 o                         
 -14   6   3          1.67          6.45         2.20 o                         
 -13   6   3        282.30        285.41         4.91 o                         
 -12   6   3         30.66         32.43         1.73 o                         
 -11   6   3          8.77          8.01         1.36 o                         
 -10   6   3         81.34         77.98         1.97 o                         
  -9   6   3        118.31        119.77         2.62 o                         
  -8   6   3         23.09         14.98         0.99 o                         
  -7   6   3        138.84        119.07         1.86 o                         
  -6   6   3        354.19        392.99         4.32 o                         
  -5   6   3       1178.88       1306.35        13.41 o                         
  -4   6   3       2204.16       2484.95        24.35 o                         
  -3   6   3       1053.51        998.39        12.43 o                         
  -2   6   3        673.85        723.33         7.22 o                         
  -1   6   3        371.80        388.28         4.13 o                         
   0   6   3        554.43        618.38         6.31 o                         
   1   6   3       8422.57       8635.24       133.02 o                         
   2   6   3         79.86         64.47         1.02 o                         
   3   6   3       1227.41       1420.16        15.81 o                         
   4   6   3        185.21        186.00         2.67 o                         
   5   6   3        827.89        901.25        11.80 o                         
   6   6   3          7.35         11.47         0.71 o                         
   7   6   3          1.54          2.91         0.63 o                         
   8   6   3        283.41        262.81         3.68 o                         
   9   6   3          0.82          1.33         0.80 o                         
  10   6   3        239.14        245.56         3.69 o                         
  11   6   3        278.45        284.64         4.50 o                         
  12   6   3         14.91         16.53         1.22 o                         
  13   6   3          2.37          2.96         1.30 o                         
  14   6   3         11.94         14.31         1.78 o                         
 -14   7   3         22.72         23.77         2.44 o                         
 -13   7   3         10.15         11.32         1.59 o                         
 -12   7   3         73.16         74.45         2.25 o                         
 -11   7   3          1.12          1.16         1.23 o                         
 -10   7   3        433.59        429.39         5.58 o                         
  -9   7   3        279.44        273.84         3.90 o                         
  -8   7   3          0.15         -0.80         0.80 o                         
  -7   7   3        115.72        113.26         1.96 o                         
  -6   7   3        141.76        132.96         1.94 o                         
  -5   7   3       1272.47       1277.64        12.59 o                         
  -4   7   3       5313.41       5520.88        54.69 o                         
  -3   7   3          0.99          6.61         0.78 o                         
  -2   7   3       1781.27       1922.68        18.53 o                         
  -1   7   3       1748.63       1981.29        19.04 o                         
   0   7   3        127.80        230.14         2.64 o                         
   1   7   3        998.59       1121.85        10.91 o                         
   2   7   3       6990.11       7311.71        87.41 o                         
   3   7   3       1059.38       1095.05        12.72 o                         
   4   7   3        436.71        452.67         6.27 o                         
   5   7   3        313.99        314.82         5.14 o                         
   6   7   3         23.97         26.15         1.55 o                         
   7   7   3        310.86        319.84         5.03 o                         
   8   7   3          1.89          1.44         0.98 o                         
   9   7   3        769.68        770.32        10.45 o                         
  10   7   3          1.43          3.02         0.84 o                         
  11   7   3         23.50         26.09         1.20 o                         
  12   7   3          7.20         10.77         1.23 o                         
  13   7   3          0.00         -0.10         1.61 o                         
 -13   8   3          8.91         12.38         1.53 o                         
 -12   8   3         39.66         34.20         1.73 o                         
 -11   8   3          0.04         -1.34         1.34 o                         
 -10   8   3        296.06        302.73         4.29 o                         
  -9   8   3         95.90         94.15         2.02 o                         
  -8   8   3          1.64          4.55         0.91 o                         
  -7   8   3         22.75         24.01         1.08 o                         
  -6   8   3        192.56        193.26         2.62 o                         
  -5   8   3        646.42        699.89         7.17 o                         
  -4   8   3        778.13        882.74         9.48 o                         
  -3   8   3        185.65        176.26         2.43 o                         
  -2   8   3        569.15        588.42         6.28 o                         
  -1   8   3       3052.51       2919.91        27.87 o                         
   0   8   3        991.75        987.72         9.93 o                         
   1   8   3         40.08         65.40         1.05 o                         
   2   8   3       4038.48       4312.03        46.67 o                         
   3   8   3        800.43        796.85         9.14 o                         
   4   8   3        128.00        159.29         2.84 o                         
   5   8   3         83.49         82.75         2.32 o                         
   6   8   3        647.29        633.74         9.93 o                         
   7   8   3         88.63         78.07         2.63 o                         
   8   8   3          0.62          1.49         0.81 o                         
   9   8   3       1086.30       1059.49        14.12 o                         
  10   8   3         89.62         84.46         2.50 o                         
  11   8   3          0.06         -0.96         1.23 o                         
  12   8   3          1.03          3.03         1.50 o                         
  13   8   3         71.02         73.57         2.79 o                         
 -13   9   3         60.85         59.60         2.27 o                         
 -12   9   3         37.46         34.76         1.65 o                         
 -11   9   3          2.20         -0.38         1.32 o                         
 -10   9   3          0.52          0.13         1.31 o                         
  -9   9   3          3.94          8.85         1.07 o                         
  -8   9   3        372.77        363.87         4.76 o                         
  -7   9   3        151.49        148.89         2.41 o                         
  -6   9   3         71.06         75.32         1.61 o                         
  -5   9   3        242.82        206.52         2.72 o                         
  -4   9   3         17.00         33.23         1.05 o                         
  -3   9   3          0.31         -0.65         0.65 o                         
  -2   9   3       1230.42       1242.44        12.19 o                         
  -1   9   3          1.06          3.01         0.59 o                         
   0   9   3        410.29        440.77         4.81 o                         
   1   9   3        846.82        843.27         8.72 o                         
   2   9   3        252.11        250.76         3.01 o                         
   3   9   3          4.22          5.60         0.45 o                         
   4   9   3        218.66        211.75         3.09 o                         
   5   9   3       2396.84       2296.55        31.60 o                         
   6   9   3       3281.14       3167.92        45.10 o                         
   7   9   3       1189.12       1135.38        17.85 o                         
   8   9   3          0.00         -1.45         1.45 o                         
   9   9   3          4.61          6.24         1.01 o                         
  10   9   3          1.05          3.77         1.20 o                         
  11   9   3         44.94         47.21         2.08 o                         
  12   9   3          9.21         11.19         1.66 o                         
  13   9   3         61.47         60.97         2.66 o                         
 -13  10   3          0.02          3.14         1.57 o                         
 -12  10   3         35.58         39.40         2.70 o                         
 -11  10   3        118.16        114.13         3.01 o                         
 -10  10   3          0.50         -0.14         1.05 o                         
  -9  10   3        131.30        120.60         2.57 o                         
  -8  10   3        320.34        324.39         4.20 o                         
  -7  10   3          0.86          1.66         0.81 o                         
  -6  10   3          5.58          9.54         1.05 o                         
  -5  10   3        474.38        487.71         5.36 o                         
  -4  10   3        156.30        152.22         2.14 o                         
  -3  10   3        293.65        320.31         3.69 o                         
  -2  10   3         32.41         44.94         1.13 o                         
  -1  10   3       4257.83       4394.52        42.66 o                         
   0  10   3         20.19         20.52         0.81 o                         
   1  10   3        851.41        820.50         8.54 o                         
   2  10   3        485.42        549.01         6.07 o                         
   3  10   3         90.88         75.45         1.45 o                         
   4  10   3        150.56        169.35         2.46 o                         
   5  10   3        833.94        835.71        12.23 o                         
   6  10   3        145.80        129.30         3.27 o                         
   7  10   3        443.23        435.04         7.80 o                         
   8  10   3         67.06         61.78         2.68 o                         
   9  10   3          1.40         -0.90         0.90 o                         
  10  10   3        127.36        126.00         3.14 o                         
  11  10   3        140.62        139.40         3.45 o                         
  12  10   3          9.73          8.04         1.55 o                         
  13  10   3          3.70          4.28         1.90 o                         
 -13  11   3         22.32         26.68         2.15 o                         
 -12  11   3          6.28          3.11         1.55 o                         
 -11  11   3         95.92         88.51         2.39 o                         
 -10  11   3          0.04         -0.27         1.02 o                         
  -9  11   3         22.20         23.40         1.29 o                         
  -8  11   3         11.99          8.96         1.03 o                         
  -7  11   3        677.11        658.72         7.69 o                         
  -6  11   3          2.85         -0.84         0.84 o                         
  -5  11   3        107.87         99.29         1.75 o                         
  -4  11   3        586.71        592.03         6.22 o                         
  -3  11   3        131.78        112.11         1.84 o                         
  -2  11   3       1127.29       1079.84        10.72 o                         
  -1  11   3        521.77        542.34         5.80 o                         
   0  11   3        436.67        494.10         5.33 o                         
   1  11   3         38.76         38.85         0.98 o                         
   2  11   3        582.68        540.39         6.34 o                         
   3  11   3        839.38        814.32         8.51 o                         
   4  11   3        119.41        127.50         2.06 o                         
   5  11   3          2.54         -1.26         1.26 o                         
   6  11   3          0.56         -1.34         1.34 o                         
   7  11   3       1160.41       1127.71        17.89 o                         
   8  11   3        106.71        111.11         3.32 o                         
   9  11   3         41.68         38.22         2.54 o                         
  10  11   3          0.14          3.25         1.54 o                         
  11  11   3         32.67         37.54         1.97 o                         
  12  11   3        104.09         99.18         4.95 o                         
  13  11   3         29.70         27.06         3.20 o                         
 -13  12   3         59.20         54.10         3.01 o                         
 -12  12   3          9.74          9.36         2.26 o                         
 -11  12   3          2.59          3.56         1.21 o                         
 -10  12   3          4.97          5.68         1.14 o                         
  -9  12   3         37.00         41.78         1.49 o                         
  -8  12   3         96.02        102.75         2.37 o                         
  -7  12   3          5.87          7.85         0.99 o                         
  -6  12   3        125.98        114.80         2.06 o                         
  -5  12   3         87.40         77.93         1.71 o                         
  -4  12   3        265.77        244.73         3.06 o                         
  -3  12   3       1887.96       1883.99        19.14 o                         
  -2  12   3        211.06        219.73         2.79 o                         
  -1  12   3         60.95         39.89         1.16 o                         
   0  12   3        573.91        574.67         6.26 o                         
   1  12   3        572.11        574.18         6.55 o                         
   2  12   3        504.73        543.52         6.15 o                         
   3  12   3          9.79         12.18         0.69 o                         
   4  12   3         33.14         33.43         1.13 o                         
   5  12   3         25.07         25.08         1.33 o                         
   6  12   3         32.28         31.96         2.05 o                         
   7  12   3         38.40         37.29         2.33 o                         
   8  12   3         56.57         60.81         2.66 o                         
   9  12   3         10.62         12.95         2.52 o                         
  10  12   3        115.10        126.63         3.64 o                         
  11  12   3         27.05         23.16         1.64 o                         
  12  12   3         67.15         66.01         2.62 o                         
 -12  13   3         44.65         46.00         3.49 o                         
 -11  13   3          4.92          2.51         2.00 o                         
 -10  13   3        109.61        108.98         2.76 o                         
  -9  13   3        125.76        141.28         2.70 o                         
  -8  13   3          0.36         -0.28         0.97 o                         
  -7  13   3        153.63        157.31         2.73 o                         
  -6  13   3          0.58         -0.74         0.74 o                         
  -5  13   3        153.88        150.33         2.47 o                         
  -4  13   3        873.70        862.04         8.82 o                         
  -3  13   3          1.41         -0.79         0.79 o                         
  -2  13   3        548.26        502.00         5.39 o                         
  -1  13   3        143.03        164.51         2.29 o                         
   0  13   3        452.99        436.35         4.93 o                         
   1  13   3         21.73         18.23         1.02 o                         
   2  13   3         34.86         37.02         1.10 o                         
   3  13   3        359.08        372.13         4.27 o                         
   4  13   3        155.83        138.51         2.31 o                         
   5  13   3       1002.55        966.34        11.91 o                         
   6  13   3         80.21         71.85         1.99 o                         
   7  13   3         37.52         33.92         2.08 o                         
   8  13   3         34.27         35.14         2.99 o                         
   9  13   3        198.28        196.69         5.31 o                         
  10  13   3        388.65        380.91         7.34 o                         
  11  13   3         36.35         29.43         2.77 o                         
  12  13   3          1.38          4.89         2.11 o                         
 -12  14   3          3.48          4.54         1.97 o                         
 -11  14   3         37.33         46.32         2.30 o                         
 -10  14   3         97.45         94.43         2.54 o                         
  -9  14   3          0.35          1.63         1.03 o                         
  -8  14   3          2.01          0.02         1.06 o                         
  -7  14   3        116.33        109.37         2.21 o                         
  -6  14   3         36.30         40.11         1.41 o                         
  -5  14   3         90.61        102.71         2.03 o                         
  -4  14   3          4.31          4.70         0.84 o                         
  -3  14   3         40.72         45.89         1.36 o                         
  -2  14   3        571.78        542.62         5.97 o                         
  -1  14   3         91.12         97.31         1.78 o                         
   0  14   3          1.59         -0.73         0.73 o                         
   1  14   3        463.52        475.25         5.55 o                         
   2  14   3         93.54        100.24         1.86 o                         
   3  14   3       1561.65       1600.65        16.37 o                         
   4  14   3       1084.37       1041.36        12.49 o                         
   5  14   3         11.62         14.72         1.24 o                         
   6  14   3          7.52          3.74         1.31 o                         
   7  14   3          0.79          3.19         1.12 o                         
   8  14   3         61.00         66.91         3.04 o                         
   9  14   3        515.31        521.77        11.76 o                         
  10  14   3         38.00         46.76         3.42 o                         
  11  14   3        102.91        107.94         4.95 o                         
  12  14   3          0.02          1.58         2.22 o                         
 -12  15   3         43.12         42.85         3.37 o                         
 -11  15   3          2.85          4.98         1.58 o                         
 -10  15   3          1.71          3.17         1.29 o                         
  -9  15   3        122.58        128.34         2.64 o                         
  -8  15   3          9.55         14.06         1.32 o                         
  -7  15   3         61.75         63.07         1.85 o                         
  -6  15   3        191.87        205.05         3.18 o                         
  -5  15   3        350.19        338.52         4.51 o                         
  -4  15   3        245.33        237.12         3.15 o                         
  -3  15   3         54.17         60.23         1.55 o                         
  -2  15   3         80.24         77.18         1.65 o                         
  -1  15   3        644.07        626.38         6.78 o                         
   0  15   3        102.06         97.98         1.78 o                         
   1  15   3        791.59        800.55         8.61 o                         
   2  15   3        592.96        584.47         6.64 o                         
   3  15   3         32.67         31.95         1.08 o                         
   4  15   3          5.96          6.52         1.03 o                         
   5  15   3        255.48        244.29         4.34 o                         
   6  15   3         46.31         43.98         1.97 o                         
   7  15   3        109.76        104.83         3.96 o                         
   8  15   3          6.10          8.11         1.33 o                         
   9  15   3         82.07         88.22         5.63 o                         
  10  15   3         57.45         64.34         4.00 o                         
  11  15   3          1.15         -0.07         2.65 o                         
 -11  16   3         48.36         57.11         2.93 o                         
 -10  16   3         22.10         19.33         1.81 o                         
  -9  16   3         65.48         62.54         1.98 o                         
  -8  16   3        407.48        412.34         5.77 o                         
  -7  16   3          0.26          0.48         1.12 o                         
  -6  16   3          8.12          9.06         1.08 o                         
  -5  16   3         10.85          9.77         1.10 o                         
  -4  16   3          3.56          5.66         0.79 o                         
  -3  16   3        320.54        357.02         4.57 o                         
  -2  16   3        159.37        158.94         2.43 o                         
  -1  16   3         23.38         28.76         1.21 o                         
   0  16   3        217.14        211.94         2.94 o                         
   1  16   3        167.60        176.23         2.66 o                         
   2  16   3       1126.49       1096.35        11.56 o                         
   3  16   3         79.11         84.54         1.69 o                         
   4  16   3         41.26         42.98         1.50 o                         
   5  16   3         19.66         32.24         1.34 o                         
   6  16   3        190.05        185.16         3.81 o                         
   7  16   3         36.82         36.54         1.88 o                         
   8  16   3          8.34          9.88         1.44 o                         
   9  16   3         19.26         16.52         2.93 o                         
  10  16   3         79.44         69.33         4.05 o                         
  11  16   3          0.11         -0.36         2.98 o                         
 -11  17   3        128.04        136.17         4.57 o                         
 -10  17   3         17.71         25.30         1.92 o                         
  -9  17   3          8.62          6.61         1.52 o                         
  -8  17   3          0.26         -0.69         1.05 o                         
  -7  17   3         87.22         91.88         2.41 o                         
  -6  17   3        105.58        103.87         2.25 o                         
  -5  17   3         82.05         74.12         1.88 o                         
  -4  17   3          1.17         -0.48         1.03 o                         
  -3  17   3       2045.19       1973.58        20.70 o                         
  -2  17   3        232.78        243.12         3.32 o                         
  -1  17   3        529.93        520.15         5.87 o                         
   0  17   3        518.01        500.32         5.87 o                         
   1  17   3        396.58        430.71         5.21 o                         
   2  17   3        274.88        266.66         3.56 o                         
   3  17   3        915.22        889.03        10.01 o                         
   4  17   3          1.79          2.76         1.06 o                         
   5  17   3        103.74         99.26         2.17 o                         
   6  17   3        142.97        139.90         3.65 o                         
   7  17   3         59.55         57.50         2.42 o                         
   8  17   3         63.56         52.23         3.45 o                         
   9  17   3          0.82         -1.27         1.27 o                         
  10  17   3          4.33         -0.26         2.67 o                         
  11  17   3         39.35         32.09         3.77 o                         
 -10  18   3        146.82        144.06         3.92 o                         
  -9  18   3         44.78         46.65         2.18 o                         
  -8  18   3          1.69          0.49         1.45 o                         
  -7  18   3        125.15        121.09         2.89 o                         
  -6  18   3        125.74        127.10         2.70 o                         
  -5  18   3        165.67        146.95         2.93 o                         
  -4  18   3          0.65         -1.07         1.07 o                         
  -3  18   3        173.87        187.38         2.91 o                         
  -2  18   3         64.96         72.13         1.79 o                         
  -1  18   3        168.55        160.92         2.60 o                         
   0  18   3         59.62         58.09         1.57 o                         
   1  18   3        531.82        555.70         6.87 o                         
   2  18   3        164.75        174.24         2.83 o                         
   3  18   3         55.86         59.55         1.56 o                         
   4  18   3        521.18        514.39         7.78 o                         
   5  18   3         87.91         90.54         2.42 o                         
   6  18   3         56.39         48.05         2.43 o                         
   7  18   3          2.69          2.02         1.46 o                         
   8  18   3        190.46        180.10         5.07 o                         
   9  18   3          0.23         -0.13         2.09 o                         
  10  18   3          0.17          3.11         3.31 o                         
 -10  19   3         24.08         24.53         2.10 o                         
  -9  19   3        201.09        198.00         4.62 o                         
  -8  19   3         17.44         13.34         2.29 o                         
  -7  19   3          5.73          4.94         1.62 o                         
  -6  19   3         60.44         67.02         2.18 o                         
  -5  19   3          1.74          0.66         1.23 o                         
  -4  19   3        186.79        183.09         3.30 o                         
  -3  19   3         71.82         66.59         1.77 o                         
  -2  19   3          0.27         -0.21         0.99 o                         
  -1  19   3        185.33        185.99         2.90 o                         
   0  19   3         56.35         59.55         1.79 o                         
   1  19   3        145.07        136.73         2.42 o                         
   2  19   3         21.06         21.48         1.22 o                         
   3  19   3         49.43         46.79         1.74 o                         
   4  19   3         92.74         98.96         2.65 o                         
   5  19   3         53.63         60.89         1.97 o                         
   6  19   3        127.49        118.10         2.72 o                         
   7  19   3          5.63          4.44         1.64 o                         
   8  19   3          9.12          7.47         2.37 o                         
   9  19   3         11.71          8.93         1.62 o                         
  10  19   3         42.55         38.25         3.23 o                         
  -9  20   3          2.08         -0.53         1.78 o                         
  -8  20   3          1.88         -1.22         1.56 o                         
  -7  20   3        132.86        129.21         3.03 o                         
  -6  20   3        230.91        226.39         4.21 o                         
  -5  20   3         89.28         93.22         2.40 o                         
  -4  20   3         25.42         25.10         1.52 o                         
  -3  20   3          1.14          0.63         1.04 o                         
  -2  20   3          2.64          5.43         1.05 o                         
  -1  20   3         96.04        103.24         2.19 o                         
   0  20   3         20.18         21.17         1.20 o                         
   1  20   3         84.71         82.33         2.23 o                         
   2  20   3         34.22         29.14         1.41 o                         
   3  20   3        175.96        172.10         2.90 o                         
   4  20   3          0.42         -0.48         0.92 o                         
   5  20   3         30.93         27.24         1.56 o                         
   6  20   3         28.43         30.81         1.59 o                         
   7  20   3         20.72         14.96         2.47 o                         
   8  20   3         16.36         16.68         3.42 o                         
   9  20   3         48.82         49.67         2.81 o                         
  -9  21   3          7.66          7.86         1.85 o                         
  -8  21   3          0.28         -1.29         1.70 o                         
  -7  21   3         11.21         12.55         1.55 o                         
  -6  21   3          1.88         -0.54         1.48 o                         
  -5  21   3         19.74         19.57         1.71 o                         
  -4  21   3         88.93         87.17         2.95 o                         
  -3  21   3         20.12         12.56         1.18 o                         
  -2  21   3        298.93        308.49         4.72 o                         
  -1  21   3        189.86        199.82         3.49 o                         
   0  21   3          0.13         -0.36         0.93 o                         
   1  21   3          1.91          0.59         1.19 o                         
   2  21   3        111.80        124.57         3.29 o                         
   3  21   3          2.72         -0.60         1.01 o                         
   4  21   3         74.40         68.11         1.83 o                         
   5  21   3        173.23        168.66         3.51 o                         
   6  21   3        172.95        176.45         3.91 o                         
   7  21   3         19.43         16.13         2.19 o                         
   8  21   3          5.27          3.05         2.22 o                         
   9  21   3         23.14         23.16         3.62 o                         
  -8  22   3         66.21         59.47         2.81 o                         
  -7  22   3         22.70         24.24         2.19 o                         
  -6  22   3          5.93          7.16         1.88 o                         
  -5  22   3         39.67         35.76         2.19 o                         
  -4  22   3        554.68        567.58         9.07 o                         
  -3  22   3          4.59          1.99         1.41 o                         
  -2  22   3          8.29          9.01         1.31 o                         
  -1  22   3         32.55         35.85         1.70 o                         
   0  22   3          0.30         -1.26         1.26 o                         
   1  22   3          3.46          6.23         1.47 o                         
   2  22   3         15.24         13.89         1.35 o                         
   3  22   3          4.55          4.17         1.27 o                         
   4  22   3          3.27          8.35         1.69 o                         
   5  22   3          2.70          1.06         1.26 o                         
   6  22   3         98.77         97.05         2.73 o                         
   7  22   3         11.44         11.74         2.16 o                         
   8  22   3         18.79         14.89         5.15 o                         
  -7  23   3          0.93          1.81         1.69 o                         
  -6  23   3         42.73         46.84         2.34 o                         
  -5  23   3          3.07          1.40         1.59 o                         
  -4  23   3         46.45         53.13         2.17 o                         
  -3  23   3        128.92        145.81         3.25 o                         
  -2  23   3         14.35         13.21         1.60 o                         
  -1  23   3         26.39         28.08         1.57 o                         
   0  23   3         75.81         68.64         2.34 o                         
   1  23   3          4.91          7.09         1.47 o                         
   2  23   3         89.52         94.36         2.60 o                         
   3  23   3        317.43        328.98         5.33 o                         
   4  23   3         12.93         14.79         1.74 o                         
   5  23   3          5.15          2.18         1.37 o                         
   6  23   3         18.66         19.92         1.85 o                         
   7  23   3         40.71         46.96         3.66 o                         
  -6  24   3        183.44        180.52         4.30 o                         
  -5  24   3         49.64         55.72         2.44 o                         
  -4  24   3         86.89         80.21         2.67 o                         
  -3  24   3        319.50        332.45         5.41 o                         
  -2  24   3          1.72          4.66         1.34 o                         
  -1  24   3          5.19          4.30         1.33 o                         
   0  24   3          1.05         -0.91         1.44 o                         
   1  24   3         83.73         80.93         2.63 o                         
   2  24   3        136.78        130.17         3.50 o                         
   3  24   3          0.00         -0.13         1.58 o                         
   4  24   3         17.43         23.52         1.89 o                         
   5  24   3          2.47          1.20         1.71 o                         
   6  24   3         23.22         20.31         1.62 o                         
  -5  25   3        139.14        139.58         4.02 o                         
  -4  25   3          0.14          4.56         1.96 o                         
  -3  25   3         32.88         40.76         2.11 o                         
  -2  25   3          8.92          9.15         1.34 o                         
  -1  25   3          2.68          2.45         1.32 o                         
   0  25   3        204.61        199.98         4.21 o                         
   1  25   3         56.13         58.30         2.45 o                         
   2  25   3          1.16          4.95         1.55 o                         
   3  25   3          9.19          7.06         1.65 o                         
   4  25   3        273.06        309.05         8.07 o                         
   5  25   3         57.82         51.77         2.50 o                         
  -4  26   3          1.09          4.25         2.52 o                         
  -3  26   3          9.45         17.24         2.32 o                         
  -2  26   3         43.67         45.71         2.26 o                         
  -1  26   3        110.48        108.06         4.42 o                         
   0  26   3          0.13          1.95         1.75 o                         
   1  26   3          1.95          3.42         1.84 o                         
   2  26   3         36.97         47.64         2.52 o                         
   3  26   3        106.97        120.04         3.86 o                         
   4  26   3         17.80         28.96         2.75 o                         
  -1  27   3         16.63         17.64         2.22 o                         
   0  27   3         22.51         24.01         2.65 o                         
   1  27   3         42.31         43.41         3.55 o                         
 -14   0   4          0.05          2.09         2.91 o                         
 -12   0   4          0.02         -0.77         1.72 o                         
 -10   0   4        368.62        388.84         7.19 o                         
  -8   0   4         17.93         20.66         1.55 o                         
  -6   0   4        174.33        125.75         2.71 o                         
  -4   0   4        657.09        737.74        11.68 o                         
  -2   0   4         16.02          5.92         0.81 o                         
   0   0   4         57.60         69.00         1.65 o                         
   2   0   4        194.88        202.82         3.73 o                         
   4   0   4         63.88         34.68         1.04 o                         
   6   0   4         32.59         40.08         1.43 o                         
   8   0   4       1819.00       1778.87        28.21 o                         
  10   0   4         26.76         20.99         1.61 o                         
  12   0   4         39.50         41.01         2.27 o                         
  14   0   4        115.20        132.90         6.03 o                         
 -14   1   4          6.55          9.93         2.28 o                         
 -13   1   4         43.74         43.95         2.10 o                         
 -12   1   4         67.42         61.02         2.13 o                         
 -11   1   4         12.87         17.52         1.34 o                         
 -10   1   4        110.60        128.56         2.29 o                         
  -9   1   4         32.64         34.20         1.28 o                         
  -8   1   4         38.26         49.03         1.37 o                         
  -7   1   4        512.58        598.89         6.49 o                         
  -6   1   4        768.40        835.53         8.49 o                         
  -5   1   4         17.44         22.90         0.92 o                         
  -4   1   4         88.55        101.26         1.61 o                         
  -3   1   4        509.45        550.88         5.68 o                         
  -2   1   4        424.85        383.62         4.24 o                         
  -1   1   4          9.64         11.51         0.57 o                         
   0   1   4        785.86        774.46         8.69 o                         
   1   1   4        803.01        862.71         9.33 o                         
   2   1   4        397.92        429.59         5.24 o                         
   3   1   4       1238.60       1417.71        14.60 o                         
   4   1   4        635.80        649.81         7.83 o                         
   5   1   4        193.81        210.35         2.95 o                         
   6   1   4         47.17         46.21         0.97 o                         
   7   1   4        396.57        398.13         5.22 o                         
   8   1   4        245.43        234.02         3.31 o                         
   9   1   4        116.46        101.06         1.91 o                         
  10   1   4         65.60         70.56         1.67 o                         
  11   1   4          9.06          8.38         0.97 o                         
  12   1   4         59.18         54.59         1.65 o                         
  13   1   4          2.83          3.18         1.53 o                         
  14   1   4         20.10         22.96         2.16 o                         
 -14   2   4         75.67         66.82         3.19 o                         
 -13   2   4         88.19         83.28         2.76 o                         
 -12   2   4          1.88          4.81         1.47 o                         
 -11   2   4        335.18        331.34         4.81 o                         
 -10   2   4          0.94         -0.07         1.00 o                         
  -9   2   4        198.61        187.34         2.79 o                         
  -8   2   4       1646.58       1667.48        16.46 o                         
  -7   2   4        101.76        114.28         1.91 o                         
  -6   2   4        612.72        618.27         6.50 o                         
  -5   2   4        248.03        245.31         3.15 o                         
  -4   2   4         64.82         95.79         1.56 o                         
  -3   2   4         71.24         56.95         1.12 o                         
  -2   2   4        850.95        843.71         8.38 o                         
  -1   2   4       2161.37       2263.94        21.67 o                         
   0   2   4         23.25         19.99         0.64 o                         
   1   2   4       1843.97       1848.36        18.09 o                         
   2   2   4       4364.89       4349.95        42.06 o                         
   3   2   4         18.36          6.19         0.54 o                         
   4   2   4         68.64         82.39         1.32 o                         
   5   2   4        822.33        829.72         9.05 o                         
   6   2   4        444.35        426.01         4.75 o                         
   7   2   4        584.39        604.42         6.89 o                         
   8   2   4          7.95          7.01         0.74 o                         
   9   2   4         29.01         31.03         1.05 o                         
  10   2   4         12.98         14.78         0.89 o                         
  11   2   4          0.31          2.07         1.05 o                         
  12   2   4         43.03         50.50         1.60 o                         
  13   2   4         22.37         22.15         1.58 o                         
  14   2   4          0.07         -1.64         1.64 o                         
 -14   3   4         18.28         19.51         2.10 o                         
 -13   3   4          6.26          5.69         1.61 o                         
 -12   3   4        181.95        182.92         3.73 o                         
 -11   3   4         40.80         38.74         1.63 o                         
 -10   3   4         12.87         15.03         1.16 o                         
  -9   3   4         17.14         19.25         1.21 o                         
  -8   3   4         76.97         75.64         1.70 o                         
  -7   3   4        485.50        495.94         5.53 o                         
  -6   3   4       1033.46       1040.04        10.43 o                         
  -5   3   4       1871.76       2073.88        20.55 o                         
  -4   3   4       4459.37       4817.10        46.78 o                         
  -3   3   4        163.18        152.55         1.98 o                         
  -2   3   4          1.54          2.76         0.55 o                         
  -1   3   4        364.02        423.64         4.51 o                         
   0   3   4        211.97        261.68         3.05 o                         
   1   3   4        876.85        882.47         8.82 o                         
   2   3   4       4887.32       5243.73        53.00 o                         
   3   3   4       5385.56       5836.55        58.95 o                         
   4   3   4         37.03         44.85         1.14 o                         
   5   3   4        108.44        108.77         1.57 o                         
   6   3   4          0.78         -0.47         0.52 o                         
   7   3   4         93.66         92.14         1.46 o                         
   8   3   4          2.59          5.10         0.58 o                         
   9   3   4         78.93         65.55         1.44 o                         
  10   3   4        261.50        253.69         3.84 o                         
  11   3   4         71.06         68.04         2.34 o                         
  12   3   4         80.46         81.58         2.34 o                         
  13   3   4          0.32          1.61         1.40 o                         
  14   3   4         23.48         21.02         2.13 o                         
 -14   4   4         11.21         14.15         2.19 o                         
 -13   4   4          6.26          6.94         1.57 o                         
 -12   4   4        171.77        162.47         4.27 o                         
 -11   4   4        173.52        172.37         3.38 o                         
 -10   4   4         39.04         42.88         1.71 o                         
  -9   4   4        120.11        124.65         2.25 o                         
  -8   4   4        572.35        572.96         6.58 o                         
  -7   4   4        706.04        733.83         7.62 o                         
  -6   4   4        119.36        131.01         1.98 o                         
  -5   4   4          8.20          2.47         0.76 o                         
  -4   4   4       2097.58       2210.85        21.31 o                         
  -3   4   4         60.65         86.77         1.45 o                         
  -2   4   4         10.05          8.60         0.60 o                         
  -1   4   4          4.91          2.32         0.52 o                         
   0   4   4       1901.65       2084.32        20.88 o                         
   1   4   4        359.57        352.18         3.71 o                         
   2   4   4        292.58        293.56         3.38 o                         
   3   4   4        242.67        175.23         2.23 o                         
   4   4   4        525.04        536.83         5.75 o                         
   5   4   4        364.22        365.10         3.99 o                         
   6   4   4        983.34        945.39        10.23 o                         
   7   4   4       1859.75       1811.94        22.19 o                         
   8   4   4        237.93        246.25         3.66 o                         
   9   4   4        382.53        395.00         5.17 o                         
  10   4   4          6.73          5.65         0.92 o                         
  11   4   4         42.71         42.46         1.61 o                         
  12   4   4         22.51         18.72         1.41 o                         
  13   4   4          1.04          1.53         1.18 o                         
 -14   5   4         28.64         31.03         2.73 o                         
 -13   5   4         26.62         29.49         1.82 o                         
 -12   5   4         17.26         21.57         1.98 o                         
 -11   5   4         42.67         46.66         1.93 o                         
 -10   5   4         45.84         50.70         1.79 o                         
  -9   5   4         28.49         30.10         1.30 o                         
  -8   5   4         32.03         22.95         1.13 o                         
  -7   5   4         54.00         56.40         1.40 o                         
  -6   5   4        137.74        114.73         1.85 o                         
  -5   5   4        199.55        225.05         2.80 o                         
  -4   5   4        265.19        329.95         3.79 o                         
  -3   5   4          6.58          4.52         0.70 o                         
  -2   5   4         46.91         32.84         0.99 o                         
  -1   5   4        217.12        204.07         2.56 o                         
   0   5   4       4476.44       4557.60        45.15 o                         
   1   5   4          0.80         -0.24         0.54 o                         
   2   5   4         18.13          7.89         0.53 o                         
   3   5   4        176.72        187.39         2.36 o                         
   4   5   4        266.23        277.01         3.31 o                         
   5   5   4         55.76         63.98         1.29 o                         
   6   5   4        478.67        469.66         5.69 o                         
   7   5   4        279.13        289.36         3.94 o                         
   8   5   4         85.64         75.95         1.64 o                         
   9   5   4         17.39         16.63         1.06 o                         
  10   5   4         36.28         39.44         1.69 o                         
  11   5   4         26.47         31.53         1.49 o                         
  12   5   4          0.41         -0.71         0.98 o                         
  13   5   4          1.36          0.47         1.10 o                         
 -13   6   4         10.13         11.45         1.94 o                         
 -12   6   4          6.08          5.39         1.78 o                         
 -11   6   4         86.31         79.88         2.26 o                         
 -10   6   4        928.20        927.99        11.91 o                         
  -9   6   4        159.84        155.62         2.49 o                         
  -8   6   4          0.06         -0.69         0.69 o                         
  -7   6   4         20.70         25.45         1.10 o                         
  -6   6   4       1657.54       1740.24        17.38 o                         
  -5   6   4         23.66         24.74         0.98 o                         
  -4   6   4       2460.70       2554.01        25.20 o                         
  -3   6   4         15.02          8.96         0.81 o                         
  -2   6   4          0.34          4.28         0.62 o                         
  -1   6   4        438.74        455.41         4.87 o                         
   0   6   4       3672.79       3584.00        34.81 o                         
   1   6   4        222.99        301.04         3.24 o                         
   2   6   4        490.21        530.37         6.20 o                         
   3   6   4         45.32         50.27         1.07 o                         
   4   6   4       2249.44       2010.14        22.97 o                         
   5   6   4        405.95        410.59         5.00 o                         
   6   6   4        296.80        285.67         3.85 o                         
   7   6   4        206.72        186.49         2.76 o                         
   8   6   4       1564.17       1522.19        18.19 o                         
   9   6   4        148.31        146.99         2.50 o                         
  10   6   4         13.05         13.83         1.04 o                         
  11   6   4          7.91         10.74         1.09 o                         
  12   6   4         18.41         19.95         1.36 o                         
  13   6   4          3.39          6.63         1.55 o                         
 -13   7   4         16.90         13.66         1.77 o                         
 -12   7   4         30.55         32.45         1.96 o                         
 -11   7   4          0.84         -1.02         1.27 o                         
 -10   7   4         35.33         39.13         1.82 o                         
  -9   7   4         25.36         29.10         1.34 o                         
  -8   7   4          6.34          2.24         0.72 o                         
  -7   7   4        289.55        308.46         3.68 o                         
  -6   7   4        393.92        364.64         4.25 o                         
  -5   7   4         94.86         83.73         1.59 o                         
  -4   7   4       2528.12       2610.50        25.67 o                         
  -3   7   4        111.79        105.59         2.05 o                         
  -2   7   4        586.40        519.53         5.44 o                         
  -1   7   4        196.74        230.66         2.70 o                         
   0   7   4       2863.98       2905.00        28.99 o                         
   1   7   4         80.66        101.06         1.53 o                         
   2   7   4       1388.24       1444.42        15.00 o                         
   3   7   4        647.98        767.14         8.18 o                         
   4   7   4          1.12          0.56         0.61 o                         
   5   7   4         71.72         72.25         1.35 o                         
   6   7   4        748.97        720.75         9.75 o                         
   7   7   4        426.45        397.05         6.27 o                         
   8   7   4         68.73         81.83         2.23 o                         
   9   7   4          1.18          4.05         1.14 o                         
  10   7   4        226.09        209.52         4.27 o                         
  11   7   4          2.04          1.90         1.36 o                         
  12   7   4         55.41         59.15         2.45 o                         
  13   7   4         23.13         21.88         2.15 o                         
 -13   8   4          1.15         -0.70         1.85 o                         
 -12   8   4         31.07         32.08         2.12 o                         
 -11   8   4         24.52         25.48         1.55 o                         
 -10   8   4          2.82          1.73         1.32 o                         
  -9   8   4        116.25        110.73         2.17 o                         
  -8   8   4        129.99        124.67         2.33 o                         
  -7   8   4        338.71        365.37         4.55 o                         
  -6   8   4        648.88        666.78         7.15 o                         
  -5   8   4         24.41         28.73         1.12 o                         
  -4   8   4       1335.86       1275.08        12.60 o                         
  -3   8   4       1039.93       1086.15        10.82 o                         
  -2   8   4       1141.84       1174.49        12.36 o                         
  -1   8   4        689.00        771.88         7.79 o                         
   0   8   4        500.08        590.04         6.32 o                         
   1   8   4        101.43         68.90         1.16 o                         
   2   8   4       1526.76       1511.47        16.05 o                         
   3   8   4        309.24        320.04         3.63 o                         
   4   8   4        563.75        578.29         6.89 o                         
   5   8   4       2639.33       2575.78        30.28 o                         
   6   8   4       3578.78       3521.58        50.05 o                         
   7   8   4          0.74         -0.48         0.75 o                         
   8   8   4         63.62         70.64         2.51 o                         
   9   8   4          2.17          2.14         1.09 o                         
  10   8   4          3.70          5.67         1.34 o                         
  11   8   4        189.82        174.45         4.23 o                         
  12   8   4         38.83         41.32         2.11 o                         
  13   8   4         11.16         11.22         2.04 o                         
 -13   9   4          0.37          1.81         1.78 o                         
 -12   9   4          6.71         12.86         2.01 o                         
 -11   9   4          1.03         -1.32         1.39 o                         
 -10   9   4          7.97          9.42         1.52 o                         
  -9   9   4         14.54         17.70         1.31 o                         
  -8   9   4        258.86        252.25         3.65 o                         
  -7   9   4        425.22        438.18         5.14 o                         
  -6   9   4       1181.80       1244.00        12.43 o                         
  -5   9   4         68.79         74.76         1.60 o                         
  -4   9   4         65.32         61.86         1.42 o                         
  -3   9   4         73.19         75.79         1.48 o                         
  -2   9   4       1598.70       1673.82        16.34 o                         
  -1   9   4         42.13         54.25         1.18 o                         
   0   9   4         86.92        128.40         1.81 o                         
   1   9   4        371.81        443.23         4.90 o                         
   2   9   4        159.19        150.18         2.09 o                         
   3   9   4        152.93        146.75         1.93 o                         
   4   9   4        375.42        359.60         4.65 o                         
   5   9   4          0.14          5.09         1.39 o                         
   6   9   4          0.41         -1.42         1.42 o                         
   7   9   4        234.54        217.31         5.16 o                         
   8   9   4        643.21        609.49         9.30 o                         
   9   9   4          3.95          1.76         1.07 o                         
  10   9   4         32.18         37.01         1.85 o                         
  11   9   4          6.95         12.13         1.57 o                         
  12   9   4         63.56         61.26         3.09 o                         
  13   9   4         16.54         21.31         2.26 o                         
 -13  10   4          0.11          0.81         1.93 o                         
 -12  10   4        132.89        127.39         3.65 o                         
 -11  10   4         35.69         39.39         2.44 o                         
 -10  10   4         33.88         33.53         1.79 o                         
  -9  10   4         37.65         43.06         1.63 o                         
  -8  10   4        160.30        164.10         2.93 o                         
  -7  10   4        281.15        295.07         4.04 o                         
  -6  10   4        854.10        850.91         8.96 o                         
  -5  10   4        853.69        848.38         8.90 o                         
  -4  10   4       1033.33        995.30        10.04 o                         
  -3  10   4        192.03        205.43         2.66 o                         
  -2  10   4        130.79        155.65         2.17 o                         
  -1  10   4        794.08        778.64         8.07 o                         
   0  10   4        668.33        733.22         7.59 o                         
   1  10   4        688.00        744.89         7.89 o                         
   2  10   4       1095.77        995.54        10.57 o                         
   3  10   4        566.46        571.76         6.13 o                         
   4  10   4        196.86        204.45         2.90 o                         
   5  10   4        197.35        194.37         3.59 o                         
   6  10   4        800.50        810.45        12.05 o                         
   7  10   4       1042.21       1045.61        16.73 o                         
   8  10   4        151.36        151.20         3.89 o                         
   9  10   4        224.64        230.91         5.81 o                         
  10  10   4          4.49          3.97         1.29 o                         
  11  10   4          0.33          0.32         1.61 o                         
  12  10   4          2.12          3.32         1.60 o                         
  13  10   4         53.44         55.98         3.56 o                         
 -13  11   4         18.86         20.23         2.46 o                         
 -12  11   4          9.27          6.61         1.79 o                         
 -11  11   4         50.37         49.07         2.32 o                         
 -10  11   4          1.30          2.21         1.26 o                         
  -9  11   4         89.82         86.72         2.23 o                         
  -8  11   4          3.41          1.14         0.99 o                         
  -7  11   4        131.13        131.41         2.59 o                         
  -6  11   4          0.85          1.79         0.86 o                         
  -5  11   4        360.40        364.07         4.23 o                         
  -4  11   4        855.55        829.99         8.71 o                         
  -3  11   4        119.61        139.16         2.18 o                         
  -2  11   4        827.72        832.20         8.66 o                         
  -1  11   4        240.46        271.76         3.28 o                         
   0  11   4        333.09        304.03         3.57 o                         
   1  11   4        207.41        207.64         2.71 o                         
   2  11   4         36.10         45.73         1.19 o                         
   3  11   4         55.81         53.21         1.14 o                         
   4  11   4        162.50        170.70         2.83 o                         
   5  11   4        229.57        231.41         3.87 o                         
   6  11   4         75.88         83.77         2.63 o                         
   7  11   4        331.35        337.62         6.55 o                         
   8  11   4          1.10          5.48         1.78 o                         
   9  11   4        376.02        385.06         7.83 o                         
  10  11   4         90.55         86.73         2.58 o                         
  11  11   4          5.60          8.27         1.41 o                         
  12  11   4         14.93         13.57         1.68 o                         
 -12  12   4          0.53         -1.71         1.71 o                         
 -11  12   4          1.19          3.28         1.33 o                         
 -10  12   4        249.53        249.75         4.65 o                         
  -9  12   4          1.20         -1.25         1.25 o                         
  -8  12   4         17.05         16.07         1.23 o                         
  -7  12   4         88.19         91.76         2.20 o                         
  -6  12   4        219.54        213.72         3.01 o                         
  -5  12   4          3.25          1.47         0.84 o                         
  -4  12   4          6.98          6.27         0.96 o                         
  -3  12   4       2021.65       2012.11        19.62 o                         
  -2  12   4        592.24        540.77         5.80 o                         
  -1  12   4          6.07          1.17         0.74 o                         
   0  12   4       2143.50       2213.74        21.86 o                         
   1  12   4        214.44        208.63         2.78 o                         
   2  12   4         46.87         45.46         1.23 o                         
   3  12   4         40.37         45.39         1.32 o                         
   4  12   4        249.46        268.29         3.71 o                         
   5  12   4         45.56         37.65         1.61 o                         
   6  12   4         14.65         14.76         1.26 o                         
   7  12   4        230.73        238.48         5.18 o                         
   8  12   4        504.26        501.29        10.38 o                         
   9  12   4          2.53          6.64         2.16 o                         
  10  12   4          7.77          8.10         2.36 o                         
  11  12   4         77.95         78.92         2.75 o                         
  12  12   4          0.23          0.35         1.53 o                         
 -12  13   4          9.65         11.34         2.29 o                         
 -11  13   4         10.54         13.15         1.43 o                         
 -10  13   4         93.67         89.36         2.70 o                         
  -9  13   4        132.22        138.20         3.07 o                         
  -8  13   4          0.79          0.25         1.10 o                         
  -7  13   4        104.19        107.39         2.12 o                         
  -6  13   4          4.33          0.60         0.98 o                         
  -5  13   4        139.63        113.21         2.08 o                         
  -4  13   4        738.33        748.23         7.99 o                         
  -3  13   4       1826.12       1850.11        18.49 o                         
  -2  13   4       2052.05       1999.03        19.50 o                         
  -1  13   4        202.77        191.56         2.59 o                         
   0  13   4        108.81        116.62         1.83 o                         
   1  13   4         26.22         28.11         1.13 o                         
   2  13   4        285.22        281.22         3.79 o                         
   3  13   4        262.67        240.84         3.10 o                         
   4  13   4        167.06        156.08         2.61 o                         
   5  13   4        947.34        923.04        11.52 o                         
   6  13   4        128.68        121.72         3.39 o                         
   7  13   4         45.45         37.39         2.43 o                         
   8  13   4        143.08        153.11         4.55 o                         
   9  13   4         15.48         14.53         2.40 o                         
  10  13   4         81.06         88.90         4.27 o                         
  11  13   4         94.24        105.52         4.74 o                         
  12  13   4         32.26         30.32         4.00 o                         
 -12  14   4        124.02        128.73         4.05 o                         
 -11  14   4         13.31         15.29         1.51 o                         
 -10  14   4          0.08         -1.17         1.17 o                         
  -9  14   4          2.73          3.03         1.51 o                         
  -8  14   4        233.17        239.55         4.26 o                         
  -7  14   4        174.99        168.70         2.89 o                         
  -6  14   4          1.27         -1.00         1.00 o                         
  -5  14   4         32.66         23.02         1.16 o                         
  -4  14   4        148.20        144.54         2.59 o                         
  -3  14   4        495.14        521.22         5.96 o                         
  -2  14   4       2176.96       2198.22        21.87 o                         
  -1  14   4         65.49         66.46         1.60 o                         
   0  14   4        478.50        461.15         5.16 o                         
   1  14   4       1336.11       1289.03        14.09 o                         
   2  14   4       1267.51       1257.65        13.36 o                         
   3  14   4         75.01         71.76         1.45 o                         
   4  14   4        496.34        479.70         6.07 o                         
   5  14   4         29.33         40.33         1.28 o                         
   6  14   4        583.39        575.06         9.39 o                         
   7  14   4         32.25         29.09         2.46 o                         
   8  14   4         17.34         17.79         2.28 o                         
   9  14   4         52.05         58.75         3.42 o                         
  10  14   4        151.14        163.78         5.77 o                         
  11  14   4          4.42         -1.65         2.64 o                         
  12  14   4         28.46         41.57         6.96 o                         
 -11  15   4          2.10         -1.47         1.58 o                         
 -10  15   4         67.83         61.99         2.16 o                         
  -9  15   4        180.24        164.97         3.44 o                         
  -8  15   4          7.31          6.43         1.40 o                         
  -7  15   4          2.46          0.09         1.22 o                         
  -6  15   4          3.77          3.49         1.14 o                         
  -5  15   4         54.53         51.43         1.47 o                         
  -4  15   4        150.49        158.74         2.56 o                         
  -3  15   4        317.09        312.93         3.95 o                         
  -2  15   4         51.85         57.64         1.53 o                         
  -1  15   4        401.52        408.69         4.76 o                         
   0  15   4        480.68        497.92         5.80 o                         
   1  15   4         64.36         56.84         1.49 o                         
   2  15   4         95.67        105.88         2.05 o                         
   3  15   4        324.71        317.40         4.05 o                         
   4  15   4          3.35         -0.86         0.86 o                         
   5  15   4        152.20        167.54         2.96 o                         
   6  15   4          7.05          4.81         1.32 o                         
   7  15   4         69.57         64.62         2.19 o                         
   8  15   4         32.41         30.57         2.99 o                         
   9  15   4          0.15          1.10         2.60 o                         
  10  15   4          1.68         -0.16         3.06 o                         
  11  15   4          0.03         -2.11         3.12 o                         
 -11  16   4         97.67         98.39         4.36 o                         
 -10  16   4         22.75         23.84         1.95 o                         
  -9  16   4        193.63        189.35         3.81 o                         
  -8  16   4        103.75        101.91         2.47 o                         
  -7  16   4         15.90         11.08         1.40 o                         
  -6  16   4        102.72         97.31         2.39 o                         
  -5  16   4        338.71        335.91         4.38 o                         
  -4  16   4         36.59         35.43         1.38 o                         
  -3  16   4         49.54         52.40         1.59 o                         
  -2  16   4       1177.01       1160.33        12.29 o                         
  -1  16   4       1048.74       1056.48        11.46 o                         
   0  16   4         75.94         66.85         1.59 o                         
   1  16   4        515.71        533.52         6.24 o                         
   2  16   4         60.80         68.31         1.69 o                         
   3  16   4        387.76        383.35         4.95 o                         
   4  16   4         67.99         70.11         1.89 o                         
   5  16   4          5.11          3.75         0.85 o                         
   6  16   4         11.60         10.62         1.42 o                         
   7  16   4          6.75          6.76         1.99 o                         
   8  16   4         22.10         19.35         1.94 o                         
   9  16   4          4.77          1.59         2.51 o                         
  10  16   4          6.73          1.67         2.77 o                         
  11  16   4          4.23          3.14         2.97 o                         
 -11  17   4         66.77         69.96         3.16 o                         
 -10  17   4          1.96          3.48         1.43 o                         
  -9  17   4         46.27         44.30         1.98 o                         
  -8  17   4         75.20         75.73         2.52 o                         
  -7  17   4         75.33         78.26         2.32 o                         
  -6  17   4        122.68        105.91         2.50 o                         
  -5  17   4          0.36         -1.25         1.25 o                         
  -4  17   4         21.75         24.96         1.30 o                         
  -3  17   4          4.94          0.93         0.97 o                         
  -2  17   4        250.75        237.28         3.48 o                         
  -1  17   4         27.03         29.39         1.26 o                         
   0  17   4        223.44        232.64         3.23 o                         
   1  17   4        103.79         98.51         2.08 o                         
   2  17   4        418.41        424.52         5.55 o                         
   3  17   4        115.05        104.28         2.04 o                         
   4  17   4         46.24         44.68         1.67 o                         
   5  17   4        504.07        498.68         7.02 o                         
   6  17   4          0.32         -1.49         1.49 o                         
   7  17   4         10.47         13.33         1.68 o                         
   8  17   4          0.40         -1.50         1.50 o                         
   9  17   4          0.37         -2.53         2.53 o                         
  10  17   4         33.54         27.24         3.74 o                         
 -10  18   4        143.83        129.80         4.48 o                         
  -9  18   4         59.20         51.25         2.43 o                         
  -8  18   4         96.17         98.59         3.07 o                         
  -7  18   4        118.24        122.46         2.86 o                         
  -6  18   4         96.45         96.34         2.47 o                         
  -5  18   4          2.07         -1.18         1.18 o                         
  -4  18   4         77.35         74.11         1.94 o                         
  -3  18   4        513.66        498.99         6.23 o                         
  -2  18   4        491.29        475.78         5.59 o                         
  -1  18   4         25.40         21.24         1.17 o                         
   0  18   4         49.51         47.86         1.41 o                         
   1  18   4       1337.36       1264.02        14.01 o                         
   2  18   4         28.74         24.67         1.31 o                         
   3  18   4          0.21          0.71         0.86 o                         
   4  18   4        688.62        722.94         9.88 o                         
   5  18   4         70.33         74.73         2.15 o                         
   6  18   4         53.52         59.43         2.60 o                         
   7  18   4        177.69        175.17         4.91 o                         
   8  18   4         26.59         25.69         1.92 o                         
   9  18   4         25.26         18.97         3.18 o                         
  10  18   4          5.62          3.21         3.60 o                         
 -10  19   4         21.64         24.80         2.39 o                         
  -9  19   4          0.34          2.12         2.43 o                         
  -8  19   4          2.61          1.65         1.58 o                         
  -7  19   4         24.43         21.37         1.77 o                         
  -6  19   4        189.42        182.71         3.71 o                         
  -5  19   4          1.85          1.82         1.76 o                         
  -4  19   4         12.62         12.35         1.17 o                         
  -3  19   4         33.79         37.88         1.57 o                         
  -2  19   4         44.75         47.57         1.57 o                         
  -1  19   4          6.43          6.38         1.11 o                         
   0  19   4        226.91        226.15         3.34 o                         
   1  19   4         26.99         26.34         1.40 o                         
   2  19   4         25.80         24.68         1.28 o                         
   3  19   4         59.29         57.74         2.18 o                         
   4  19   4          0.18          0.99         1.39 o                         
   5  19   4         13.82         12.49         1.21 o                         
   6  19   4         22.84         26.28         2.08 o                         
   7  19   4        252.78        260.25         6.34 o                         
   8  19   4         12.86         13.94         2.65 o                         
   9  19   4          2.58          2.07         1.46 o                         
  -9  20   4          0.01         -1.48         1.97 o                         
  -8  20   4        110.38        105.02         2.98 o                         
  -7  20   4         18.16         24.19         2.09 o                         
  -6  20   4         18.87         17.49         1.82 o                         
  -5  20   4         31.17         17.77         1.61 o                         
  -4  20   4          8.78          8.84         1.24 o                         
  -3  20   4         43.13         51.71         1.86 o                         
  -2  20   4          8.20          4.18         1.20 o                         
  -1  20   4         35.76         36.14         1.62 o                         
   0  20   4        327.93        319.15         4.72 o                         
   1  20   4          0.69          2.36         1.19 o                         
   2  20   4        522.03        505.23         7.61 o                         
   3  20   4          1.94          2.13         0.90 o                         
   4  20   4         11.34         10.36         1.60 o                         
   5  20   4          2.87          3.90         1.32 o                         
   6  20   4        220.69        223.62         5.53 o                         
   7  20   4          5.72          3.20         1.71 o                         
   8  20   4         34.49         35.29         2.31 o                         
   9  20   4          0.27         -0.16         2.82 o                         
  -8  21   4          2.40          0.77         1.76 o                         
  -7  21   4          8.46          7.12         1.59 o                         
  -6  21   4          0.06          0.28         1.49 o                         
  -5  21   4        284.75        271.40         4.93 o                         
  -4  21   4         22.33         14.87         1.82 o                         
  -3  21   4          3.03          4.20         1.25 o                         
  -2  21   4         99.50        100.51         2.41 o                         
  -1  21   4         11.60         14.59         1.45 o                         
   0  21   4          0.07         -1.23         1.23 o                         
   1  21   4        146.68        135.18         2.84 o                         
   2  21   4         51.93         49.86         1.84 o                         
   3  21   4         22.89         23.56         1.26 o                         
   4  21   4         69.48         60.47         2.27 o                         
   5  21   4          9.59          7.41         1.98 o                         
   6  21   4          2.85          2.70         1.89 o                         
   7  21   4          8.69          9.45         1.92 o                         
   8  21   4         53.21         55.45         3.64 o                         
  -8  22   4          0.74          0.51         2.11 o                         
  -7  22   4          6.50          3.80         1.90 o                         
  -6  22   4          2.03          3.51         1.77 o                         
  -5  22   4        148.79        156.75         3.71 o                         
  -4  22   4          5.26          6.25         1.76 o                         
  -3  22   4         13.06         10.31         1.41 o                         
  -2  22   4          2.99          1.83         1.21 o                         
  -1  22   4        273.23        291.13         4.47 o                         
   0  22   4         81.28         73.26         2.36 o                         
   1  22   4          0.29          2.04         1.30 o                         
   2  22   4         28.71         30.61         1.66 o                         
   3  22   4        116.09        105.52         2.50 o                         
   4  22   4        135.55        142.25         3.37 o                         
   5  22   4          8.66          5.61         1.37 o                         
   6  22   4          7.55          5.24         2.10 o                         
   7  22   4         44.10         43.15         3.02 o                         
  -7  23   4         45.70         41.54         2.72 o                         
  -6  23   4          3.80          8.14         1.95 o                         
  -5  23   4         64.29         63.97         2.70 o                         
  -4  23   4         93.18         86.12         2.80 o                         
  -3  23   4         83.14         81.64         2.35 o                         
  -2  23   4         21.28         22.60         1.52 o                         
  -1  23   4         15.60         17.21         1.46 o                         
   0  23   4         17.81         21.25         1.70 o                         
   1  23   4          0.85         -0.80         1.41 o                         
   2  23   4          9.95         12.21         2.05 o                         
   3  23   4          0.69         -0.85         1.24 o                         
   4  23   4          9.56          7.81         1.56 o                         
   5  23   4          3.98         -0.88         1.53 o                         
   6  23   4          9.36          7.43         3.80 o                         
   7  23   4         38.20         32.26         4.54 o                         
  -6  24   4        129.73        132.84         4.18 o                         
  -5  24   4          3.54          7.72         1.81 o                         
  -4  24   4          0.40          4.13         1.74 o                         
  -3  24   4        127.28        141.94         3.31 o                         
  -2  24   4          2.06          5.41         1.38 o                         
  -1  24   4         20.09         19.61         1.44 o                         
   0  24   4         75.80         77.33         2.63 o                         
   1  24   4        162.09        162.05         4.12 o                         
   2  24   4          6.27          7.48         1.72 o                         
   3  24   4          2.14          2.25         1.28 o                         
   4  24   4         47.74         42.10         2.23 o                         
   5  24   4          4.04          4.97         1.54 o                         
   6  24   4          1.06         -2.52         3.16 o                         
  -5  25   4         57.31         51.74         3.40 o                         
  -4  25   4         32.72         34.43         2.59 o                         
  -3  25   4          0.07          1.37         1.64 o                         
  -2  25   4        135.58        128.47         3.04 o                         
  -1  25   4          5.34          3.90         1.51 o                         
   0  25   4          9.30          2.20         1.68 o                         
   1  25   4         14.54         20.17         1.84 o                         
   2  25   4         18.12         21.88         1.93 o                         
   3  25   4          3.71          7.03         1.76 o                         
   4  25   4          0.03         -2.45         2.45 o                         
  -3  26   4          1.63          5.18         2.17 o                         
  -2  26   4         68.13         71.85         2.92 o                         
  -1  26   4         26.41         30.12         2.25 o                         
   0  26   4          0.87          2.03         2.01 o                         
   1  26   4         10.53         16.96         2.23 o                         
   2  26   4          6.88          6.67         2.13 o                         
   3  26   4         14.31         21.99         2.60 o                         
 -13   0   5         84.85         92.67         3.79 o                         
 -11   0   5          3.28          6.12         1.85 o                         
  -9   0   5         58.59         65.08         2.50 o                         
  -7   0   5       3095.90       3172.23        43.27 o                         
  -5   0   5        540.90        540.74         8.52 o                         
  -3   0   5       1003.00        938.25        13.31 o                         
  -1   0   5        231.63        252.73         5.36 o                         
   1   0   5       2457.21       2454.85        33.82 o                         
   3   0   5        589.06        591.00         8.82 o                         
   5   0   5        146.86        131.62         2.40 o                         
   7   0   5       2310.40       2213.56        34.79 o                         
   9   0   5        180.38        152.15         4.90 o                         
  11   0   5        319.59        319.01         6.80 o                         
  13   0   5          1.27          1.99         2.45 o                         
 -14   1   5         14.13          9.71         2.61 o                         
 -13   1   5         20.73         24.79         1.62 o                         
 -12   1   5          6.49          4.52         1.31 o                         
 -11   1   5         24.75         28.46         1.57 o                         
 -10   1   5         66.45         66.37         1.89 o                         
  -9   1   5        176.73        184.69         2.90 o                         
  -8   1   5         86.64         88.52         1.86 o                         
  -7   1   5         42.86         48.31         1.44 o                         
  -6   1   5        644.90        674.15         7.10 o                         
  -5   1   5        103.47        102.88         1.77 o                         
  -4   1   5       1794.40       1849.56        18.44 o                         
  -3   1   5         28.38         40.21         1.09 o                         
  -2   1   5         45.47         35.78         0.97 o                         
  -1   1   5        208.29        209.25         2.50 o                         
   0   1   5         89.24         68.57         1.21 o                         
   1   1   5        954.19        908.30         9.16 o                         
   2   1   5       1572.21       1643.74        18.14 o                         
   3   1   5        524.03        553.21         5.74 o                         
   4   1   5         31.30         21.20         0.71 o                         
   5   1   5        298.13        287.05         3.49 o                         
   6   1   5        487.71        424.96         5.49 o                         
   7   1   5         16.68         20.07         0.92 o                         
   8   1   5        920.70        842.08        10.08 o                         
   9   1   5         20.91         17.10         1.02 o                         
  10   1   5          0.31          0.31         0.80 o                         
  11   1   5          0.68          2.78         0.97 o                         
  12   1   5         60.70         64.04         1.90 o                         
  13   1   5         22.55         21.91         1.76 o                         
 -14   2   5          0.39          1.02         3.20 o                         
 -13   2   5          5.43          5.68         1.63 o                         
 -12   2   5         34.48         29.12         1.60 o                         
 -11   2   5        128.66        139.97         3.05 o                         
 -10   2   5        169.49        168.03         2.96 o                         
  -9   2   5        165.67        160.82         2.71 o                         
  -8   2   5         12.07         11.55         1.07 o                         
  -7   2   5         64.02         60.32         1.56 o                         
  -6   2   5        250.51        246.68         3.18 o                         
  -5   2   5        373.71        391.14         4.37 o                         
  -4   2   5        306.29        307.45         3.59 o                         
  -3   2   5        433.46        509.09         5.40 o                         
  -2   2   5       1207.89       1197.13        11.75 o                         
  -1   2   5        676.74        653.11         6.95 o                         
   0   2   5         87.40         80.86         1.36 o                         
   1   2   5         21.28         27.39         0.82 o                         
   2   2   5        804.06        899.16         9.09 o                         
   3   2   5        382.00        459.84         4.85 o                         
   4   2   5        333.88        300.85         3.62 o                         
   5   2   5        784.86        743.07         8.35 o                         
   6   2   5        175.29        160.42         2.22 o                         
   7   2   5         64.35         47.56         1.15 o                         
   8   2   5          0.73          1.33         0.79 o                         
   9   2   5        238.10        219.31         3.18 o                         
  10   2   5        422.26        390.50         5.15 o                         
  11   2   5         14.93         13.08         0.95 o                         
  12   2   5         10.53         11.24         1.45 o                         
  13   2   5         13.90         13.76         1.65 o                         
 -13   3   5          4.36          6.15         1.62 o                         
 -12   3   5         58.51         66.62         2.07 o                         
 -11   3   5        369.99        377.62         5.71 o                         
 -10   3   5         13.88         12.60         1.26 o                         
  -9   3   5        147.02        158.46         2.65 o                         
  -8   3   5          2.31          0.30         0.93 o                         
  -7   3   5        775.90        829.96         8.62 o                         
  -6   3   5         92.73         92.00         1.73 o                         
  -5   3   5        386.17        428.54         4.75 o                         
  -4   3   5        189.12        194.03         2.66 o                         
  -3   3   5         61.80         53.42         1.18 o                         
  -2   3   5         79.47         92.34         1.49 o                         
  -1   3   5       1588.00       1672.97        16.54 o                         
   0   3   5       3418.23       3630.84        34.54 o                         
   1   3   5        157.54        172.34         2.19 o                         
   2   3   5         34.94         43.90         0.93 o                         
   3   3   5       2609.52       2783.40        27.76 o                         
   4   3   5         55.89         54.89         1.22 o                         
   5   3   5          4.96          5.26         0.69 o                         
   6   3   5         39.17         31.35         0.94 o                         
   7   3   5        358.52        349.15         4.06 o                         
   8   3   5        115.58        117.90         1.99 o                         
   9   3   5         70.19         63.74         1.60 o                         
  10   3   5          1.97          4.51         1.09 o                         
  11   3   5          4.39          8.02         1.19 o                         
  12   3   5          8.48          7.62         1.29 o                         
  13   3   5         15.02         10.44         1.69 o                         
 -13   4   5         30.47         36.85         2.45 o                         
 -12   4   5        150.10        159.90         3.58 o                         
 -11   4   5          4.69          8.93         1.35 o                         
 -10   4   5          0.20         -1.12         1.12 o                         
  -9   4   5         72.48         67.65         1.83 o                         
  -8   4   5          5.53          0.82         0.94 o                         
  -7   4   5         42.41         39.03         1.29 o                         
  -6   4   5         73.78         64.84         1.55 o                         
  -5   4   5       2169.36       2124.42        20.65 o                         
  -4   4   5         15.16          5.63         0.80 o                         
  -3   4   5         29.89         49.34         1.22 o                         
  -2   4   5         18.33         30.00         0.97 o                         
  -1   4   5          0.41          5.55         0.65 o                         
   0   4   5       2845.06       3050.97        29.12 o                         
   1   4   5        883.92        995.42        10.04 o                         
   2   4   5         36.94         67.10         1.16 o                         
   3   4   5        554.08        534.52         5.75 o                         
   4   4   5         67.96         71.42         1.32 o                         
   5   4   5       1138.76       1141.11        12.27 o                         
   6   4   5        168.79        168.55         2.34 o                         
   7   4   5        382.62        382.61         4.75 o                         
   8   4   5         76.76         70.07         1.79 o                         
   9   4   5        307.29        296.04         4.39 o                         
  10   4   5         15.54         16.26         1.39 o                         
  11   4   5          1.26          5.18         1.15 o                         
  12   4   5        156.31        148.66         3.33 o                         
  13   4   5          1.90          1.46         1.23 o                         
 -13   5   5        205.54        208.40         4.87 o                         
 -12   5   5          7.16         11.27         1.90 o                         
 -11   5   5          0.52          2.14         1.17 o                         
 -10   5   5          0.87         -1.06         1.06 o                         
  -9   5   5        160.42        153.42         2.69 o                         
  -8   5   5         41.99         41.67         1.40 o                         
  -7   5   5        188.10        193.88         2.72 o                         
  -6   5   5        956.45        969.26         9.88 o                         
  -5   5   5        689.10        735.91         7.65 o                         
  -4   5   5        135.44        125.03         1.92 o                         
  -3   5   5        317.38        309.22         3.55 o                         
  -2   5   5         70.79        107.37         1.70 o                         
  -1   5   5        933.52       1039.34        10.32 o                         
   0   5   5          2.08          0.41         0.62 o                         
   1   5   5        192.30        187.02         2.36 o                         
   2   5   5        105.82        120.61         1.68 o                         
   3   5   5        522.89        521.99         5.78 o                         
   4   5   5        124.54        124.32         1.77 o                         
   5   5   5        613.86        632.68         6.88 o                         
   6   5   5         98.39        100.25         2.39 o                         
   7   5   5         85.11         80.78         1.76 o                         
   8   5   5        161.98        173.83         2.97 o                         
   9   5   5          0.63          0.30         0.90 o                         
  10   5   5          8.63         10.16         0.97 o                         
  11   5   5        128.14        124.44         2.96 o                         
  12   5   5         13.85         14.85         1.25 o                         
  13   5   5         78.49         81.40         2.24 o                         
 -13   6   5         53.61         54.02         3.05 o                         
 -12   6   5         34.44         32.56         2.01 o                         
 -11   6   5         17.63         20.66         1.80 o                         
 -10   6   5         43.80         45.46         1.64 o                         
  -9   6   5          6.21          2.08         1.09 o                         
  -8   6   5          6.87          8.48         1.11 o                         
  -7   6   5        348.89        317.56         3.97 o                         
  -6   6   5        817.39        859.88         9.08 o                         
  -5   6   5        535.73        526.31         5.81 o                         
  -4   6   5         28.64         37.71         1.21 o                         
  -3   6   5        894.15        887.89         9.18 o                         
  -2   6   5         35.20         27.46         0.93 o                         
  -1   6   5         77.41         76.48         1.37 o                         
   0   6   5        598.02        690.09         7.16 o                         
   1   6   5         88.37        128.42         1.75 o                         
   2   6   5        937.12       1068.48        11.02 o                         
   3   6   5         11.95          7.10         0.65 o                         
   4   6   5         25.84         21.97         0.75 o                         
   5   6   5        516.62        487.64         6.15 o                         
   6   6   5       1281.47       1229.08        13.99 o                         
   7   6   5        389.90        406.95         5.32 o                         
   8   6   5        243.73        228.48         3.49 o                         
   9   6   5         28.66         25.47         1.08 o                         
  10   6   5          1.48          1.04         0.88 o                         
  11   6   5        159.82        152.37         3.04 o                         
  12   6   5          4.06          5.65         1.26 o                         
  13   6   5          0.93          1.53         2.10 o                         
 -13   7   5         48.88         54.11         2.71 o                         
 -12   7   5          0.76         -0.13         1.58 o                         
 -11   7   5        223.21        204.03         4.01 o                         
 -10   7   5        112.47        112.62         2.81 o                         
  -9   7   5         66.43         68.87         1.91 o                         
  -8   7   5          0.94         -0.99         0.99 o                         
  -7   7   5          5.17          6.77         1.01 o                         
  -6   7   5        601.16        675.07         7.18 o                         
  -5   7   5          7.96         15.45         1.05 o                         
  -4   7   5          1.97          0.92         0.81 o                         
  -3   7   5        620.21        657.40         6.83 o                         
  -2   7   5        133.75        143.54         2.08 o                         
  -1   7   5        489.47        539.78         5.79 o                         
   0   7   5        875.11       1013.80        10.54 o                         
   1   7   5       2560.86       2723.48        26.05 o                         
   2   7   5        595.78        608.94         6.59 o                         
   3   7   5       1247.19       1251.27        13.47 o                         
   4   7   5          0.51         -0.61         0.61 o                         
   5   7   5        719.60        749.68         9.06 o                         
   6   7   5        117.33        131.62         2.48 o                         
   7   7   5       1562.18       1587.38        19.75 o                         
   8   7   5        168.45        162.10         2.76 o                         
   9   7   5          1.42          4.18         1.18 o                         
  10   7   5          0.03          1.72         1.41 o                         
  11   7   5         48.13         48.50         2.35 o                         
  12   7   5         46.14         51.76         3.47 o                         
  13   7   5         14.99         19.37         2.86 o                         
 -13   8   5         36.79         35.02         2.38 o                         
 -12   8   5          1.17         -1.51         1.58 o                         
 -11   8   5          5.05          5.91         1.61 o                         
 -10   8   5         42.54         42.59         1.90 o                         
  -9   8   5        213.79        204.10         3.30 o                         
  -8   8   5          8.86          6.88         1.10 o                         
  -7   8   5        131.61        133.76         2.58 o                         
  -6   8   5       1785.14       1825.96        17.97 o                         
  -5   8   5       2878.91       2859.42        27.66 o                         
  -4   8   5        526.25        522.98         5.66 o                         
  -3   8   5        750.02        774.06         8.12 o                         
  -2   8   5          3.88          5.97         0.79 o                         
  -1   8   5        459.51        428.42         4.86 o                         
   0   8   5         91.59         59.34         1.32 o                         
   1   8   5         17.44         21.05         0.82 o                         
   2   8   5        177.74        202.13         2.60 o                         
   3   8   5        577.06        581.17         6.45 o                         
   4   8   5        367.89        340.29         4.37 o                         
   5   8   5       1641.78       1585.60        17.92 o                         
   6   8   5        335.45        296.95         4.06 o                         
   7   8   5        464.25        476.40         7.18 o                         
   8   8   5         81.01         83.05         2.90 o                         
   9   8   5        223.83        240.80         4.63 o                         
  10   8   5         15.29         12.72         1.39 o                         
  11   8   5          3.58          3.98         1.60 o                         
  12   8   5         60.44         63.30         2.52 o                         
  13   8   5          1.06         -0.39         2.57 o                         
 -13   9   5         17.34         23.94         2.26 o                         
 -12   9   5          0.24         -1.56         1.56 o                         
 -11   9   5         38.32         44.09         2.24 o                         
 -10   9   5          0.34         -1.44         1.44 o                         
  -9   9   5         90.69         86.89         2.36 o                         
  -8   9   5         47.27         46.88         1.56 o                         
  -7   9   5        145.92        162.55         2.66 o                         
  -6   9   5       1519.94       1509.99        15.35 o                         
  -5   9   5        108.87        100.21         1.91 o                         
  -4   9   5        139.45        130.54         2.10 o                         
  -3   9   5         43.94         48.15         1.29 o                         
  -2   9   5          7.47         16.40         0.97 o                         
  -1   9   5       1362.30       1449.10        14.94 o                         
   0   9   5        102.49        105.12         1.73 o                         
   1   9   5        111.00        112.99         1.65 o                         
   2   9   5          7.40          5.63         0.70 o                         
   3   9   5        680.21        662.50         7.25 o                         
   4   9   5        447.82        462.11         5.76 o                         
   5   9   5        270.77        249.54         3.45 o                         
   6   9   5         20.73         13.19         1.30 o                         
   7   9   5        106.52        108.26         2.53 o                         
   8   9   5          0.11          1.63         1.00 o                         
   9   9   5          2.03          0.64         1.14 o                         
  10   9   5         56.26         56.99         2.27 o                         
  11   9   5          1.15          1.91         1.58 o                         
  12   9   5         13.86         22.53         1.99 o                         
 -13  10   5         10.99         -2.01         7.37 o                         
 -12  10   5         74.05         71.07         2.77 o                         
 -11  10   5         28.42         23.58         1.89 o                         
 -10  10   5         11.09          7.73         1.56 o                         
  -9  10   5         30.41         31.56         1.63 o                         
  -8  10   5        112.67        125.30         2.42 o                         
  -7  10   5         76.33         72.96         1.87 o                         
  -6  10   5        222.91        234.27         3.47 o                         
  -5  10   5          0.40         -0.97         0.97 o                         
  -4  10   5        263.86        248.29         3.18 o                         
  -3  10   5        418.08        436.65         4.86 o                         
  -2  10   5        276.88        270.50         3.29 o                         
  -1  10   5       1243.69       1284.57        12.74 o                         
   0  10   5        640.68        628.27         7.04 o                         
   1  10   5          9.63          8.35         0.72 o                         
   2  10   5        505.84        433.63         5.08 o                         
   3  10   5          9.57         10.75         0.69 o                         
   4  10   5        586.87        561.80         6.89 o                         
   5  10   5        237.41        215.09         3.21 o                         
   6  10   5        950.36        932.44        13.04 o                         
   7  10   5        282.92        265.77         4.75 o                         
   8  10   5        267.73        252.77         4.81 o                         
   9  10   5        486.43        470.86         8.28 o                         
  10  10   5         29.43         30.01         1.67 o                         
  11  10   5         14.92         13.88         2.45 o                         
  12  10   5        107.73        121.67         3.36 o                         
 -12  11   5         31.94         31.41         2.27 o                         
 -11  11   5         21.11         18.68         1.86 o                         
 -10  11   5          3.32         -0.05         1.47 o                         
  -9  11   5        123.04        131.35         2.96 o                         
  -8  11   5         15.43         15.70         1.50 o                         
  -7  11   5        252.79        237.46         3.54 o                         
  -6  11   5        407.50        422.63         5.22 o                         
  -5  11   5        119.17        111.54         2.02 o                         
  -4  11   5       1078.58       1084.82        11.00 o                         
  -3  11   5        208.31        215.65         2.87 o                         
  -2  11   5          9.85          7.58         0.94 o                         
  -1  11   5        854.11        894.40         9.10 o                         
   0  11   5       1059.64       1036.17        10.63 o                         
   1  11   5       3090.73       3084.54        30.91 o                         
   2  11   5         14.41         14.12         0.87 o                         
   3  11   5        277.27        249.92         3.09 o                         
   4  11   5        883.34        901.12        10.85 o                         
   5  11   5          0.74         -1.07         1.07 o                         
   6  11   5          2.58          2.85         1.31 o                         
   7  11   5         24.72         23.49         1.36 o                         
   8  11   5          3.16          4.66         2.06 o                         
   9  11   5         25.04         29.05         1.94 o                         
  10  11   5         35.68         37.89         1.80 o                         
  11  11   5         55.19         58.65         2.35 o                         
  12  11   5         22.67         25.27         2.64 o                         
 -12  12   5          0.84          4.28         1.79 o                         
 -11  12   5         68.65         60.50         2.56 o                         
 -10  12   5         39.19         39.69         2.19 o                         
  -9  12   5          6.54          3.57         1.34 o                         
  -8  12   5         17.19         14.08         1.46 o                         
  -7  12   5        258.53        258.87         3.55 o                         
  -6  12   5        110.38        116.40         2.20 o                         
  -5  12   5         20.51         18.30         1.16 o                         
  -4  12   5       1529.05       1578.60        15.96 o                         
  -3  12   5       1769.58       1778.17        17.54 o                         
  -2  12   5        126.44        119.68         2.06 o                         
  -1  12   5         89.28         86.17         1.73 o                         
   0  12   5        333.49        293.77         3.50 o                         
   1  12   5        533.49        543.50         6.40 o                         
   2  12   5         14.60          8.34         0.74 o                         
   3  12   5       1494.01       1579.58        16.58 o                         
   4  12   5       3472.54       3338.45        38.15 o                         
   5  12   5          6.64          4.65         0.68 o                         
   6  12   5         28.64         32.95         1.58 o                         
   7  12   5         70.71         69.11         2.16 o                         
   8  12   5         70.11         79.28         3.82 o                         
   9  12   5         18.22         22.88         4.31 o                         
  10  12   5          1.06          3.56         2.53 o                         
  11  12   5        283.81        289.50         6.82 o                         
  12  12   5          3.45          7.68         2.55 o                         
 -12  13   5         16.86         21.54         2.71 o                         
 -11  13   5         29.33         27.68         2.08 o                         
 -10  13   5         11.06          9.99         1.98 o                         
  -9  13   5          0.06         -0.80         1.33 o                         
  -8  13   5        224.66        210.19         3.93 o                         
  -7  13   5          0.03         -1.20         1.20 o                         
  -6  13   5        194.69        207.34         3.26 o                         
  -5  13   5         23.85         21.65         1.24 o                         
  -4  13   5          3.54          6.94         1.05 o                         
  -3  13   5        249.63        281.06         3.70 o                         
  -2  13   5        396.68        369.47         4.43 o                         
  -1  13   5         17.71         16.11         1.06 o                         
   0  13   5          0.87         -0.79         0.79 o                         
   1  13   5        456.34        434.76         5.06 o                         
   2  13   5        407.84        385.44         4.89 o                         
   3  13   5       1664.33       1640.24        16.80 o                         
   4  13   5        101.09        104.14         2.46 o                         
   5  13   5         92.09         87.04         2.00 o                         
   6  13   5         82.00         83.81         2.45 o                         
   7  13   5        186.49        181.84         4.08 o                         
   8  13   5        130.98        133.72         4.59 o                         
   9  13   5          9.68          9.91         2.21 o                         
  10  13   5          0.42         -0.16         2.44 o                         
  11  13   5          6.41          9.62         2.80 o                         
 -11  14   5          5.31          5.54         2.74 o                         
 -10  14   5         32.90         29.42         2.19 o                         
  -9  14   5         77.62         72.11         2.56 o                         
  -8  14   5         82.45         86.57         2.46 o                         
  -7  14   5          0.10         -0.26         1.34 o                         
  -6  14   5         13.90         17.43         1.32 o                         
  -5  14   5        588.94        570.89         6.97 o                         
  -4  14   5        288.54        295.95         3.87 o                         
  -3  14   5        246.59        259.97         3.44 o                         
  -2  14   5         49.27         49.14         1.45 o                         
  -1  14   5       1953.48       1959.15        19.60 o                         
   0  14   5          0.62         -0.83         0.83 o                         
   1  14   5        151.92        135.26         2.21 o                         
   2  14   5        348.82        350.46         4.77 o                         
   3  14   5          1.46         -0.79         0.79 o                         
   4  14   5        542.10        555.37         8.00 o                         
   5  14   5        424.85        413.72         5.72 o                         
   6  14   5         36.82         34.77         1.90 o                         
   7  14   5         56.85         68.82         2.49 o                         
   8  14   5         26.68         26.37         2.73 o                         
   9  14   5        175.74        193.21         6.15 o                         
  10  14   5         63.58         58.04         3.88 o                         
  11  14   5          1.04         -0.69         3.80 o                         
 -11  15   5         28.24         29.17         2.23 o                         
 -10  15   5          1.41          1.47         1.92 o                         
  -9  15   5          1.45          1.45         1.59 o                         
  -8  15   5         58.67         62.86         2.32 o                         
  -7  15   5        232.34        227.13         3.80 o                         
  -6  15   5        146.77        144.31         2.64 o                         
  -5  15   5        168.58        161.75         2.92 o                         
  -4  15   5         26.25         22.45         1.36 o                         
  -3  15   5          0.50         -0.96         0.96 o                         
  -2  15   5         36.95         34.84         1.34 o                         
  -1  15   5        274.55        281.81         3.78 o                         
   0  15   5        658.75        631.79         7.39 o                         
   1  15   5          9.30          9.67         1.05 o                         
   2  15   5         86.92         81.67         1.95 o                         
   3  15   5        247.88        222.65         3.17 o                         
   4  15   5         42.74         43.39         1.55 o                         
   5  15   5         16.34         20.34         1.04 o                         
   6  15   5         79.25         83.54         4.05 o                         
   7  15   5          1.24          0.40         1.18 o                         
   8  15   5          9.36          3.41         3.40 o                         
   9  15   5         11.59          6.45         3.46 o                         
  10  15   5         23.02         17.55         3.08 o                         
  11  15   5          2.08          1.12         2.86 o                         
 -11  16   5          0.14          0.85         2.73 o                         
 -10  16   5         67.52         63.86         2.61 o                         
  -9  16   5          0.03          3.96         1.68 o                         
  -8  16   5        230.58        236.38         5.58 o                         
  -7  16   5         27.56         21.88         1.78 o                         
  -6  16   5        122.56        111.74         2.59 o                         
  -5  16   5         22.91         30.18         1.60 o                         
  -4  16   5         63.43         60.01         1.79 o                         
  -3  16   5         56.06         48.53         1.61 o                         
  -2  16   5        130.03        139.21         2.48 o                         
  -1  16   5         30.20         32.36         1.36 o                         
   0  16   5          6.99          4.32         1.02 o                         
   1  16   5          6.22          4.02         0.98 o                         
   2  16   5         42.90         37.09         1.32 o                         
   3  16   5        223.84        208.53         3.11 o                         
   4  16   5         18.40         13.54         1.15 o                         
   5  16   5        153.75        149.40         2.73 o                         
   6  16   5        138.87        124.56         4.60 o                         
   7  16   5          9.50          5.47         1.47 o                         
   8  16   5         77.36         77.03         6.45 o                         
   9  16   5          0.06         -2.56         2.56 o                         
  10  16   5         50.49         43.49         4.83 o                         
 -10  17   5          1.80          0.49         1.75 o                         
  -9  17   5        121.03        123.70         3.45 o                         
  -8  17   5        158.31        173.92         3.92 o                         
  -7  17   5         11.54         11.22         1.67 o                         
  -6  17   5          1.54         -1.38         1.38 o                         
  -5  17   5        231.61        217.03         3.55 o                         
  -4  17   5         14.15         12.70         1.25 o                         
  -3  17   5         59.86         65.82         1.79 o                         
  -2  17   5         96.67         91.68         2.03 o                         
  -1  17   5         23.63         22.85         1.35 o                         
   0  17   5        218.90        209.42         3.20 o                         
   1  17   5        182.88        175.21         3.01 o                         
   2  17   5          0.23         -0.83         0.83 o                         
   3  17   5          7.20          6.33         0.91 o                         
   4  17   5         47.61         47.30         1.74 o                         
   5  17   5        133.75        143.59         2.94 o                         
   6  17   5         81.38         93.32         4.41 o                         
   7  17   5         99.68         87.62         3.31 o                         
   8  17   5         42.56         37.66         2.31 o                         
   9  17   5          6.37          5.64         2.81 o                         
  10  17   5         18.49         11.81         3.05 o                         
 -10  18   5         18.47         16.18         2.26 o                         
  -9  18   5         32.33         35.96         2.53 o                         
  -8  18   5         10.45          9.69         1.69 o                         
  -7  18   5         20.23         21.46         1.95 o                         
  -6  18   5         46.81         44.86         2.18 o                         
  -5  18   5        162.71        147.90         2.87 o                         
  -4  18   5         78.34         74.02         2.19 o                         
  -3  18   5        196.03        180.50         3.10 o                         
  -2  18   5         14.49         10.89         1.18 o                         
  -1  18   5         10.35         12.41         1.31 o                         
   0  18   5        101.58         97.87         2.17 o                         
   1  18   5        147.34        148.20         2.93 o                         
   2  18   5        243.14        230.44         3.66 o                         
   3  18   5         52.10         53.03         1.58 o                         
   4  18   5        364.05        340.51         5.34 o                         
   5  18   5          0.07          0.88         1.10 o                         
   6  18   5         53.19         53.13         2.58 o                         
   7  18   5         72.64         63.27         3.01 o                         
   8  18   5         50.62         47.24         3.49 o                         
   9  18   5          2.82         -0.74         3.68 o                         
  -9  19   5         69.75         67.84         2.89 o                         
  -8  19   5          0.80          0.13         1.62 o                         
  -7  19   5         32.62         40.50         2.24 o                         
  -6  19   5        209.18        216.72         4.42 o                         
  -5  19   5         16.19         15.54         1.34 o                         
  -4  19   5         59.72         53.31         1.96 o                         
  -3  19   5        113.41        107.34         2.48 o                         
  -2  19   5         46.24         49.60         1.79 o                         
  -1  19   5         33.57         39.82         1.91 o                         
   0  19   5          4.94          5.98         1.32 o                         
   1  19   5          1.32         -0.51         1.19 o                         
   2  19   5        173.97        183.65         3.13 o                         
   3  19   5          2.49          1.06         1.16 o                         
   4  19   5         94.93         86.06         2.45 o                         
   5  19   5         72.03         75.05         2.23 o                         
   6  19   5          1.49          5.80         2.21 o                         
   7  19   5         21.96         20.14         2.12 o                         
   8  19   5         42.25         41.26         2.39 o                         
   9  19   5         13.28          5.26         3.15 o                         
  -9  20   5          1.70          3.35         2.23 o                         
  -8  20   5          0.54          0.51         1.71 o                         
  -7  20   5         23.23         29.07         2.08 o                         
  -6  20   5          9.80         11.04         1.81 o                         
  -5  20   5        247.06        260.94         4.65 o                         
  -4  20   5         29.89         31.41         1.78 o                         
  -3  20   5          9.26          9.12         1.34 o                         
  -2  20   5          8.74          4.60         1.27 o                         
  -1  20   5        365.90        360.58         5.38 o                         
   0  20   5         66.36         66.31         2.09 o                         
   1  20   5        119.59        112.43         2.70 o                         
   2  20   5         10.49          9.96         1.51 o                         
   3  20   5          0.23         -0.46         0.88 o                         
   4  20   5         27.20         31.33         2.00 o                         
   5  20   5        258.60        250.29         4.80 o                         
   6  20   5          1.09          1.46         1.84 o                         
   7  20   5          8.48         14.14         2.20 o                         
   8  20   5          8.42          4.72         1.80 o                         
  -8  21   5         21.82         23.57         3.47 o                         
  -7  21   5         69.24         62.55         2.93 o                         
  -6  21   5          7.43         13.06         1.95 o                         
  -5  21   5         57.12         70.23         2.67 o                         
  -4  21   5        198.81        199.46         3.93 o                         
  -3  21   5          4.45          5.19         1.32 o                         
  -2  21   5         26.19         32.72         1.62 o                         
  -1  21   5         17.04         28.60         1.68 o                         
   0  21   5         85.25         89.07         2.65 o                         
   1  21   5          2.82          4.30         1.33 o                         
   2  21   5         22.09         19.64         1.58 o                         
   3  21   5         59.22         58.68         1.80 o                         
   4  21   5         24.25         23.19         2.13 o                         
   5  21   5         41.21         40.88         1.87 o                         
   6  21   5         15.00         10.98         2.49 o                         
   7  21   5         15.82         22.60         3.04 o                         
   8  21   5          0.45          0.29         4.74 o                         
  -7  22   5          9.57         10.15         2.06 o                         
  -6  22   5         14.80         20.68         1.95 o                         
  -5  22   5         45.90         50.64         2.53 o                         
  -4  22   5        145.49        147.02         3.24 o                         
  -3  22   5        168.67        152.96         3.17 o                         
  -2  22   5         81.06         81.22         2.30 o                         
  -1  22   5         83.36         79.45         2.46 o                         
   0  22   5         35.21         36.35         2.04 o                         
   1  22   5         82.30         93.71         2.77 o                         
   2  22   5        226.85        239.77         4.32 o                         
   3  22   5         32.56         33.42         1.58 o                         
   4  22   5         35.29         37.28         2.34 o                         
   5  22   5          0.22         -0.93         1.20 o                         
   6  22   5         29.07         22.46         3.70 o                         
   7  22   5          1.56         -0.89         3.41 o                         
  -6  23   5          1.03         -1.91         1.91 o                         
  -5  23   5         44.34         54.32         2.81 o                         
  -4  23   5        106.47        104.92         3.14 o                         
  -3  23   5         70.21         73.76         2.37 o                         
  -2  23   5         53.17         59.04         2.15 o                         
  -1  23   5         56.60         48.99         2.14 o                         
   0  23   5          4.18          5.94         1.65 o                         
   1  23   5        296.27        310.84         5.49 o                         
   2  23   5         13.83         22.21         1.73 o                         
   3  23   5          2.08         -1.40         1.40 o                         
   4  23   5          2.11         -0.48         1.40 o                         
   5  23   5          4.37          3.75         1.63 o                         
   6  23   5         19.96         19.69         2.97 o                         
  -5  24   5         66.39         66.28         3.48 o                         
  -4  24   5          0.30          5.51         1.79 o                         
  -3  24   5         54.17         57.52         2.10 o                         
  -2  24   5         49.34         49.01         2.12 o                         
  -1  24   5         27.23         22.25         1.81 o                         
   0  24   5         70.29         66.06         2.57 o                         
   1  24   5          5.07          2.24         1.62 o                         
   2  24   5          1.41          0.92         1.44 o                         
   3  24   5         79.58         83.51         2.85 o                         
   4  24   5         83.72         77.93         3.00 o                         
   5  24   5          0.36         -0.29         1.50 o                         
  -4  25   5         12.87         14.08         2.26 o                         
  -3  25   5          0.61         -0.80         1.79 o                         
  -2  25   5         49.23         58.59         2.34 o                         
  -1  25   5         11.60         13.75         1.89 o                         
   0  25   5         10.80         11.62         1.71 o                         
   1  25   5          0.74         -0.53         1.58 o                         
   2  25   5         14.59         14.83         1.80 o                         
   3  25   5         14.18         11.04         1.97 o                         
  -1  26   5         13.77         11.15         2.31 o                         
   0  26   5        120.40        131.52         4.33 o                         
   1  26   5         48.24         49.10         3.19 o                         
 -12   0   6         51.42         48.04         2.72 o                         
 -10   0   6          0.61         -1.76         1.76 o                         
  -8   0   6        243.27        222.21         4.54 o                         
  -6   0   6        123.25        114.61         3.01 o                         
  -4   0   6          5.25          8.40         1.27 o                         
  -2   0   6       3129.11       3382.78        50.14 o                         
   0   0   6        883.08       1000.90        14.16 o                         
   2   0   6        544.70        551.90         8.44 o                         
   4   0   6        898.90        939.17        16.98 o                         
   6   0   6        132.63        124.60         2.92 o                         
   8   0   6          0.06         -0.98         0.98 o                         
  10   0   6        138.96        137.14         3.63 o                         
  12   0   6          3.11         -0.06         1.32 o                         
 -13   1   6         58.54         52.93         2.26 o                         
 -12   1   6          0.02          3.37         1.40 o                         
 -11   1   6         54.54         54.94         2.03 o                         
 -10   1   6         47.70         39.66         1.81 o                         
  -9   1   6        400.15        408.10         5.09 o                         
  -8   1   6         13.29          9.51         1.13 o                         
  -7   1   6         49.63         56.68         1.76 o                         
  -6   1   6        514.35        504.38         5.57 o                         
  -5   1   6         20.28         25.27         1.14 o                         
  -4   1   6          0.01         -0.75         0.75 o                         
  -3   1   6        928.07       1019.10        10.49 o                         
  -2   1   6        165.04        145.47         2.11 o                         
  -1   1   6       1337.88       1391.77        13.97 o                         
   0   1   6          4.88          7.68         0.73 o                         
   1   1   6       2139.18       2224.85        22.92 o                         
   2   1   6          1.74          1.94         0.67 o                         
   3   1   6        935.88        921.23         9.58 o                         
   4   1   6        968.42        958.41        10.15 o                         
   5   1   6       2338.44       2272.35        25.23 o                         
   6   1   6        410.52        411.15         4.75 o                         
   7   1   6        362.42        335.98         4.29 o                         
   8   1   6          1.01          0.70         0.83 o                         
   9   1   6          1.53          0.73         0.88 o                         
  10   1   6         12.29         14.43         1.08 o                         
  11   1   6         18.30         21.22         1.18 o                         
  12   1   6         19.58         19.08         1.28 o                         
  13   1   6          0.03         -1.51         1.51 o                         
 -13   2   6          6.67          7.68         1.67 o                         
 -12   2   6         80.32         81.27         2.43 o                         
 -11   2   6         10.10          9.03         1.43 o                         
 -10   2   6        134.47        142.54         2.93 o                         
  -9   2   6         43.52         42.10         1.55 o                         
  -8   2   6        102.13        108.07         2.25 o                         
  -7   2   6          8.14          6.09         0.93 o                         
  -6   2   6        352.54        325.05         3.93 o                         
  -5   2   6         36.19         30.86         1.17 o                         
  -4   2   6          2.36          2.58         0.83 o                         
  -3   2   6        255.00        254.46         3.29 o                         
  -2   2   6        891.62        937.45         9.45 o                         
  -1   2   6        339.36        357.21         4.16 o                         
   0   2   6        150.82        139.93         1.96 o                         
   1   2   6         34.78         37.35         1.06 o                         
   2   2   6       1842.39       1834.30        18.16 o                         
   3   2   6         44.37         46.00         1.06 o                         
   4   2   6        175.47        173.56         2.29 o                         
   5   2   6         21.50         15.88         0.91 o                         
   6   2   6        648.38        577.12         6.41 o                         
   7   2   6        125.38        104.71         1.88 o                         
   8   2   6         89.15         78.94         1.70 o                         
   9   2   6         17.94         11.64         1.14 o                         
  10   2   6         13.32         20.30         1.16 o                         
  11   2   6          3.90          3.54         0.96 o                         
  12   2   6          0.48          0.73         1.26 o                         
  13   2   6         59.69         55.68         2.67 o                         
 -13   3   6          6.66          7.89         2.16 o                         
 -12   3   6         93.59         95.07         2.82 o                         
 -11   3   6          0.03         -0.31         1.41 o                         
 -10   3   6         10.40          9.22         1.42 o                         
  -9   3   6        329.90        322.96         4.22 o                         
  -8   3   6        280.77        288.76         3.92 o                         
  -7   3   6        900.19        877.93         9.34 o                         
  -6   3   6        320.66        341.76         4.11 o                         
  -5   3   6        101.33         92.05         1.73 o                         
  -4   3   6        253.86        221.59         2.85 o                         
  -3   3   6          0.39          0.16         0.73 o                         
  -2   3   6       1639.91       1809.37        18.49 o                         
  -1   3   6         14.08         17.88         0.90 o                         
   0   3   6       4747.34       4916.78        48.82 o                         
   1   3   6       1677.45       1839.89        17.84 o                         
   2   3   6        842.17        800.98         8.42 o                         
   3   3   6         20.69         15.48         0.73 o                         
   4   3   6          2.07          1.29         0.70 o                         
   5   3   6       1226.66       1171.36        12.95 o                         
   6   3   6       2169.70       2056.85        22.34 o                         
   7   3   6        260.41        216.86         2.83 o                         
   8   3   6        188.60        158.48         2.31 o                         
   9   3   6         51.31         49.96         1.58 o                         
  10   3   6        259.76        275.01         4.49 o                         
  11   3   6         18.39         18.70         1.38 o                         
  12   3   6         11.76         12.84         1.36 o                         
  13   3   6          4.72          5.97         1.50 o                         
 -13   4   6         28.38         26.66         2.18 o                         
 -12   4   6         17.92         20.77         1.65 o                         
 -11   4   6         14.51         14.05         1.58 o                         
 -10   4   6         53.08         57.83         2.14 o                         
  -9   4   6         55.99         57.76         1.84 o                         
  -8   4   6          1.47          1.81         1.10 o                         
  -7   4   6        271.12        265.79         3.63 o                         
  -6   4   6         44.50         37.08         1.35 o                         
  -5   4   6        161.31        168.03         2.49 o                         
  -4   4   6         28.55         30.01         1.13 o                         
  -3   4   6        209.92        205.65         2.67 o                         
  -2   4   6         37.83         20.41         0.97 o                         
  -1   4   6          1.32          0.53         0.77 o                         
   0   4   6        113.84        100.85         1.68 o                         
   1   4   6        499.67        596.22         6.78 o                         
   2   4   6       1149.18       1252.31        12.91 o                         
   3   4   6        191.94        216.35         2.85 o                         
   4   4   6         42.84         48.72         1.19 o                         
   5   4   6        141.37        146.96         2.18 o                         
   6   4   6          1.81          0.31         0.65 o                         
   7   4   6         17.45         10.15         0.79 o                         
   8   4   6         16.75         19.59         0.89 o                         
   9   4   6        287.77        284.85         4.40 o                         
  10   4   6         23.27         21.31         1.34 o                         
  11   4   6         11.09         14.25         1.33 o                         
  12   4   6         62.25         65.81         2.31 o                         
  13   4   6          0.10         -1.16         1.16 o                         
 -13   5   6          0.03         -0.51         2.03 o                         
 -12   5   6         33.36         39.46         2.27 o                         
 -11   5   6          1.36         -1.26         1.26 o                         
 -10   5   6        180.26        177.65         3.50 o                         
  -9   5   6         15.70         15.55         1.41 o                         
  -8   5   6          4.96          2.46         1.09 o                         
  -7   5   6        188.17        182.71         2.79 o                         
  -6   5   6        185.40        178.22         2.65 o                         
  -5   5   6         91.08         83.92         1.76 o                         
  -4   5   6          3.22          2.88         0.88 o                         
  -3   5   6        236.34        228.87         2.94 o                         
  -2   5   6        311.09        296.43         3.58 o                         
  -1   5   6        444.96        424.92         4.99 o                         
   0   5   6       1850.77       1953.19        20.25 o                         
   1   5   6         24.17         15.39         0.81 o                         
   2   5   6        201.56        200.62         2.53 o                         
   3   5   6        335.22        306.89         3.64 o                         
   4   5   6        641.82        640.89         7.28 o                         
   5   5   6          3.29         -1.02         1.02 o                         
   6   5   6          0.30         -0.60         0.60 o                         
   7   5   6         11.78         18.32         1.06 o                         
   8   5   6        541.83        541.10         7.54 o                         
   9   5   6        135.85        135.07         2.67 o                         
  10   5   6          6.80          7.09         0.94 o                         
  11   5   6          9.02          9.31         1.22 o                         
  12   5   6          0.88          1.58         1.21 o                         
  13   5   6          4.38          3.37         1.52 o                         
 -13   6   6          3.01          0.83         2.16 o                         
 -12   6   6         59.66         62.08         2.77 o                         
 -11   6   6         11.98         10.50         1.45 o                         
 -10   6   6         14.40         17.05         1.49 o                         
  -9   6   6          6.76          7.97         1.26 o                         
  -8   6   6         37.81         40.41         1.64 o                         
  -7   6   6        144.96        151.35         2.49 o                         
  -6   6   6         47.48         55.52         1.60 o                         
  -5   6   6        314.38        307.78         3.97 o                         
  -4   6   6         62.00         61.20         1.48 o                         
  -3   6   6        146.00        150.23         2.20 o                         
  -2   6   6        220.19        239.70         2.97 o                         
  -1   6   6         26.14         31.77         1.11 o                         
   0   6   6       1857.94       1888.14        18.78 o                         
   1   6   6         23.43         24.79         0.94 o                         
   2   6   6        899.55        872.33         8.95 o                         
   3   6   6        105.86         93.62         1.69 o                         
   4   6   6         96.93        100.72         1.89 o                         
   5   6   6         16.93         21.43         1.35 o                         
   6   6   6          0.37         -0.83         0.83 o                         
   7   6   6         43.44         42.26         1.42 o                         
   8   6   6          1.04          1.41         0.88 o                         
   9   6   6          0.28          1.67         0.97 o                         
  10   6   6        118.08        122.10         2.61 o                         
  11   6   6          6.99          7.52         1.13 o                         
  12   6   6         15.18         17.50         2.33 o                         
 -13   7   6         18.16         19.65         3.32 o                         
 -12   7   6          3.41          4.46         1.76 o                         
 -11   7   6          3.85          2.99         1.67 o                         
 -10   7   6        120.69        124.06         3.00 o                         
  -9   7   6         98.60        106.74         2.36 o                         
  -8   7   6        459.02        458.29         5.92 o                         
  -7   7   6        311.78        316.91         4.17 o                         
  -6   7   6       1516.02       1543.69        16.10 o                         
  -5   7   6         51.42         51.97         1.72 o                         
  -4   7   6        704.58        670.68         7.12 o                         
  -3   7   6        588.51        600.49         6.38 o                         
  -2   7   6       1441.54       1459.93        15.04 o                         
  -1   7   6        488.46        504.74         5.56 o                         
   0   7   6        154.57        157.86         2.18 o                         
   1   7   6        240.93        230.07         2.82 o                         
   2   7   6         50.53         45.63         1.22 o                         
   3   7   6        747.65        804.57         8.75 o                         
   4   7   6          1.90          0.45         0.83 o                         
   5   7   6       2285.60       2143.56        24.56 o                         
   6   7   6          0.05         -0.76         0.76 o                         
   7   7   6         50.82         48.28         1.39 o                         
   8   7   6        256.15        250.93         3.68 o                         
   9   7   6         52.16         65.83         1.60 o                         
  10   7   6        128.99        140.19         3.65 o                         
  11   7   6         19.11         21.13         1.92 o                         
  12   7   6         13.54          9.86         1.86 o                         
 -13   8   6          9.55         15.67         3.59 o                         
 -12   8   6         59.41         61.66         2.84 o                         
 -11   8   6          2.89         -1.60         1.60 o                         
 -10   8   6         54.18         55.67         2.07 o                         
  -9   8   6         12.35         16.35         1.37 o                         
  -8   8   6         18.37         25.77         1.74 o                         
  -7   8   6         14.21         17.87         1.31 o                         
  -6   8   6          0.61          5.48         1.07 o                         
  -5   8   6        270.44        278.78         3.57 o                         
  -4   8   6          2.15          6.27         0.99 o                         
  -3   8   6        625.63        633.57         6.73 o                         
  -2   8   6       1911.11       1955.77        19.08 o                         
  -1   8   6        215.81        231.24         2.99 o                         
   0   8   6        123.76        136.97         2.10 o                         
   1   8   6          0.44          1.01         0.67 o                         
   2   8   6        998.20       1052.09        11.00 o                         
   3   8   6        250.73        258.69         3.49 o                         
   4   8   6        592.88        613.17         6.66 o                         
   5   8   6        730.14        676.23         8.37 o                         
   6   8   6        383.02        403.25         5.34 o                         
   7   8   6         13.11         17.03         1.18 o                         
   8   8   6          4.11          7.24         1.22 o                         
   9   8   6          1.55          5.07         1.78 o                         
  10   8   6          1.48          0.08         1.32 o                         
  11   8   6          5.85          5.44         1.79 o                         
  12   8   6          4.26          2.32         2.34 o                         
 -12   9   6         40.49         41.27         2.50 o                         
 -11   9   6         16.85         15.95         1.93 o                         
 -10   9   6         40.90         34.68         2.21 o                         
  -9   9   6          0.03         -0.93         1.18 o                         
  -8   9   6        620.58        608.64         7.48 o                         
  -7   9   6         25.71         23.08         1.47 o                         
  -6   9   6        343.17        350.13         4.48 o                         
  -5   9   6          2.50          2.18         0.98 o                         
  -4   9   6       2401.82       2383.80        23.21 o                         
  -3   9   6         35.53         34.52         1.28 o                         
  -2   9   6          0.63          4.07         0.93 o                         
  -1   9   6        116.18        145.35         2.22 o                         
   0   9   6        324.66        305.00         3.74 o                         
   1   9   6         95.63         93.44         1.64 o                         
   2   9   6        423.39        422.36         4.85 o                         
   3   9   6          3.44          2.15         0.77 o                         
   4   9   6        125.10        113.98         1.94 o                         
   5   9   6        360.07        339.71         4.84 o                         
   6   9   6       1696.27       1661.11        19.38 o                         
   7   9   6          7.62          3.50         1.08 o                         
   8   9   6          9.39          8.72         1.30 o                         
   9   9   6         59.75         57.48         2.19 o                         
  10   9   6         76.97         74.79         2.61 o                         
  11   9   6         28.36         39.97         2.11 o                         
  12   9   6         16.52         19.20         2.30 o                         
 -12  10   6          5.86          3.75         1.86 o                         
 -11  10   6         12.49          8.82         1.81 o                         
 -10  10   6         86.81         85.33         2.94 o                         
  -9  10   6         32.88         33.69         1.58 o                         
  -8  10   6        237.12        243.08         3.84 o                         
  -7  10   6          0.43         -0.13         1.11 o                         
  -6  10   6         47.29         47.36         1.60 o                         
  -5  10   6        571.62        577.40         6.64 o                         
  -4  10   6        430.10        407.42         4.74 o                         
  -3  10   6         11.52          6.74         1.06 o                         
  -2  10   6        465.16        489.46         5.45 o                         
  -1  10   6        215.45        180.11         2.56 o                         
   0  10   6       1304.71       1314.55        13.32 o                         
   1  10   6        321.33        332.08         3.79 o                         
   2  10   6          0.74          0.19         0.74 o                         
   3  10   6        253.37        252.08         3.31 o                         
   4  10   6         60.51         61.40         1.74 o                         
   5  10   6        115.22        118.53         2.24 o                         
   6  10   6          2.30          4.47         0.68 o                         
   7  10   6          0.34          4.19         1.16 o                         
   8  10   6          6.78          9.31         1.36 o                         
   9  10   6         43.22         48.49         2.11 o                         
  10  10   6          1.72         -0.17         1.35 o                         
  11  10   6          1.02          5.70         1.45 o                         
  12  10   6         44.70         46.05         2.84 o                         
 -12  11   6          2.14          2.41         2.04 o                         
 -11  11   6         20.63         22.37         2.01 o                         
 -10  11   6         75.44         85.94         3.06 o                         
  -9  11   6         78.73         75.84         2.71 o                         
  -8  11   6        128.85        120.20         2.67 o                         
  -7  11   6          7.07          5.75         1.13 o                         
  -6  11   6        184.32        187.45         3.08 o                         
  -5  11   6          2.23          1.27         1.04 o                         
  -4  11   6          0.07         -0.94         0.94 o                         
  -3  11   6        334.53        314.61         3.87 o                         
  -2  11   6       2007.96       1955.13        19.19 o                         
  -1  11   6       1010.04        988.18        10.27 o                         
   0  11   6        389.42        412.47         4.74 o                         
   1  11   6        237.66        214.09         2.83 o                         
   2  11   6        241.21        237.94         3.13 o                         
   3  11   6        389.78        399.47         4.90 o                         
   4  11   6        641.40        606.96         7.22 o                         
   5  11   6        238.60        224.88         3.77 o                         
   6  11   6          3.32          0.71         1.15 o                         
   7  11   6         26.15         32.24         1.96 o                         
   8  11   6        127.36        128.60         3.78 o                         
   9  11   6         20.65         15.59         1.95 o                         
  10  11   6         28.22         35.46         2.22 o                         
  11  11   6         34.67         36.92         2.23 o                         
  12  11   6         35.25         40.27         5.59 o                         
 -12  12   6         62.20         58.36         3.56 o                         
 -11  12   6         39.09         35.19         2.27 o                         
 -10  12   6          2.19          2.93         1.64 o                         
  -9  12   6         96.43         98.38         3.04 o                         
  -8  12   6        169.26        151.60         3.07 o                         
  -7  12   6        585.83        574.45         7.00 o                         
  -6  12   6         96.96         92.69         2.20 o                         
  -5  12   6        398.52        421.35         5.48 o                         
  -4  12   6          2.27          2.48         1.01 o                         
  -3  12   6         72.51         61.61         1.66 o                         
  -2  12   6        413.99        413.97         4.77 o                         
  -1  12   6         78.86         78.75         1.73 o                         
   0  12   6        134.40        134.95         2.11 o                         
   1  12   6        393.77        369.37         4.59 o                         
   2  12   6          3.29          8.04         0.94 o                         
   3  12   6         88.50         90.79         1.76 o                         
   4  12   6         84.84         79.41         2.37 o                         
   5  12   6        134.91        134.07         2.41 o                         
   6  12   6          0.31          1.45         1.12 o                         
   7  12   6         10.84          5.56         1.39 o                         
   8  12   6         13.98         13.94         1.84 o                         
   9  12   6          1.11         -0.69         1.87 o                         
  10  12   6         61.08         66.00         2.76 o                         
  11  12   6          9.22         10.44         1.58 o                         
 -11  13   6          1.66         -1.64         1.88 o                         
 -10  13   6        110.59        112.74         3.82 o                         
  -9  13   6         84.13         86.78         3.02 o                         
  -8  13   6        188.12        179.73         4.20 o                         
  -7  13   6          4.37          4.00         1.27 o                         
  -6  13   6        211.78        217.13         3.55 o                         
  -5  13   6          0.80          0.28         1.15 o                         
  -4  13   6        523.03        505.85         6.29 o                         
  -3  13   6        684.96        729.00         8.09 o                         
  -2  13   6         29.17         26.13         1.27 o                         
  -1  13   6        233.58        227.22         3.13 o                         
   0  13   6         96.98         79.36         1.94 o                         
   1  13   6        870.23        832.83         9.25 o                         
   2  13   6         57.77         85.26         1.82 o                         
   3  13   6        564.17        508.46         6.05 o                         
   4  13   6        235.93        250.47         3.96 o                         
   5  13   6        112.26        130.13         2.73 o                         
   6  13   6         57.76         56.01         2.27 o                         
   7  13   6        114.01        117.32         3.87 o                         
   8  13   6         11.27         12.51         1.48 o                         
   9  13   6         51.87         44.80         2.60 o                         
  10  13   6        137.99        151.72         5.55 o                         
  11  13   6         50.48         54.56         4.62 o                         
 -11  14   6         12.55          9.98         2.22 o                         
 -10  14   6          2.48          1.70         1.69 o                         
  -9  14   6         67.42         63.44         2.70 o                         
  -8  14   6        191.61        193.07         4.15 o                         
  -7  14   6         40.55         48.64         1.82 o                         
  -6  14   6         51.19         49.53         1.75 o                         
  -5  14   6         68.33         74.74         1.98 o                         
  -4  14   6        481.43        484.90         5.85 o                         
  -3  14   6          1.71          0.80         1.08 o                         
  -2  14   6         88.43         91.42         1.98 o                         
  -1  14   6        116.15         97.22         2.02 o                         
   0  14   6        767.60        778.69         8.53 o                         
   1  14   6        360.37        383.22         4.78 o                         
   2  14   6       1376.81       1290.30        14.20 o                         
   3  14   6          3.17          7.57         0.88 o                         
   4  14   6         21.90         18.90         1.38 o                         
   5  14   6        115.12        115.89         2.47 o                         
   6  14   6          2.28          2.61         1.33 o                         
   7  14   6        149.32        153.86         4.11 o                         
   8  14   6         43.72         36.28         1.89 o                         
   9  14   6         21.53         20.05         3.23 o                         
  10  14   6          0.11         -2.34         2.52 o                         
  11  14   6         31.64         36.77         3.54 o                         
 -11  15   6         60.38         61.64         3.26 o                         
 -10  15   6          0.23         -1.01         1.73 o                         
  -9  15   6          1.66         -0.63         1.69 o                         
  -8  15   6        195.79        195.90         4.34 o                         
  -7  15   6         35.50         32.71         1.76 o                         
  -6  15   6         39.05         32.83         1.59 o                         
  -5  15   6         20.81         22.20         1.52 o                         
  -4  15   6         33.33         35.59         1.45 o                         
  -3  15   6         23.66         16.99         1.31 o                         
  -2  15   6         17.30         23.04         1.31 o                         
  -1  15   6        408.62        412.41         5.30 o                         
   0  15   6          3.78          3.45         0.95 o                         
   1  15   6         29.39         27.56         1.31 o                         
   2  15   6          4.09         -0.73         0.85 o                         
   3  15   6          1.11          2.83         0.89 o                         
   4  15   6         18.14         12.53         1.30 o                         
   5  15   6         65.51         60.08         1.79 o                         
   6  15   6         57.62         65.70         2.52 o                         
   7  15   6         43.31         45.62         2.29 o                         
   8  15   6         21.61         17.74         2.22 o                         
   9  15   6         46.14         56.28         4.08 o                         
  10  15   6          6.28          6.35         3.24 o                         
 -10  16   6         22.30         19.04         2.12 o                         
  -9  16   6          2.97          2.17         1.83 o                         
  -8  16   6          2.67         -1.40         1.83 o                         
  -7  16   6         13.80         13.62         1.97 o                         
  -6  16   6          6.96          7.78         1.48 o                         
  -5  16   6          5.24          3.21         1.33 o                         
  -4  16   6          0.06         -1.07         1.07 o                         
  -3  16   6         60.29         63.89         1.78 o                         
  -2  16   6        134.89        141.21         2.52 o                         
  -1  16   6          7.74          4.05         0.96 o                         
   0  16   6         81.19         87.89         1.85 o                         
   1  16   6         41.89         37.94         1.52 o                         
   2  16   6        152.09        141.51         3.35 o                         
   3  16   6          1.88         -0.75         0.75 o                         
   4  16   6         35.97         39.40         1.70 o                         
   5  16   6        304.74        312.01         5.20 o                         
   6  16   6         10.55          6.85         1.81 o                         
   7  16   6          3.04         -0.80         1.49 o                         
   8  16   6         27.74         29.94         1.97 o                         
   9  16   6         59.42         51.83         3.99 o                         
  10  16   6          0.74          0.21         2.95 o                         
 -10  17   6          3.54          2.79         1.96 o                         
  -9  17   6         17.83         19.66         2.03 o                         
  -8  17   6          5.12          7.29         2.04 o                         
  -7  17   6         44.20         48.99         2.56 o                         
  -6  17   6        121.54        120.32         2.90 o                         
  -5  17   6        142.10        149.09         3.10 o                         
  -4  17   6         49.42         44.61         1.83 o                         
  -3  17   6         51.82         47.75         1.79 o                         
  -2  17   6        124.31        126.72         2.47 o                         
  -1  17   6        235.68        250.58         3.93 o                         
   0  17   6         30.26         26.05         1.24 o                         
   1  17   6         25.59         21.91         1.47 o                         
   2  17   6         23.83         18.90         1.29 o                         
   3  17   6        204.42        198.74         3.30 o                         
   4  17   6        578.79        591.03         8.71 o                         
   5  17   6         12.30         15.20         1.22 o                         
   6  17   6          5.02          6.24         2.19 o                         
   7  17   6          0.33          1.55         1.65 o                         
   8  17   6        173.72        166.99         5.36 o                         
   9  17   6          2.81         -0.68         3.12 o                         
  -9  18   6          6.15          7.01         1.96 o                         
  -8  18   6         11.86         15.27         1.93 o                         
  -7  18   6        133.62        151.78         3.87 o                         
  -6  18   6          3.11         -0.02         1.28 o                         
  -5  18   6        100.03        105.64         2.70 o                         
  -4  18   6        144.78        144.67         2.98 o                         
  -3  18   6        128.80        125.61         2.76 o                         
  -2  18   6        134.79        136.99         2.89 o                         
  -1  18   6         28.99         29.09         1.49 o                         
   0  18   6         10.81         10.74         1.42 o                         
   1  18   6          2.57         -0.23         1.27 o                         
   2  18   6          4.24          3.44         1.10 o                         
   3  18   6          9.15         11.21         1.06 o                         
   4  18   6         11.86         13.42         1.40 o                         
   5  18   6         15.43         13.37         1.38 o                         
   6  18   6         11.95         14.67         2.22 o                         
   7  18   6         93.85        102.51         4.45 o                         
   8  18   6          0.31         -1.60         2.97 o                         
   9  18   6          0.74         -1.41         3.00 o                         
  -9  19   6         36.70         34.49         2.61 o                         
  -8  19   6        130.54        114.08         3.75 o                         
  -7  19   6        102.88        106.66         3.22 o                         
  -6  19   6         13.29         18.93         2.14 o                         
  -5  19   6        132.91        133.76         3.01 o                         
  -4  19   6          4.27          8.68         1.47 o                         
  -3  19   6        136.71        148.06         3.07 o                         
  -2  19   6         15.72         13.43         1.56 o                         
  -1  19   6        174.97        175.29         3.89 o                         
   0  19   6         79.77         81.68         2.85 o                         
   1  19   6        249.57        235.35         4.05 o                         
   2  19   6         12.14          8.01         1.41 o                         
   3  19   6          7.31         13.21         1.13 o                         
   4  19   6         68.51         71.32         2.33 o                         
   5  19   6        303.53        311.73         5.43 o                         
   6  19   6         54.58         67.03         3.24 o                         
   7  19   6         10.10          9.52         1.89 o                         
   8  19   6          2.74         -1.65         1.99 o                         
  -8  20   6         69.40         65.44         3.53 o                         
  -7  20   6          0.31          2.70         1.77 o                         
  -6  20   6         45.76         42.21         2.40 o                         
  -5  20   6         42.25         46.53         2.12 o                         
  -4  20   6         23.64         22.99         1.69 o                         
  -3  20   6         69.59         72.42         2.21 o                         
  -2  20   6         19.30         20.59         1.48 o                         
  -1  20   6          1.60          2.94         1.50 o                         
   0  20   6         59.74         58.66         2.21 o                         
   1  20   6          1.97         -1.20         1.20 o                         
   2  20   6          3.24          0.35         1.49 o                         
   3  20   6         67.63         72.79         2.22 o                         
   4  20   6          0.34          2.62         1.28 o                         
   5  20   6          6.48         11.32         1.32 o                         
   6  20   6         94.20         92.82         4.02 o                         
   7  20   6          0.01          1.47         1.89 o                         
   8  20   6         25.08         23.43         2.47 o                         
  -7  21   6        104.96         92.84         3.44 o                         
  -6  21   6          3.90          3.18         1.83 o                         
  -5  21   6         32.84         26.83         2.04 o                         
  -4  21   6         67.47         75.06         2.58 o                         
  -3  21   6          2.12         -0.01         1.26 o                         
  -2  21   6         48.94         51.91         1.96 o                         
  -1  21   6        461.19        453.01         7.20 o                         
   0  21   6         92.31         88.27         3.22 o                         
   1  21   6         44.50         47.43         2.17 o                         
   2  21   6        132.84        125.53         3.18 o                         
   3  21   6         62.78         55.87         1.96 o                         
   4  21   6          4.28          9.07         1.52 o                         
   5  21   6        132.36        136.67         4.01 o                         
   6  21   6         50.07         54.78         4.08 o                         
   7  21   6         12.08          9.92         2.36 o                         
  -6  22   6         28.64         27.66         2.32 o                         
  -5  22   6          1.82          3.97         1.79 o                         
  -4  22   6        140.52        131.67         3.24 o                         
  -3  22   6         26.30         29.63         1.72 o                         
  -2  22   6         73.96         75.64         2.39 o                         
  -1  22   6         31.46         37.23         2.21 o                         
   0  22   6          0.63         -0.09         1.64 o                         
   1  22   6         18.26         17.89         1.94 o                         
   2  22   6          9.43          9.03         1.57 o                         
   3  22   6          0.39          1.16         1.84 o                         
   4  22   6          0.13          3.21         1.36 o                         
   5  22   6          9.85         11.79         2.87 o                         
   6  22   6          6.22          2.39         2.53 o                         
  -5  23   6          7.27          3.56         1.94 o                         
  -4  23   6          5.96          6.56         1.65 o                         
  -3  23   6          0.41          3.21         1.39 o                         
  -2  23   6         72.47         72.29         2.32 o                         
  -1  23   6         14.34         17.86         1.83 o                         
   0  23   6         27.60         24.26         2.03 o                         
   1  23   6         51.63         57.64         2.52 o                         
   2  23   6         13.77         15.03         1.74 o                         
   3  23   6          8.93         11.07         1.87 o                         
   4  23   6        221.08        212.16         5.44 o                         
   5  23   6          5.73          4.30         2.01 o                         
  -4  24   6         22.51         25.03         3.01 o                         
  -3  24   6         55.39         50.37         2.41 o                         
  -2  24   6         14.11         14.00         1.85 o                         
  -1  24   6         23.21         21.80         2.03 o                         
   0  24   6        103.87        107.71         3.50 o                         
   1  24   6         54.51         59.62         2.63 o                         
   2  24   6          1.59          1.75         1.76 o                         
   3  24   6         38.52         33.30         2.47 o                         
   4  24   6          0.24         -0.79         1.72 o                         
  -2  25   6          2.22          1.79         2.06 o                         
  -1  25   6          7.80         12.79         2.27 o                         
   0  25   6          7.82          7.28         2.89 o                         
   1  25   6         47.96         43.57         2.77 o                         
   2  25   6         27.22         33.36         2.60 o                         
 -13   0   7         62.39         60.74         4.07 o                         
 -11   0   7          5.35          1.82         2.11 o                         
  -9   0   7        788.58        784.23        16.15 o                         
  -7   0   7        218.32        236.18         4.85 o                         
  -5   0   7        512.65        516.24         8.11 o                         
  -3   0   7         35.22         32.78         1.80 o                         
  -1   0   7         97.91        102.59         2.55 o                         
   1   0   7        707.46        676.19        10.37 o                         
   3   0   7         37.13         23.85         1.45 o                         
   5   0   7       2071.84       2061.62        29.45 o                         
   7   0   7          0.03          0.84         1.25 o                         
   9   0   7         12.83         17.26         1.59 o                         
  11   0   7         16.52         19.25         1.62 o                         
 -13   1   7         16.81         19.96         2.45 o                         
 -12   1   7          7.32          4.66         1.66 o                         
 -11   1   7          8.41          7.48         1.56 o                         
 -10   1   7          8.80          9.02         1.59 o                         
  -9   1   7         54.96         62.26         2.36 o                         
  -8   1   7          0.27         -0.17         1.11 o                         
  -7   1   7        688.33        696.00         7.88 o                         
  -6   1   7         93.77         98.46         1.98 o                         
  -5   1   7         19.98         19.80         1.16 o                         
  -4   1   7        247.31        263.80         3.33 o                         
  -3   1   7          4.52          0.88         0.85 o                         
  -2   1   7       1300.85       1370.88        13.59 o                         
  -1   1   7          1.75          0.77         0.78 o                         
   0   1   7        242.17        235.50         2.94 o                         
   1   1   7       1254.43       1265.66        13.09 o                         
   2   1   7        232.51        223.26         2.79 o                         
   3   1   7         36.61         37.28         1.16 o                         
   4   1   7         62.58         62.17         1.36 o                         
   5   1   7         40.39         24.36         0.95 o                         
   6   1   7        320.46        268.29         3.49 o                         
   7   1   7        933.87        868.53        10.23 o                         
   8   1   7        289.67        275.68         4.01 o                         
   9   1   7         19.00         23.74         1.22 o                         
  10   1   7          8.99          8.45         1.00 o                         
  11   1   7          3.41          3.69         1.20 o                         
  12   1   7         18.69         15.57         1.45 o                         
 -13   2   7          2.01          0.98         1.88 o                         
 -12   2   7         15.10         13.49         1.63 o                         
 -11   2   7         82.18         83.18         2.51 o                         
 -10   2   7         46.22         46.97         2.12 o                         
  -9   2   7         28.91         26.82         1.71 o                         
  -8   2   7         23.70         23.96         1.43 o                         
  -7   2   7         10.03         13.54         1.24 o                         
  -6   2   7         22.87         24.28         1.27 o                         
  -5   2   7         37.67         35.48         1.32 o                         
  -4   2   7        101.57        103.53         2.12 o                         
  -3   2   7         95.12        108.43         1.90 o                         
  -2   2   7        489.01        510.34         5.58 o                         
  -1   2   7        302.97        319.93         3.75 o                         
   0   2   7        105.50        111.05         1.90 o                         
   1   2   7        511.65        489.18         5.27 o                         
   2   2   7        130.45        140.57         2.16 o                         
   3   2   7        613.65        587.76         6.17 o                         
   4   2   7        182.03        166.64         2.53 o                         
   5   2   7         59.23         56.47         1.41 o                         
   6   2   7        217.57        184.69         2.60 o                         
   7   2   7        113.06         92.65         1.77 o                         
   8   2   7         35.46         34.74         1.28 o                         
   9   2   7         26.38         29.85         1.22 o                         
  10   2   7         40.52         38.31         1.53 o                         
  11   2   7          0.13         -1.21         1.21 o                         
  12   2   7         24.55         26.64         1.96 o                         
 -13   3   7          1.75          2.94         1.92 o                         
 -12   3   7          1.24         -0.32         1.55 o                         
 -11   3   7        107.24        118.14         2.87 o                         
 -10   3   7          4.48          2.44         1.46 o                         
  -9   3   7         24.29         25.78         1.72 o                         
  -8   3   7        117.72        105.32         2.28 o                         
  -7   3   7        112.50        110.74         2.21 o                         
  -6   3   7          4.91          5.99         0.96 o                         
  -5   3   7       1131.28       1145.14        11.64 o                         
  -4   3   7          2.47          0.22         0.92 o                         
  -3   3   7         30.56         32.28         1.21 o                         
  -2   3   7        233.94        265.36         3.36 o                         
  -1   3   7        869.20        848.02         8.68 o                         
   0   3   7          0.01          0.59         0.76 o                         
   1   3   7          3.40          2.90         0.79 o                         
   2   3   7        469.73        456.77         5.17 o                         
   3   3   7       3306.76       3281.73        32.08 o                         
   4   3   7        657.23        580.65         6.59 o                         
   5   3   7        473.98        486.01         5.50 o                         
   6   3   7        240.51        233.49         3.36 o                         
   7   3   7          6.04          9.62         0.84 o                         
   8   3   7          2.94          4.17         0.75 o                         
   9   3   7        183.26        195.57         3.23 o                         
  10   3   7          1.84          3.27         1.28 o                         
  11   3   7          2.36          2.33         1.32 o                         
  12   3   7         53.41         63.99         2.18 o                         
 -13   4   7         26.65         24.57         2.28 o                         
 -12   4   7         17.90         16.26         2.14 o                         
 -11   4   7         32.56         37.59         1.99 o                         
 -10   4   7         16.34         12.83         1.49 o                         
  -9   4   7         11.09          7.16         1.46 o                         
  -8   4   7         51.09         52.61         1.81 o                         
  -7   4   7        262.33        261.26         3.73 o                         
  -6   4   7        656.69        653.26         7.43 o                         
  -5   4   7        154.44        164.25         2.58 o                         
  -4   4   7         15.68         17.28         1.28 o                         
  -3   4   7          6.43          9.75         1.00 o                         
  -2   4   7        283.74        298.22         3.67 o                         
  -1   4   7          8.93          7.92         0.90 o                         
   0   4   7        150.47        138.09         2.15 o                         
   1   4   7        157.20        161.48         2.33 o                         
   2   4   7        306.49        308.06         3.60 o                         
   3   4   7       2218.93       2153.93        22.32 o                         
   4   4   7        281.43        299.68         3.79 o                         
   5   4   7        606.61        620.55         6.97 o                         
   6   4   7         29.54         27.03         1.07 o                         
   7   4   7        426.90        412.48         5.21 o                         
   8   4   7          8.07         10.94         0.85 o                         
   9   4   7          0.02         -0.99         1.18 o                         
  10   4   7         92.33         93.65         2.47 o                         
  11   4   7         25.38         29.16         1.75 o                         
  12   4   7          6.87          4.53         1.29 o                         
 -12   5   7         14.46         13.56         1.67 o                         
 -11   5   7         19.89         17.50         1.65 o                         
 -10   5   7          9.75          8.75         1.51 o                         
  -9   5   7         10.79         14.14         1.51 o                         
  -8   5   7         81.51         86.83         2.19 o                         
  -7   5   7          1.43          2.56         1.19 o                         
  -6   5   7        649.22        665.34         7.58 o                         
  -5   5   7        321.06        317.36         4.03 o                         
  -4   5   7        109.64        105.79         1.95 o                         
  -3   5   7        283.58        260.26         3.30 o                         
  -2   5   7          3.41          2.26         0.88 o                         
  -1   5   7         88.81         88.79         1.71 o                         
   0   5   7          0.39          0.46         0.85 o                         
   1   5   7        575.92        549.30         6.28 o                         
   2   5   7        180.43        160.68         2.40 o                         
   3   5   7        628.68        589.08         6.67 o                         
   4   5   7       1577.89       1521.45        15.97 o                         
   5   5   7         60.74         60.00         1.46 o                         
   6   5   7        236.43        252.65         3.58 o                         
   7   5   7         37.31         47.28         1.52 o                         
   8   5   7         59.74         54.68         1.66 o                         
   9   5   7          1.44          0.97         1.00 o                         
  10   5   7         50.19         48.30         1.83 o                         
  11   5   7        194.61        208.24         3.86 o                         
  12   5   7         10.91          7.04         1.32 o                         
 -12   6   7          9.14         10.21         1.58 o                         
 -11   6   7         89.37         85.09         2.86 o                         
 -10   6   7          0.45          0.55         1.43 o                         
  -9   6   7         59.67         65.63         2.18 o                         
  -8   6   7        153.63        158.36         2.81 o                         
  -7   6   7          0.03         -1.13         1.13 o                         
  -6   6   7        599.66        603.78         7.14 o                         
  -5   6   7        128.26        118.92         2.19 o                         
  -4   6   7         15.53         10.36         1.07 o                         
  -3   6   7        146.05        142.46         2.27 o                         
  -2   6   7        267.18        279.47         3.47 o                         
  -1   6   7          9.23         19.51         1.04 o                         
   0   6   7         93.72         80.89         1.64 o                         
   1   6   7        426.36        422.14         4.77 o                         
   2   6   7         94.60         95.31         1.70 o                         
   3   6   7          4.89          2.35         0.86 o                         
   4   6   7        277.39        259.53         3.54 o                         
   5   6   7          2.46         -0.74         0.74 o                         
   6   6   7         85.15         75.46         1.74 o                         
   7   6   7         67.33         71.57         2.07 o                         
   8   6   7         57.06         54.17         1.74 o                         
   9   6   7        121.92        112.14         2.53 o                         
  10   6   7          0.07          2.15         0.90 o                         
  11   6   7          4.96          5.43         1.33 o                         
  12   6   7          0.13          1.89         2.18 o                         
 -12   7   7         17.18         12.26         2.22 o                         
 -11   7   7          1.79          2.12         1.46 o                         
 -10   7   7         14.09         13.70         1.80 o                         
  -9   7   7         18.90         23.86         1.69 o                         
  -8   7   7        109.10        115.11         2.65 o                         
  -7   7   7         67.54         69.01         2.03 o                         
  -6   7   7        209.62        209.58         3.25 o                         
  -5   7   7         15.00         11.97         1.19 o                         
  -4   7   7        203.88        206.01         2.90 o                         
  -3   7   7       1208.62       1205.38        12.17 o                         
  -2   7   7        981.53        983.05        10.04 o                         
  -1   7   7       2254.46       2341.70        22.75 o                         
   0   7   7        301.93        296.41         3.56 o                         
   1   7   7        230.31        232.95         3.01 o                         
   2   7   7        189.27        191.25         2.61 o                         
   3   7   7         22.44         21.05         1.06 o                         
   4   7   7       2008.27       1923.48        20.58 o                         
   5   7   7         77.45         87.22         1.63 o                         
   6   7   7         16.20         27.44         1.27 o                         
   7   7   7         57.22         57.65         1.63 o                         
   8   7   7         53.10         60.31         1.77 o                         
   9   7   7          0.23          1.52         0.98 o                         
  10   7   7         58.54         62.76         1.94 o                         
  11   7   7          0.04         -1.62         1.62 o                         
  12   7   7         91.00         83.01         4.44 o                         
 -12   8   7         11.04         12.92         2.10 o                         
 -11   8   7         33.93         34.48         2.03 o                         
 -10   8   7         39.56         42.57         2.01 o                         
  -9   8   7        162.26        154.44         3.33 o                         
  -8   8   7         24.13         24.27         1.65 o                         
  -7   8   7        808.65        828.01         9.05 o                         
  -6   8   7        272.55        303.27         4.29 o                         
  -5   8   7        609.51        591.63         6.83 o                         
  -4   8   7         27.66         25.19         1.25 o                         
  -3   8   7        126.78        120.66         2.12 o                         
  -2   8   7         64.87         60.56         1.56 o                         
  -1   8   7          3.41          4.93         0.97 o                         
   0   8   7         47.20         43.85         1.31 o                         
   1   8   7          0.10         -0.27         0.78 o                         
   2   8   7        199.90        177.03         2.67 o                         
   3   8   7        840.10        831.00         8.90 o                         
   4   8   7         40.64         36.83         1.17 o                         
   5   8   7          0.89         -0.74         0.77 o                         
   6   8   7         52.89         50.13         1.56 o                         
   7   8   7         13.06         16.10         1.03 o                         
   8   8   7         56.41         55.84         1.58 o                         
   9   8   7         60.63         63.95         2.58 o                         
  10   8   7         12.24         17.52         1.64 o                         
  11   8   7          0.57          3.54         1.86 o                         
  12   8   7         13.01         14.81         2.71 o                         
 -12   9   7          0.35          2.82         2.20 o                         
 -11   9   7         34.73         34.65         2.25 o                         
 -10   9   7          0.26         -0.52         1.46 o                         
  -9   9   7         73.72         63.83         2.45 o                         
  -8   9   7         76.81         64.18         2.15 o                         
  -7   9   7          0.78          3.23         1.14 o                         
  -6   9   7        256.79        249.34         3.79 o                         
  -5   9   7        440.67        451.15         5.47 o                         
  -4   9   7         20.31         17.72         1.21 o                         
  -3   9   7          0.04          2.18         0.99 o                         
  -2   9   7        160.30        157.40         2.43 o                         
  -1   9   7        541.25        505.07         5.69 o                         
   0   9   7         11.41          7.76         0.89 o                         
   1   9   7          0.38         -0.76         0.76 o                         
   2   9   7         53.30         38.08         1.40 o                         
   3   9   7        748.43        754.57         8.40 o                         
   4   9   7        306.45        281.11         3.54 o                         
   5   9   7         34.05         43.68         1.59 o                         
   6   9   7         23.24         31.33         1.55 o                         
   7   9   7         97.20         96.32         2.07 o                         
   8   9   7         17.08         21.15         1.66 o                         
   9   9   7        277.78        259.41         5.32 o                         
  10   9   7          0.73          0.77         2.00 o                         
  11   9   7         17.65         23.47         2.01 o                         
 -12  10   7          1.88          6.12         2.45 o                         
 -11  10   7         12.40         12.81         2.00 o                         
 -10  10   7          6.05          4.57         1.35 o                         
  -9  10   7         18.85         25.23         1.82 o                         
  -8  10   7        260.74        261.97         4.45 o                         
  -7  10   7         36.42         42.31         1.68 o                         
  -6  10   7        151.78        142.55         2.61 o                         
  -5  10   7          1.13         -1.06         1.06 o                         
  -4  10   7         90.42         84.29         1.97 o                         
  -3  10   7        478.38        481.10         5.60 o                         
  -2  10   7        220.00        212.01         2.92 o                         
  -1  10   7        172.15        167.25         2.54 o                         
   0  10   7        719.24        752.57         8.06 o                         
   1  10   7        950.30        916.65        10.09 o                         
   2  10   7         32.45         23.06         1.13 o                         
   3  10   7          1.17          0.07         0.94 o                         
   4  10   7        222.07        217.00         2.97 o                         
   5  10   7        160.19        142.02         2.62 o                         
   6  10   7        129.90        124.23         2.34 o                         
   7  10   7        125.66        125.84         2.69 o                         
   8  10   7          2.19          3.10         1.40 o                         
   9  10   7          3.68          7.42         1.54 o                         
  10  10   7        107.75        116.72         3.73 o                         
  11  10   7         41.55         41.80         2.23 o                         
 -11  11   7          7.00          3.01         2.08 o                         
 -10  11   7          2.91          0.17         1.74 o                         
  -9  11   7          8.11         14.59         1.72 o                         
  -8  11   7        603.00        594.27         8.70 o                         
  -7  11   7        354.02        346.82         5.26 o                         
  -6  11   7         97.67         92.14         2.24 o                         
  -5  11   7        222.30        228.84         3.41 o                         
  -4  11   7          0.89         -1.05         1.05 o                         
  -3  11   7       1405.53       1411.59        14.83 o                         
  -2  11   7        144.61        142.97         2.39 o                         
  -1  11   7        278.18        304.85         3.88 o                         
   0  11   7        315.01        284.88         3.82 o                         
   1  11   7        188.60        233.69         3.07 o                         
   2  11   7        316.54        329.82         4.21 o                         
   3  11   7        364.95        363.26         4.63 o                         
   4  11   7         56.08         47.82         1.47 o                         
   5  11   7        101.42        107.07         2.34 o                         
   6  11   7        282.14        270.34         4.28 o                         
   7  11   7         91.91         97.36         3.44 o                         
   8  11   7          3.16         -0.13         1.67 o                         
   9  11   7          8.45          8.13         1.60 o                         
  10  11   7         18.89         25.12         2.38 o                         
  11  11   7         39.05         39.55         2.78 o                         
 -11  12   7          3.47          2.53         1.95 o                         
 -10  12   7          1.75          5.25         1.89 o                         
  -9  12   7        205.50        217.19         4.22 o                         
  -8  12   7        231.08        225.01         4.14 o                         
  -7  12   7          2.07          5.15         1.41 o                         
  -6  12   7         40.09         46.14         1.77 o                         
  -5  12   7        209.31        214.96         3.35 o                         
  -4  12   7         39.54         45.78         1.66 o                         
  -3  12   7        202.46        228.31         3.32 o                         
  -2  12   7        202.01        194.86         2.97 o                         
  -1  12   7        269.56        249.77         3.51 o                         
   0  12   7        122.60        111.62         2.06 o                         
   1  12   7        453.05        491.49         5.89 o                         
   2  12   7       1182.93       1114.67        12.38 o                         
   3  12   7        205.75        217.53         3.12 o                         
   4  12   7        271.36        240.04         4.13 o                         
   5  12   7        177.94        181.64         3.38 o                         
   6  12   7         16.12         17.00         0.96 o                         
   7  12   7          5.67          5.47         1.52 o                         
   8  12   7          4.62          2.67         1.40 o                         
   9  12   7        239.56        253.38         5.87 o                         
  10  12   7         61.55         63.66         3.02 o                         
  11  12   7         72.75         80.10         5.51 o                         
 -11  13   7          6.71         15.47         2.61 o                         
 -10  13   7        189.28        169.84         4.35 o                         
  -9  13   7         14.78         14.89         2.35 o                         
  -8  13   7         50.12         47.74         2.13 o                         
  -7  13   7          8.19          5.37         1.66 o                         
  -6  13   7        329.75        347.57         4.90 o                         
  -5  13   7        126.09        133.35         2.74 o                         
  -4  13   7         87.71         81.66         2.01 o                         
  -3  13   7        140.64        144.40         2.61 o                         
  -2  13   7        176.72        179.02         2.92 o                         
  -1  13   7         44.93         41.50         1.52 o                         
   0  13   7         35.11         32.15         1.27 o                         
   1  13   7        704.98        729.43         8.52 o                         
   2  13   7        847.14        831.99         9.78 o                         
   3  13   7         13.08         11.99         1.20 o                         
   4  13   7        491.41        488.73         6.52 o                         
   5  13   7          6.63          3.18         1.02 o                         
   6  13   7         21.94         17.98         1.24 o                         
   7  13   7          0.59          3.36         1.39 o                         
   8  13   7         44.01         47.51         2.95 o                         
   9  13   7          5.18          9.56         1.57 o                         
  10  13   7         49.12         48.32         3.12 o                         
 -10  14   7         25.44         21.77         2.38 o                         
  -9  14   7        102.07        101.03         3.50 o                         
  -8  14   7          0.60          0.57         1.42 o                         
  -7  14   7        225.73        213.32         4.15 o                         
  -6  14   7         23.82         26.82         1.74 o                         
  -5  14   7          0.04          0.90         1.35 o                         
  -4  14   7         15.08         12.71         1.24 o                         
  -3  14   7         59.31         52.01         1.66 o                         
  -2  14   7         99.14        108.75         2.23 o                         
  -1  14   7        123.05        136.26         2.56 o                         
   0  14   7         94.49         86.48         1.90 o                         
   1  14   7        318.57        295.33         4.23 o                         
   2  14   7         20.13         15.47         1.17 o                         
   3  14   7         84.74         90.55         1.82 o                         
   4  14   7          0.20          0.70         1.07 o                         
   5  14   7          9.47         12.34         1.45 o                         
   6  14   7         31.87         36.22         1.86 o                         
   7  14   7         92.42         90.68         3.63 o                         
   8  14   7         15.52         13.93         1.69 o                         
   9  14   7         10.78         11.41         2.21 o                         
  10  14   7          0.02          2.74         1.88 o                         
 -10  15   7         49.36         39.19         2.63 o                         
  -9  15   7          0.25          0.59         1.90 o                         
  -8  15   7        187.77        172.41         3.85 o                         
  -7  15   7         24.67         30.53         2.60 o                         
  -6  15   7          2.66         -1.32         1.32 o                         
  -5  15   7        247.15        252.70         4.53 o                         
  -4  15   7        337.86        332.47         4.99 o                         
  -3  15   7          5.14          3.21         1.10 o                         
  -2  15   7          7.02          6.66         1.08 o                         
  -1  15   7        347.49        345.69         4.93 o                         
   0  15   7          0.10         -0.85         0.85 o                         
   1  15   7         59.21         73.12         1.92 o                         
   2  15   7        484.55        448.18         5.75 o                         
   3  15   7          0.05         -1.04         1.04 o                         
   4  15   7         31.06         34.03         2.27 o                         
   5  15   7        127.86        136.28         3.00 o                         
   6  15   7        119.22        132.58         5.36 o                         
   7  15   7          9.19          5.04         1.62 o                         
   8  15   7         10.13          6.45         2.02 o                         
   9  15   7         99.16         99.04         3.47 o                         
  10  15   7         15.80         20.31         4.47 o                         
 -10  16   7          0.68          1.88         2.48 o                         
  -9  16   7          1.25         -0.10         1.97 o                         
  -8  16   7         26.96         24.19         2.22 o                         
  -7  16   7        107.62        112.04         3.01 o                         
  -6  16   7         11.80         10.99         1.64 o                         
  -5  16   7         13.96         11.06         1.49 o                         
  -4  16   7        147.90        166.75         3.22 o                         
  -3  16   7          6.21          5.52         1.38 o                         
  -2  16   7          5.26          5.14         1.22 o                         
  -1  16   7         41.71         46.01         1.79 o                         
   0  16   7        161.28        160.59         3.35 o                         
   1  16   7         55.05         53.59         1.82 o                         
   2  16   7          3.72          1.84         1.00 o                         
   3  16   7        168.84        161.17         3.61 o                         
   4  16   7         27.47         26.15         1.99 o                         
   5  16   7        172.97        175.38         3.36 o                         
   6  16   7         15.41         16.79         2.34 o                         
   7  16   7          3.62          1.85         2.15 o                         
   8  16   7         14.04         11.96         1.92 o                         
   9  16   7          1.44          1.50         1.55 o                         
  -9  17   7          0.22         -0.36         2.09 o                         
  -8  17   7         25.05         25.70         2.31 o                         
  -7  17   7         59.37         62.88         2.41 o                         
  -6  17   7         23.54         23.07         1.95 o                         
  -5  17   7          3.37          2.61         1.38 o                         
  -4  17   7         96.10        101.20         2.57 o                         
  -3  17   7        559.72        567.92         7.87 o                         
  -2  17   7          1.07          0.46         1.22 o                         
  -1  17   7         27.69         30.04         1.73 o                         
   0  17   7        118.76        122.50         2.70 o                         
   1  17   7         46.44         45.98         1.75 o                         
   2  17   7         15.86         17.19         1.42 o                         
   3  17   7        111.63        100.20         2.26 o                         
   4  17   7          0.37          0.87         1.23 o                         
   5  17   7         19.16         21.48         1.54 o                         
   6  17   7         11.28         10.65         1.93 o                         
   7  17   7         58.73         61.57         3.51 o                         
   8  17   7         15.65         17.39         1.91 o                         
   9  17   7         54.28         58.38         3.24 o                         
  -9  18   7         26.49         26.94         2.77 o                         
  -8  18   7          1.12          1.85         2.15 o                         
  -7  18   7          3.92          5.99         1.79 o                         
  -6  18   7          4.12          3.02         1.56 o                         
  -5  18   7         33.58         35.94         1.86 o                         
  -4  18   7          6.02          6.69         1.51 o                         
  -3  18   7        117.79        120.74         2.84 o                         
  -2  18   7        149.25        156.66         3.23 o                         
  -1  18   7         62.92         62.88         2.52 o                         
   0  18   7        222.77        209.60         4.24 o                         
   1  18   7         49.57         43.15         1.87 o                         
   2  18   7         78.01         77.41         2.61 o                         
   3  18   7          1.52          0.50         1.10 o                         
   4  18   7         31.00         31.11         1.68 o                         
   5  18   7        115.62        101.44         3.06 o                         
   6  18   7          4.30          3.05         1.86 o                         
   7  18   7         27.25         41.40         2.80 o                         
   8  18   7         34.40         37.15         2.88 o                         
  -8  19   7          4.48          3.84         2.32 o                         
  -7  19   7          0.47          5.67         1.94 o                         
  -6  19   7        155.81        158.44         3.63 o                         
  -5  19   7        101.40         96.85         3.01 o                         
  -4  19   7          9.43          8.43         1.60 o                         
  -3  19   7         11.53          8.86         1.51 o                         
  -2  19   7         21.71         22.76         1.73 o                         
  -1  19   7        197.06        198.03         4.18 o                         
   0  19   7          2.42          3.66         1.53 o                         
   1  19   7          0.12         -1.27         1.27 o                         
   2  19   7          4.55         -0.49         1.36 o                         
   3  19   7          6.82          6.14         1.22 o                         
   4  19   7         85.73         96.32         2.78 o                         
   5  19   7         11.97         10.24         1.38 o                         
   6  19   7         11.89         12.86         2.29 o                         
   7  19   7          1.33          5.14         1.98 o                         
   8  19   7         31.21         41.63         5.76 o                         
  -7  20   7        310.79        308.52         6.49 o                         
  -6  20   7          1.96          4.88         1.55 o                         
  -5  20   7          4.51          5.26         1.76 o                         
  -4  20   7         23.90         21.92         1.80 o                         
  -3  20   7          3.51          5.73         1.57 o                         
  -2  20   7         12.23         10.21         1.64 o                         
  -1  20   7        314.34        323.11         5.21 o                         
   0  20   7         26.68         29.64         2.07 o                         
   1  20   7          5.38          1.42         1.46 o                         
   2  20   7          9.08          7.51         1.40 o                         
   3  20   7         17.58         15.03         1.31 o                         
   4  20   7         12.07         12.74         1.59 o                         
   5  20   7         38.04         39.85         1.80 o                         
   6  20   7         23.07         27.12         3.01 o                         
   7  20   7          2.16          3.55         2.38 o                         
  -6  21   7          7.55          2.49         1.95 o                         
  -5  21   7         28.08         29.62         2.38 o                         
  -4  21   7         68.04         62.43         2.48 o                         
  -3  21   7          1.22         -1.36         1.36 o                         
  -2  21   7          4.03          3.76         1.51 o                         
  -1  21   7          0.65         -1.19         1.58 o                         
   0  21   7          4.00          0.42         1.65 o                         
   1  21   7          2.16          4.25         2.14 o                         
   2  21   7        189.52        191.96         5.09 o                         
   3  21   7         12.97         13.48         1.29 o                         
   4  21   7          3.66          4.83         1.43 o                         
   5  21   7          4.12          2.73         1.33 o                         
   6  21   7         12.25         10.16         2.51 o                         
  -6  22   7          2.30         -0.38         4.96 o                         
  -5  22   7          7.37          9.99         1.89 o                         
  -4  22   7         55.68         56.13         2.35 o                         
  -3  22   7         50.64         46.18         2.08 o                         
  -2  22   7         22.50         19.42         1.87 o                         
  -1  22   7         10.22          9.91         1.89 o                         
   0  22   7        102.30        118.72         3.61 o                         
   1  22   7          4.33          2.01         1.58 o                         
   2  22   7          8.20         12.07         1.61 o                         
   3  22   7          0.72          3.20         1.56 o                         
   4  22   7         24.32         17.69         1.88 o                         
   5  22   7          0.54         -1.43         2.71 o                         
  -4  23   7          5.44          7.92         1.94 o                         
  -3  23   7        215.67        199.63         4.23 o                         
  -2  23   7          6.67          8.36         1.86 o                         
  -1  23   7          0.19          1.73         1.80 o                         
   0  23   7          5.39          6.63         1.72 o                         
   1  23   7         31.13         34.85         2.19 o                         
   2  23   7         35.55         34.24         2.37 o                         
   3  23   7         69.76         65.68         3.34 o                         
   4  23   7         67.26         73.16         3.64 o                         
  -2  24   7         84.88         78.61         3.46 o                         
  -1  24   7          0.33          4.21         2.23 o                         
   0  24   7          0.73          0.56         1.92 o                         
   1  24   7         17.27          9.27         2.20 o                         
   2  24   7         41.79         40.62         2.78 o                         
 -12   0   8          0.29         -1.47         2.47 o                         
 -10   0   8         13.43         11.00         2.29 o                         
  -8   0   8         57.92         56.64         3.01 o                         
  -6   0   8        817.09        789.12        12.52 o                         
  -4   0   8        291.40        330.99         6.07 o                         
  -2   0   8       1389.63       1389.86        19.66 o                         
   0   0   8        419.89        427.36         6.86 o                         
   2   0   8         38.75         45.43         1.88 o                         
   4   0   8         84.87         74.49         2.44 o                         
   6   0   8        308.62        288.92         5.77 o                         
   8   0   8        627.77        577.85        11.46 o                         
  10   0   8          4.84          1.67         1.97 o                         
  12   0   8         31.62         27.62         3.94 o                         
 -12   1   8         16.02         12.40         2.10 o                         
 -11   1   8          0.00         -1.22         1.70 o                         
 -10   1   8         90.78         90.30         2.73 o                         
  -9   1   8          1.17          0.88         1.51 o                         
  -8   1   8         19.40         19.05         1.55 o                         
  -7   1   8        104.41         98.18         2.26 o                         
  -6   1   8         21.92         24.10         1.39 o                         
  -5   1   8         20.54         24.89         1.38 o                         
  -4   1   8        139.93        136.68         2.40 o                         
  -3   1   8          2.25          5.53         1.03 o                         
  -2   1   8        128.37        137.69         2.25 o                         
  -1   1   8        205.40        225.63         3.00 o                         
   0   1   8        197.28        187.59         2.96 o                         
   1   1   8        336.56        342.27         4.12 o                         
   2   1   8        246.59        228.61         3.03 o                         
   3   1   8        630.00        589.85         6.41 o                         
   4   1   8        167.56        160.86         2.34 o                         
   5   1   8         19.45         23.12         1.00 o                         
   6   1   8          0.02         -0.51         0.84 o                         
   7   1   8         69.44         78.02         1.83 o                         
   8   1   8         25.94         26.00         1.30 o                         
   9   1   8         24.68         28.94         1.47 o                         
  10   1   8         19.27         15.37         1.37 o                         
  11   1   8        124.95        125.85         3.22 o                         
  12   1   8          4.47          9.59         2.45 o                         
 -12   2   8          8.77          6.61         2.09 o                         
 -11   2   8         53.86         58.16         2.62 o                         
 -10   2   8         64.49         68.07         2.62 o                         
  -9   2   8          1.22          0.78         1.42 o                         
  -8   2   8          3.01          1.21         1.35 o                         
  -7   2   8         12.07         12.25         1.39 o                         
  -6   2   8        310.20        309.60         4.24 o                         
  -5   2   8        109.23        108.45         2.26 o                         
  -4   2   8       1680.55       1725.93        17.53 o                         
  -3   2   8        198.74        205.83         2.95 o                         
  -2   2   8         37.26         42.45         1.39 o                         
  -1   2   8        114.71        115.95         2.01 o                         
   0   2   8        305.06        296.33         3.69 o                         
   1   2   8       1135.00       1109.24        11.68 o                         
   2   2   8        125.39        130.62         2.22 o                         
   3   2   8          0.06         -0.88         0.88 o                         
   4   2   8        103.66        101.25         1.78 o                         
   5   2   8         18.22         16.98         1.06 o                         
   6   2   8        672.33        613.48         7.14 o                         
   7   2   8        105.01        113.67         2.05 o                         
   8   2   8          0.06         -0.56         0.91 o                         
   9   2   8         62.67         66.41         1.80 o                         
  10   2   8         16.44         15.27         1.40 o                         
  11   2   8         11.63         11.84         1.62 o                         
  12   2   8          0.21         -0.85         2.31 o                         
 -12   3   8          6.26          7.90         1.98 o                         
 -11   3   8        134.17        125.01         3.34 o                         
 -10   3   8         42.89         49.40         2.28 o                         
  -9   3   8          7.69         14.81         1.61 o                         
  -8   3   8        195.60        191.76         3.48 o                         
  -7   3   8          8.68         10.28         1.33 o                         
  -6   3   8          3.89          4.98         1.22 o                         
  -5   3   8         66.53         67.51         1.93 o                         
  -4   3   8        108.58        111.88         2.17 o                         
  -3   3   8         12.24         11.54         1.12 o                         
  -2   3   8         31.40         29.09         1.26 o                         
  -1   3   8         15.04         16.67         1.10 o                         
   0   3   8        268.32        264.26         3.40 o                         
   1   3   8         41.59         49.91         1.43 o                         
   2   3   8       1806.89       1805.00        18.48 o                         
   3   3   8       1843.98       1763.13        17.65 o                         
   4   3   8        446.71        404.23         4.65 o                         
   5   3   8        139.82        107.33         1.96 o                         
   6   3   8        172.27        161.14         2.74 o                         
   7   3   8         57.47         54.12         1.77 o                         
   8   3   8         16.25         16.80         1.05 o                         
   9   3   8          6.81          4.40         1.02 o                         
  10   3   8         26.42         24.18         1.85 o                         
  11   3   8          0.21          0.04         1.31 o                         
  12   3   8          9.69         10.87         1.90 o                         
 -12   4   8          6.49          2.37         1.77 o                         
 -11   4   8         38.03         38.25         2.13 o                         
 -10   4   8         61.06         55.94         2.31 o                         
  -9   4   8        638.55        610.52         8.56 o                         
  -8   4   8        179.46        181.45         3.49 o                         
  -7   4   8        150.22        149.40         2.82 o                         
  -6   4   8        268.29        267.03         4.00 o                         
  -5   4   8        169.80        166.40         2.77 o                         
  -4   4   8        478.69        486.20         5.88 o                         
  -3   4   8        512.18        510.66         5.85 o                         
  -2   4   8          0.47         -0.96         0.96 o                         
  -1   4   8       1085.12       1106.30        11.24 o                         
   0   4   8        128.76        142.76         2.24 o                         
   1   4   8        154.59        166.84         2.44 o                         
   2   4   8          3.58         12.65         1.05 o                         
   3   4   8       1358.24       1308.47        13.33 o                         
   4   4   8        145.13        132.95         2.19 o                         
   5   4   8        332.83        272.02         4.13 o                         
   6   4   8          4.99          8.28         0.94 o                         
   7   4   8         94.06         92.67         1.98 o                         
   8   4   8          8.42          5.99         0.84 o                         
   9   4   8          6.12          6.77         1.36 o                         
  10   4   8        217.84        226.86         4.79 o                         
  11   4   8          0.06          0.66         1.60 o                         
  12   4   8         10.04         10.90         1.61 o                         
 -12   5   8         66.77         64.49         2.79 o                         
 -11   5   8         26.91         22.25         1.93 o                         
 -10   5   8          2.13          1.67         1.72 o                         
  -9   5   8         17.21         20.79         1.86 o                         
  -8   5   8         78.65         76.48         2.44 o                         
  -7   5   8        106.75         95.65         2.35 o                         
  -6   5   8        176.50        179.26         3.10 o                         
  -5   5   8         54.12         45.86         1.60 o                         
  -4   5   8         15.17         13.94         1.21 o                         
  -3   5   8         47.09         45.68         1.48 o                         
  -2   5   8         58.09         68.12         1.68 o                         
  -1   5   8        396.29        406.53         4.72 o                         
   0   5   8        529.23        535.15         5.85 o                         
   1   5   8         25.17         28.41         1.20 o                         
   2   5   8       1361.85       1381.71        14.03 o                         
   3   5   8        357.43        323.88         4.03 o                         
   4   5   8          5.35          0.46         0.85 o                         
   5   5   8        340.53        294.30         4.02 o                         
   6   5   8          0.31         -0.71         0.79 o                         
   7   5   8         80.44         80.61         1.64 o                         
   8   5   8          2.24          1.79         1.06 o                         
   9   5   8         34.96         32.72         1.49 o                         
  10   5   8          0.00         -1.09         1.28 o                         
  11   5   8         17.47         27.58         1.70 o                         
 -12   6   8         13.18         20.24         2.05 o                         
 -11   6   8          8.83          7.48         1.72 o                         
 -10   6   8         31.81         33.85         2.02 o                         
  -9   6   8         64.45         60.31         2.43 o                         
  -8   6   8         92.06         94.33         2.58 o                         
  -7   6   8         11.51          8.94         1.34 o                         
  -6   6   8        209.56        216.27         3.46 o                         
  -5   6   8         14.74         14.41         1.29 o                         
  -4   6   8          8.96          7.77         1.17 o                         
  -3   6   8          5.11          5.30         1.03 o                         
  -2   6   8       2654.77       2696.48        26.76 o                         
  -1   6   8         29.32         28.49         1.25 o                         
   0   6   8         10.72          4.15         0.93 o                         
   1   6   8        140.24        130.12         2.15 o                         
   2   6   8          5.15          4.10         0.88 o                         
   3   6   8        541.07        498.62         5.78 o                         
   4   6   8        909.74        849.09         9.58 o                         
   5   6   8        207.92        178.02         2.74 o                         
   6   6   8          0.01         -0.67         0.73 o                         
   7   6   8          8.99          7.89         1.26 o                         
   8   6   8        248.26        249.13         4.51 o                         
   9   6   8          0.44          0.76         1.14 o                         
  10   6   8          0.82         -0.89         1.10 o                         
  11   6   8          4.06          5.81         2.02 o                         
 -12   7   8         32.93         33.96         2.53 o                         
 -11   7   8          2.82          3.98         1.87 o                         
 -10   7   8        162.21        170.74         3.74 o                         
  -9   7   8         39.92         38.87         2.15 o                         
  -8   7   8         10.73         16.85         1.65 o                         
  -7   7   8         19.03         20.75         1.49 o                         
  -6   7   8         15.08         15.26         1.50 o                         
  -5   7   8        226.32        225.66         3.41 o                         
  -4   7   8        555.46        550.47         6.35 o                         
  -3   7   8        126.02        130.06         2.34 o                         
  -2   7   8         19.61         27.18         1.33 o                         
  -1   7   8        146.02        120.84         2.10 o                         
   0   7   8        268.28        290.47         3.70 o                         
   1   7   8         88.54         88.30         1.83 o                         
   2   7   8         98.69         98.23         1.81 o                         
   3   7   8         12.09         15.50         1.29 o                         
   4   7   8         44.46         39.35         1.32 o                         
   5   7   8          0.51         -0.34         0.92 o                         
   6   7   8          1.00          0.67         0.76 o                         
   7   7   8         48.19         50.17         1.77 o                         
   8   7   8         48.36         48.67         1.69 o                         
   9   7   8         31.66         37.04         1.62 o                         
  10   7   8          0.00         -0.69         1.00 o                         
  11   7   8          2.05          0.21         2.98 o                         
 -11   8   8          6.20          5.36         1.80 o                         
 -10   8   8          0.04          5.05         1.69 o                         
  -9   8   8         72.87         77.02         2.62 o                         
  -8   8   8        107.51        107.02         2.83 o                         
  -7   8   8          1.35          0.73         1.33 o                         
  -6   8   8         87.67         83.52         2.13 o                         
  -5   8   8        323.51        337.00         4.60 o                         
  -4   8   8        619.00        619.59         7.16 o                         
  -3   8   8        413.35        409.76         5.07 o                         
  -2   8   8          9.06          0.60         0.80 o                         
  -1   8   8         51.18         40.98         1.40 o                         
   0   8   8        390.90        372.49         4.46 o                         
   1   8   8         96.36         92.31         1.86 o                         
   2   8   8        393.49        354.87         4.52 o                         
   3   8   8         58.26         43.47         1.36 o                         
   4   8   8        123.44        116.96         2.19 o                         
   5   8   8        180.26        171.78         2.64 o                         
   6   8   8         81.73         84.83         2.17 o                         
   7   8   8         21.24         22.90         1.37 o                         
   8   8   8         58.60         60.12         1.80 o                         
   9   8   8         67.63         71.40         1.99 o                         
  10   8   8         35.34         39.12         2.71 o                         
  11   8   8          0.01         -1.81         1.81 o                         
 -11   9   8          1.52         -0.31         1.87 o                         
 -10   9   8         44.45         45.65         2.12 o                         
  -9   9   8        126.43        134.17         3.54 o                         
  -8   9   8         17.64         25.80         1.83 o                         
  -7   9   8          0.32         -1.52         1.52 o                         
  -6   9   8        121.91        119.64         2.49 o                         
  -5   9   8         80.33         84.10         2.16 o                         
  -4   9   8          7.23          5.36         1.18 o                         
  -3   9   8         25.09         22.61         1.34 o                         
  -2   9   8         35.57         38.35         1.53 o                         
  -1   9   8        312.70        311.59         4.07 o                         
   0   9   8         25.42         29.57         1.29 o                         
   1   9   8         55.17         51.70         1.45 o                         
   2   9   8         82.59         92.83         1.97 o                         
   3   9   8         36.47         29.53         1.27 o                         
   4   9   8         64.54         56.72         1.47 o                         
   5   9   8         24.30         23.78         1.13 o                         
   6   9   8        191.94        187.85         3.52 o                         
   7   9   8          3.40          1.95         1.07 o                         
   8   9   8          9.87         12.72         1.14 o                         
   9   9   8         38.51         49.11         2.25 o                         
  10   9   8          2.47          1.40         1.60 o                         
  11   9   8          6.57         -0.57         2.38 o                         
 -11  10   8         18.01         11.41         2.27 o                         
 -10  10   8          8.02          8.45         1.73 o                         
  -9  10   8          8.61         13.56         1.73 o                         
  -8  10   8        308.75        312.84         5.07 o                         
  -7  10   8         15.27         16.59         1.69 o                         
  -6  10   8         51.50         48.66         2.05 o                         
  -5  10   8        142.95        135.01         2.69 o                         
  -4  10   8         28.82         31.62         1.50 o                         
  -3  10   8         64.70         59.36         1.82 o                         
  -2  10   8        939.72        895.31        10.29 o                         
  -1  10   8        132.51        118.40         2.24 o                         
   0  10   8        183.49        161.52         2.82 o                         
   1  10   8         13.55         17.56         1.06 o                         
   2  10   8          0.00         -0.95         0.95 o                         
   3  10   8        110.69        109.71         2.05 o                         
   4  10   8          0.01         -0.84         0.84 o                         
   5  10   8          4.17         -0.81         0.81 o                         
   6  10   8         47.94         48.55         1.71 o                         
   7  10   8        148.74        160.05         3.00 o                         
   8  10   8         77.83         88.62         4.10 o                         
   9  10   8         15.96         12.84         2.14 o                         
  10  10   8         37.55         34.18         2.10 o                         
  11  10   8          3.25          8.67         2.25 o                         
 -11  11   8          0.01         -2.35         2.35 o                         
 -10  11   8         12.12         16.28         1.82 o                         
  -9  11   8          5.95          8.06         1.69 o                         
  -8  11   8        111.69        115.17         3.05 o                         
  -7  11   8          0.01          3.40         1.49 o                         
  -6  11   8          2.27          1.00         1.33 o                         
  -5  11   8         27.46         31.59         1.70 o                         
  -4  11   8          5.31          4.34         1.18 o                         
  -3  11   8        213.27        212.65         3.22 o                         
  -2  11   8        130.19        130.65         2.44 o                         
  -1  11   8         31.72         38.31         1.46 o                         
   0  11   8       1048.74       1013.85        12.09 o                         
   1  11   8          4.25          7.23         0.86 o                         
   2  11   8         11.82          9.34         1.10 o                         
   3  11   8         49.29         37.86         1.52 o                         
   4  11   8         81.86         94.74         2.00 o                         
   5  11   8         12.43          9.79         1.23 o                         
   6  11   8          3.47          3.50         1.13 o                         
   7  11   8         24.84         30.24         1.77 o                         
   8  11   8         20.33         21.57         2.61 o                         
   9  11   8          1.57          4.04         2.05 o                         
  10  11   8          0.01         -2.12         2.30 o                         
 -10  12   8        174.72        153.43         4.35 o                         
  -9  12   8         41.48         34.15         2.21 o                         
  -8  12   8          1.58          3.32         1.57 o                         
  -7  12   8        229.37        217.71         4.12 o                         
  -6  12   8        101.03        108.80         2.72 o                         
  -5  12   8         21.91         22.25         1.74 o                         
  -4  12   8          7.27          3.87         1.25 o                         
  -3  12   8         27.58         25.14         1.35 o                         
  -2  12   8        151.89        159.60         2.74 o                         
  -1  12   8         76.43         63.83         1.82 o                         
   0  12   8         22.80         15.09         1.20 o                         
   1  12   8         29.34         40.49         1.61 o                         
   2  12   8         68.67         67.47         1.87 o                         
   3  12   8          0.50         -0.97         0.97 o                         
   4  12   8        192.10        200.42         3.01 o                         
   5  12   8         40.45         44.03         1.81 o                         
   6  12   8         84.21         76.68         2.03 o                         
   7  12   8          9.76          8.91         2.46 o                         
   8  12   8        111.53        118.36         4.33 o                         
   9  12   8          0.02          2.71         1.65 o                         
  10  12   8          0.84         -2.17         3.60 o                         
 -10  13   8         51.01         50.44         2.98 o                         
  -9  13   8         72.54         71.24         3.53 o                         
  -8  13   8         84.77         88.94         2.73 o                         
  -7  13   8          4.59          5.40         1.75 o                         
  -6  13   8         36.36         33.50         1.88 o                         
  -5  13   8         29.71         33.67         1.80 o                         
  -4  13   8         36.80         35.16         1.80 o                         
  -3  13   8         12.54         12.42         1.22 o                         
  -2  13   8         29.37         30.82         1.37 o                         
  -1  13   8         27.90         28.71         1.41 o                         
   0  13   8         48.17         36.11         1.51 o                         
   1  13   8        734.24        684.38         7.96 o                         
   2  13   8         10.87         12.11         1.20 o                         
   3  13   8        148.99        146.02         2.67 o                         
   4  13   8         89.89         80.46         1.93 o                         
   5  13   8          2.19          1.47         1.14 o                         
   6  13   8         70.82         66.97         2.04 o                         
   7  13   8         80.16         94.10         5.22 o                         
   8  13   8        145.14        154.37         4.37 o                         
   9  13   8          0.39          5.10         2.11 o                         
  10  13   8         28.39         30.04         2.68 o                         
 -10  14   8        154.61        143.36         4.99 o                         
  -9  14   8         15.58         26.02         1.88 o                         
  -8  14   8         32.05         39.36         2.26 o                         
  -7  14   8          6.29          5.73         1.59 o                         
  -6  14   8        149.97        141.56         3.26 o                         
  -5  14   8         53.13         57.39         2.31 o                         
  -4  14   8        193.06        195.73         3.56 o                         
  -3  14   8         22.48         21.35         1.52 o                         
  -2  14   8         31.13         31.71         1.65 o                         
  -1  14   8          0.27          0.00         1.12 o                         
   0  14   8        310.12        296.07         4.67 o                         
   1  14   8         17.00         15.59         1.31 o                         
   2  14   8         54.70         62.72         1.78 o                         
   3  14   8         27.36         29.96         1.54 o                         
   4  14   8         25.78         30.63         1.25 o                         
   5  14   8        121.50        115.15         3.45 o                         
   6  14   8        147.41        152.79         3.62 o                         
   7  14   8         98.97         91.37         3.45 o                         
   8  14   8          0.39          6.18         1.85 o                         
   9  14   8         33.76         30.18         2.37 o                         
  -9  15   8         57.97         46.08         2.95 o                         
  -8  15   8         73.17         72.58         2.66 o                         
  -7  15   8          0.10         -0.59         1.54 o                         
  -6  15   8          0.20          1.37         1.63 o                         
  -5  15   8         23.22         23.86         1.75 o                         
  -4  15   8         38.30         39.08         1.83 o                         
  -3  15   8         92.87         93.84         2.49 o                         
  -2  15   8        128.28        128.21         2.91 o                         
  -1  15   8         45.85         41.68         1.71 o                         
   0  15   8         14.11          9.01         1.54 o                         
   1  15   8         89.90         89.53         2.52 o                         
   2  15   8        148.81        146.51         3.03 o                         
   3  15   8         73.63         65.43         1.77 o                         
   4  15   8          2.02          5.12         1.32 o                         
   5  15   8          0.83          3.49         2.07 o                         
   6  15   8         24.59         24.10         1.41 o                         
   7  15   8          1.23          2.74         1.88 o                         
   8  15   8        109.02        118.85         5.42 o                         
   9  15   8         11.12         13.83         2.86 o                         
  -9  16   8          3.81          3.08         2.46 o                         
  -8  16   8         40.00         39.39         2.22 o                         
  -7  16   8         96.42         93.18         2.82 o                         
  -6  16   8         15.48          9.60         1.67 o                         
  -5  16   8          9.53          9.11         1.56 o                         
  -4  16   8         28.22         31.35         2.07 o                         
  -3  16   8        285.78        290.34         4.78 o                         
  -2  16   8          8.15          8.04         1.70 o                         
  -1  16   8        389.86        397.30         5.85 o                         
   0  16   8        150.97        153.57         3.38 o                         
   1  16   8          6.94          6.97         1.31 o                         
   2  16   8          1.27          1.71         1.49 o                         
   3  16   8        220.47        234.26         3.77 o                         
   4  16   8         24.85         24.51         1.85 o                         
   5  16   8         56.29         47.77         2.20 o                         
   6  16   8          6.61          3.83         2.64 o                         
   7  16   8        187.59        191.96         6.22 o                         
   8  16   8         52.27         61.44         3.51 o                         
  -8  17   8          0.01         -2.15         2.15 o                         
  -7  17   8         23.77         24.99         2.02 o                         
  -6  17   8         14.51         18.33         1.89 o                         
  -5  17   8         22.81         20.06         1.79 o                         
  -4  17   8         28.37         26.63         1.87 o                         
  -3  17   8        244.32        267.79         4.59 o                         
  -2  17   8         28.19         29.74         1.85 o                         
  -1  17   8        248.03        262.53         4.43 o                         
   0  17   8        551.56        534.98         8.10 o                         
   1  17   8         80.99         75.39         2.29 o                         
   2  17   8          2.49          3.86         1.63 o                         
   3  17   8          0.57          2.16         1.24 o                         
   4  17   8        111.40        102.24         3.27 o                         
   5  17   8         17.94         16.37         1.42 o                         
   6  17   8         21.91         23.06         2.88 o                         
   7  17   8          0.10          0.94         1.98 o                         
   8  17   8         16.19         20.21         2.90 o                         
  -8  18   8          1.09          0.55         2.37 o                         
  -7  18   8          0.98          1.08         1.68 o                         
  -6  18   8         84.45         90.99         2.86 o                         
  -5  18   8         28.17         25.13         1.93 o                         
  -4  18   8         43.37         43.98         2.13 o                         
  -3  18   8         99.60        115.07         2.93 o                         
  -2  18   8        103.54        114.43         2.87 o                         
  -1  18   8         23.70         17.39         1.67 o                         
   0  18   8         31.37         25.18         2.18 o                         
   1  18   8          4.41          6.63         1.42 o                         
   2  18   8        130.91        136.16         3.34 o                         
   3  18   8         16.65         15.83         1.40 o                         
   4  18   8        112.42        102.03         2.97 o                         
   5  18   8        196.21        219.21         4.27 o                         
   6  18   8          1.29          0.54         1.95 o                         
   7  18   8         17.05         20.55         2.55 o                         
  -7  19   8          7.28          1.89         1.97 o                         
  -6  19   8          6.13          5.36         1.69 o                         
  -5  19   8          2.16          3.78         1.62 o                         
  -4  19   8         27.98         29.56         2.07 o                         
  -3  19   8          5.69         10.29         1.64 o                         
  -2  19   8        110.96        112.95         2.99 o                         
  -1  19   8          0.08         -1.56         1.56 o                         
   0  19   8          8.68          6.89         1.81 o                         
   1  19   8          1.71         -0.24         1.53 o                         
   2  19   8         13.35         16.28         1.73 o                         
   3  19   8          8.39         10.53         1.35 o                         
   4  19   8         49.77         53.05         2.44 o                         
   5  19   8          1.52          7.51         1.29 o                         
   6  19   8         18.26         21.90         2.91 o                         
   7  19   8         18.38         27.01         2.96 o                         
  -6  20   8          9.92          6.16         2.12 o                         
  -5  20   8          8.77         10.34         1.76 o                         
  -4  20   8         79.63         82.19         2.76 o                         
  -3  20   8         26.92         29.05         1.87 o                         
  -2  20   8          9.27          6.58         1.70 o                         
  -1  20   8          5.60          5.16         1.87 o                         
   0  20   8         20.48         19.87         2.14 o                         
   1  20   8        116.97        116.95         3.45 o                         
   2  20   8        161.90        147.15         3.46 o                         
   3  20   8          0.19          0.48         1.43 o                         
   4  20   8          7.14         15.63         1.69 o                         
   5  20   8          1.63          7.50         1.57 o                         
   6  20   8        170.56        167.61         5.91 o                         
  -5  21   8         64.76         59.40         2.79 o                         
  -4  21   8         47.73         45.63         2.56 o                         
  -3  21   8          9.69         13.89         1.79 o                         
  -2  21   8          0.98         -1.08         1.51 o                         
  -1  21   8         16.23         14.13         2.02 o                         
   0  21   8         38.49         33.64         2.70 o                         
   1  21   8          2.47          3.68         1.69 o                         
   2  21   8          6.08          7.55         1.53 o                         
   3  21   8          0.25          5.86         1.91 o                         
   4  21   8         22.57         24.30         2.18 o                         
   5  21   8          0.58          2.57         1.78 o                         
  -4  22   8          6.93          8.43         2.11 o                         
  -3  22   8         20.00         17.80         2.45 o                         
  -2  22   8         32.90         30.55         2.01 o                         
  -1  22   8         73.69         75.35         3.18 o                         
   0  22   8          9.21          9.88         1.92 o                         
   1  22   8          7.61          7.13         2.54 o                         
   2  22   8          5.18          1.99         1.76 o                         
   3  22   8        134.63        147.70         5.27 o                         
   4  22   8         80.75         71.97         3.54 o                         
  -2  23   8         20.30         14.11         2.63 o                         
  -1  23   8          3.32          8.19         2.20 o                         
   0  23   8         12.70          8.36         2.42 o                         
   1  23   8          0.95         -2.41         2.41 o                         
   2  23   8         23.95         22.25         2.77 o                         
 -11   0   9          3.96          2.47         2.51 o                         
  -9   0   9         12.90         15.19         2.56 o                         
  -7   0   9         87.51         80.66         3.30 o                         
  -5   0   9          7.08         13.06         2.11 o                         
  -3   0   9        726.42        725.15        11.60 o                         
  -1   0   9         44.65         36.48         1.93 o                         
   1   0   9       1371.10       1407.95        20.89 o                         
   3   0   9        346.13        292.82         5.59 o                         
   5   0   9        526.73        536.62         9.05 o                         
   7   0   9         48.21         39.16         2.35 o                         
   9   0   9          4.51          2.37         1.75 o                         
  11   0   9        241.93        239.92        10.17 o                         
 -12   1   9         25.28         23.80         2.43 o                         
 -11   1   9          1.29          3.85         1.89 o                         
 -10   1   9         40.72         37.08         2.41 o                         
  -9   1   9         29.90         28.52         2.11 o                         
  -8   1   9          8.96          2.96         1.53 o                         
  -7   1   9         10.06          7.41         1.47 o                         
  -6   1   9          7.69          4.82         1.57 o                         
  -5   1   9        534.38        535.77         6.85 o                         
  -4   1   9        119.33        127.48         2.44 o                         
  -3   1   9        134.91        137.80         2.53 o                         
  -2   1   9        134.49        134.10         2.36 o                         
  -1   1   9          9.03          9.15         1.10 o                         
   0   1   9          0.40          1.41         1.02 o                         
   1   1   9       1980.39       1995.22        20.47 o                         
   2   1   9         72.85         73.51         1.83 o
[truncated: 123,123 more chars]
