# Supplementary material for: The synthesis, crystal structure and Hirshfeld surface analysis of the thio­phene derivatives 5-(phenyl­sulfon­yl)-5,6-di­hydro­benzo[4,5]thieno[3,2-j]phenanthridine and (E)-N-{2-[2-(benzo[b]thiophen-2-yl)ethenyl]phen­yl}-N-(prop-2-yn-1-yl)benzene­sulfonamide
Source: Acta Crystallogr E Crystallogr Commun. 2023 May 5;79(Pt 6):521–5. doi: 10.1107/S2056989023003821 (PMC10242738; doi:10.1107/S2056989023003821)
Supplement: Supplementary file 3 [file e-79-00521-IIsup3.hkl]

data_II                                                                         
_shelx_title ' shelxt_a.res in P2(1)/c'                                         
_shelx_refln_list_code          4                                               
_shelx_F_calc_maximum      158.32                                               
_exptl_crystal_F_000       896.00                                               
_reflns_d_resolution_high  0.8194                                               
                                                                                
loop_                                                                           
 _space_group_symop_operation_xyz                                               
 'x, y, z'                                                                      
 '-x, y+1/2, -z+1/2'                                                            
 '-x, -y, -z'                                                                   
 'x, -y-1/2, z-1/2'                                                             
                                                                                
_cell_length_a    10.0085                                                       
_cell_length_b     8.6474                                                       
_cell_length_c    24.9024                                                       
_cell_angle_alpha  90.000                                                       
_cell_angle_beta   91.560                                                       
_cell_angle_gamma  90.000                                                       
                                                                                
_shelx_F_squared_multiplier     1.000                                           
                                                                                
loop_                                                                           
 _refln_index_h                                                                 
 _refln_index_k                                                                 
 _refln_index_l                                                                 
 _refln_F_squared_calc                                                          
 _refln_F_squared_meas                                                          
 _refln_F_squared_sigma                                                         
 _refln_observed_status                                                         
   1   0   0       1373.28        984.37        33.42 o                         
   2   0   0       1504.36       2011.51        68.46 o                         
   3   0   0         45.14         16.96         0.94 o                         
   4   0   0       1745.10       1683.45        51.82 o                         
   5   0   0        871.25        972.99        24.34 o                         
   6   0   0        349.23        308.63         6.81 o                         
   7   0   0          0.58          4.51         1.04 o                         
   8   0   0        459.18        501.17        14.41 o                         
   9   0   0        223.79        220.65         6.80 o                         
  10   0   0          4.26          4.01         1.08 o                         
  11   0   0         10.96          9.00         1.82 o                         
  12   0   0          4.19          2.57         1.03 o                         
   1   1   0       1914.18       1535.95        46.47 o                         
   2   1   0        522.63        444.94        11.03 o                         
   3   1   0       5780.35       5257.17       145.44 o                         
   4   1   0       1818.85       1838.07        36.54 o                         
   5   1   0         54.03         24.18         1.04 o                         
   6   1   0        193.11        177.31         3.16 o                         
   7   1   0        482.94        510.02         7.66 o                         
   8   1   0         86.46         82.69         2.45 o                         
   9   1   0          1.41          3.69         1.37 o                         
  10   1   0          6.20          3.20         0.69 o                         
  11   1   0          1.38          2.37         0.70 o                         
  12   1   0          9.61          5.70         1.08 o                         
   1   2   0       1771.53       1815.98        40.99 o                         
   2   2   0       4234.48       3650.06        82.33 o                         
   3   2   0         23.04         35.11         1.13 o                         
   4   2   0       1354.66       1474.23        35.93 o                         
   5   2   0       2228.36       2261.23        44.90 o                         
   6   2   0          7.31          5.77         0.70 o                         
   7   2   0          0.21         -0.32         0.44 o                         
   8   2   0        140.96        149.60         3.16 o                         
   9   2   0         10.71          9.21         1.24 o                         
  10   2   0         77.53         89.76         3.51 o                         
  11   2   0          4.81          4.64         0.73 o                         
   1   3   0        492.08        550.15        14.53 o                         
   2   3   0       1276.95       1261.59        31.79 o                         
   3   3   0       1141.92        984.74        20.86 o                         
   4   3   0        245.67        261.32         6.08 o                         
   5   3   0        590.70        624.09        11.84 o                         
   6   3   0       1672.68       1681.89        24.97 o                         
   7   3   0         70.51         70.44         1.88 o                         
   8   3   0          9.03          7.27         0.69 o                         
   9   3   0         76.81         84.39         3.74 o                         
  10   3   0         20.33         20.33         1.17 o                         
  11   3   0          5.95          4.07         0.73 o                         
   0   4   0         10.18         22.52         1.68 o                         
   1   4   0        757.76        589.24        17.55 o                         
   2   4   0       1219.97       1033.64        22.50 o                         
   3   4   0         48.87         49.49         1.65 o                         
   4   4   0        602.41        531.09         9.98 o                         
   5   4   0        130.43        117.10         2.75 o                         
   6   4   0          0.20          0.31         0.62 o                         
   7   4   0        148.09        146.34         3.58 o                         
   8   4   0         89.27        114.44         2.71 o                         
   9   4   0         55.33         61.14         2.01 o                         
  10   4   0         17.00         19.64         1.07 o                         
  11   4   0         25.74         35.45         2.06 o                         
   1   5   0        160.49        113.90         2.76 o                         
   2   5   0        264.90        247.28         5.18 o                         
   3   5   0         64.88         63.96         1.78 o                         
   4   5   0        326.39        294.42         5.75 o                         
   5   5   0        833.87        804.34        14.07 o                         
   6   5   0          0.14         -0.33         0.45 o                         
   7   5   0         40.10         35.59         1.43 o                         
   8   5   0        195.32        230.65         6.30 o                         
   9   5   0          0.08         -0.18         0.52 o                         
  10   5   0          9.06          8.92         0.81 o                         
   0   6   0        177.15        160.83         5.16 o                         
   1   6   0        280.08        271.51         5.06 o                         
   2   6   0         90.60         88.53         2.37 o                         
   3   6   0        436.00        460.07         9.40 o                         
   4   6   0          5.09          5.06         0.63 o                         
   5   6   0         39.74         40.46         1.46 o                         
   6   6   0          0.94          1.66         0.54 o                         
   7   6   0          5.92          8.54         0.78 o                         
   8   6   0         36.80         35.97         1.90 o                         
   9   6   0          0.01         -0.46         0.46 o                         
  10   6   0          3.89          3.91         0.73 o                         
   1   7   0        516.80        517.25        11.15 o                         
   2   7   0        190.00        192.63         4.50 o                         
   3   7   0        119.10        112.84         2.69 o                         
   4   7   0        302.94        313.83         6.89 o                         
   5   7   0        424.97        442.60         9.49 o                         
   6   7   0         30.36         42.44         2.23 o                         
   7   7   0         35.12         33.60         1.44 o                         
   8   7   0         46.16         52.81         2.08 o                         
   9   7   0          0.86          1.74         0.61 o                         
   0   8   0         32.67         34.92         2.79 o                         
   1   8   0        497.09        527.62        11.62 o                         
   2   8   0        241.75        243.88         6.70 o                         
   3   8   0         17.23         12.50         1.06 o                         
   4   8   0          0.66          2.35         0.93 o                         
   5   8   0         20.42         24.51         1.55 o                         
   6   8   0         53.94         48.69         2.41 o                         
   7   8   0         54.18         60.63         2.55 o                         
   1   9   0         22.34         29.96         2.14 o                         
   2   9   0         93.43         66.54         4.32 o                         
   3   9   0        105.05        125.28         6.36 o                         
   4   9   0          1.65          1.34         0.77 o                         
   5   9   0          7.36          8.70         1.08 o                         
   6   9   0         28.02         29.06         1.79 o                         
   0  10   0         13.01         18.80         1.88 o                         
   1  10   0         60.56         49.10         2.81 o                         
   2  10   0         13.79         14.53         1.73 o                         
   3  10   0         11.16          6.13         1.16 o                         
 -12   1   1          0.26          0.34         0.74 o                         
 -11   1   1         73.76         70.43         5.35 o                         
 -10   1   1          1.60          1.96         0.71 o                         
  -9   1   1         40.71         34.20         1.74 o                         
  -8   1   1        471.49        518.75         9.99 o                         
  -7   1   1          3.26          2.26         0.53 o                         
  -6   1   1         26.35         42.82         1.11 o                         
  -5   1   1        273.53        254.79         4.85 o                         
  -4   1   1       3412.99       3230.21        73.55 o                         
  -3   1   1       4118.07       3944.95        80.92 o                         
  -2   1   1       8528.36       8672.23       589.21 o                         
  -1   1   1      18928.26      20196.69       964.10 o                         
   0   1   1       2189.27       2376.61       113.92 o                         
   1   1   1       6638.76       6258.49       423.84 o                         
   2   1   1      23776.57      23567.22      1594.67 o                         
   3   1   1       2301.75       2161.19        44.53 o                         
   4   1   1        393.49        398.63         9.44 o                         
   5   1   1        783.40        788.33        13.29 o                         
   6   1   1         73.38         37.91         1.08 o                         
   7   1   1          0.35          0.68         0.84 o                         
   8   1   1        168.50        164.79         6.23 o                         
   9   1   1        183.44        180.17         5.17 o                         
  10   1   1          6.53          5.05         0.83 o                         
  11   1   1         84.44         94.58         4.53 o                         
  12   1   1          2.61          3.40         0.83 o                         
 -11   2   1         14.07         17.14         1.27 o                         
 -10   2   1        172.13        198.74         6.48 o                         
  -9   2   1         13.16         13.00         1.28 o                         
  -8   2   1        104.95        110.82         2.66 o                         
  -7   2   1          2.21          1.62         0.49 o                         
  -6   2   1         50.06         31.63         1.06 o                         
  -5   2   1        580.71        513.04        10.43 o                         
  -4   2   1       1513.42       1341.46        30.95 o                         
  -3   2   1        935.00       1010.13        20.22 o                         
  -2   2   1       5972.13       5885.25       230.78 o                         
  -1   2   1       4067.48       3416.69        94.35 o                         
   0   2   1       4361.67       4245.80       287.64 o                         
   1   2   1        229.33        124.86         3.62 o                         
   2   2   1         13.54         21.30         1.33 o                         
   3   2   1       4131.52       3791.38        85.85 o                         
   4   2   1        217.34        243.54         6.63 o                         
   5   2   1        691.89        654.75        13.07 o                         
   6   2   1          4.65          5.71         0.54 o                         
   7   2   1         78.52         81.71         2.02 o                         
   8   2   1         13.53         10.53         0.80 o                         
   9   2   1        101.20        124.69         4.40 o                         
  10   2   1          6.10         11.46         0.95 o                         
  11   2   1          0.03         -0.27         0.61 o                         
 -11   3   1          0.87         -0.55         0.55 o                         
 -10   3   1         13.90         11.90         1.15 o                         
  -9   3   1        262.75        305.38         7.73 o                         
  -8   3   1          0.62          0.04         0.48 o                         
  -7   3   1          1.28         -0.28         0.43 o                         
  -6   3   1        200.81        186.53         3.51 o                         
  -5   3   1       1586.34       1660.06        28.01 o                         
  -4   3   1        130.99        155.21         3.74 o                         
  -3   3   1        910.60       1024.94        22.62 o                         
  -2   3   1       1283.59       1039.46        25.32 o                         
  -1   3   1       1152.79       1119.10        34.19 o                         
   0   3   1       1443.32       1219.91        33.97 o                         
   1   3   1       1973.36       1611.97        44.85 o                         
   2   3   1          7.94         31.62         1.08 o                         
   3   3   1        540.25        457.84        10.66 o                         
   4   3   1        949.79        834.97        17.82 o                         
   5   3   1        223.45        258.68         5.20 o                         
   6   3   1         86.31         70.64         1.70 o                         
   7   3   1         19.28         17.81         0.92 o                         
   8   3   1         34.54         40.79         1.46 o                         
   9   3   1         69.80         91.41         2.99 o                         
  10   3   1         19.82         25.96         1.40 o                         
  11   3   1          0.06         -0.23         0.55 o                         
 -11   4   1          4.26          4.60         0.86 o                         
 -10   4   1         34.25         37.19         1.62 o                         
  -9   4   1          0.09          0.35         2.56 o                         
  -8   4   1        113.86        125.45         3.11 o                         
  -7   4   1          0.61         -0.46         0.46 o                         
  -6   4   1        371.06        394.41         6.44 o                         
  -5   4   1        213.57        236.81         5.02 o                         
  -4   4   1          6.87         10.63         0.75 o                         
  -3   4   1       1674.72       1688.53        38.76 o                         
  -2   4   1         17.93          7.84         0.50 o                         
  -1   4   1        193.51        167.37         4.62 o                         
   0   4   1         46.27         29.34         1.11 o                         
   1   4   1        396.31        431.12        10.82 o                         
   2   4   1        873.39        846.47        20.86 o                         
   3   4   1        339.73        335.66         8.13 o                         
   4   4   1          3.84         12.13         1.21 o                         
   5   4   1         45.27         52.59         1.60 o                         
   6   4   1         49.16         49.88         1.39 o                         
   7   4   1        368.03        372.33         7.04 o                         
   8   4   1         72.47         78.93         2.26 o                         
   9   4   1         78.88         80.68         4.28 o                         
  10   4   1          4.03          3.78         0.63 o                         
  11   4   1          0.39          1.18         0.64 o                         
 -10   5   1         11.25          7.57         0.82 o                         
  -9   5   1         25.68         33.36         1.44 o                         
  -8   5   1         10.33         11.09         0.86 o                         
  -7   5   1         14.50         14.98         0.96 o                         
  -6   5   1         33.41         34.02         1.21 o                         
  -5   5   1        287.69        288.23         5.27 o                         
  -4   5   1        405.96        405.18         7.16 o                         
  -3   5   1          0.21          0.43         0.74 o                         
  -2   5   1        355.23        325.22         6.87 o                         
  -1   5   1         67.34         74.35         2.03 o                         
   0   5   1       1047.25        933.82        21.46 o                         
   1   5   1        526.61        575.98        13.04 o                         
   2   5   1          3.09          4.40         0.39 o                         
   3   5   1        333.62        335.31         6.31 o                         
   4   5   1        171.74        141.84         3.08 o                         
   5   5   1         56.41         69.93         1.90 o                         
   6   5   1          0.18         -0.63         0.63 o                         
   7   5   1        133.15        147.48         3.61 o                         
   8   5   1          0.21          0.77         0.81 o                         
   9   5   1         66.38         73.44         2.83 o                         
  10   5   1         20.80         20.69         1.90 o                         
 -10   6   1          0.81         -0.16         0.49 o                         
  -9   6   1         18.79         16.21         1.60 o                         
  -8   6   1          0.19          1.34         0.57 o                         
  -7   6   1         32.63         43.04         2.16 o                         
  -6   6   1        300.69        298.40         6.46 o                         
  -5   6   1          1.89          0.83         1.14 o                         
  -4   6   1        231.17        232.14         5.25 o                         
  -3   6   1       1568.05       1448.17        24.76 o                         
  -2   6   1        891.34        866.36        15.72 o                         
  -1   6   1         63.20         55.81         1.52 o                         
   0   6   1        205.53        198.62         3.93 o                         
   1   6   1          7.00          2.72         0.29 o                         
   2   6   1        136.96        131.58         3.08 o                         
   3   6   1        262.44        238.78         4.88 o                         
   4   6   1          2.88          3.07         0.54 o                         
   5   6   1         42.73         45.80         2.49 o                         
   6   6   1        219.53        231.40         5.05 o                         
   7   6   1        108.05        132.02         3.85 o                         
   8   6   1          0.02         -0.25         0.53 o                         
   9   6   1          0.34         -0.44         0.44 o                         
  10   6   1         65.53         47.49         3.22 o                         
  -9   7   1          7.43          5.06         0.62 o                         
  -8   7   1          4.33          1.60         0.56 o                         
  -7   7   1          3.70          3.50         0.63 o                         
  -6   7   1         14.76         10.21         0.90 o                         
  -5   7   1         14.28         10.31         0.82 o                         
  -4   7   1         19.30         20.52         1.20 o                         
  -3   7   1         44.57         40.85         1.47 o                         
  -2   7   1          8.48          9.96         0.72 o                         
  -1   7   1        214.30        212.52         4.79 o                         
   0   7   1         53.08         36.04         1.25 o                         
   1   7   1        514.51        531.29        12.35 o                         
   2   7   1        146.67        171.31         4.16 o                         
   3   7   1         26.03         22.14         1.18 o                         
   4   7   1          2.51          1.19         0.70 o                         
   5   7   1         60.79         66.71         2.09 o                         
   6   7   1         19.05         18.62         1.16 o                         
   7   7   1          0.36          0.65         0.58 o                         
   8   7   1          8.68          8.52         0.84 o                         
   9   7   1          0.28          0.02         0.65 o                         
  -7   8   1         20.43         18.90         1.30 o                         
  -6   8   1          0.68          0.03         0.57 o                         
  -5   8   1          0.24         -1.09         1.09 o                         
  -4   8   1         95.61         99.78         3.65 o                         
  -3   8   1          4.91          5.76         0.93 o                         
  -2   8   1        156.88        175.48         4.74 o                         
  -1   8   1        184.99        193.71         6.00 o                         
   0   8   1        176.86        192.87         6.36 o                         
   1   8   1         34.90         35.48         1.70 o                         
   2   8   1         17.80         16.35         1.12 o                         
   3   8   1         24.30         23.59         1.47 o                         
   4   8   1         47.14         49.08         2.25 o                         
   5   8   1          0.26         -0.55         0.67 o                         
   6   8   1          2.61          4.01         0.75 o                         
   7   8   1         27.14         25.63         1.53 o                         
  -6   9   1          2.35          2.03         0.65 o                         
  -5   9   1          2.72          2.07         0.66 o                         
  -4   9   1          2.58          1.94         0.87 o                         
  -3   9   1         11.46          8.19         1.13 o                         
  -2   9   1         24.99         19.62         1.68 o                         
  -1   9   1         19.44         21.37         1.97 o                         
   0   9   1        197.00        274.95         9.09 o                         
   1   9   1         40.56         43.09         2.29 o                         
   2   9   1         10.03          7.98         1.05 o                         
   3   9   1          0.51          0.19         0.72 o                         
   4   9   1         76.93         80.08         3.10 o                         
   5   9   1         14.15         15.04         1.18 o                         
   6   9   1         14.61         15.40         1.64 o                         
  -3  10   1          2.48          2.15         0.97 o                         
  -2  10   1         12.29          8.81         1.44 o                         
  -1  10   1         43.21         48.07         3.57 o                         
   0  10   1         65.68         69.49         3.11 o                         
   1  10   1          1.04          2.37         0.81 o                         
   2  10   1          1.44          1.03         0.95 o                         
   3  10   1          1.30          1.86         0.98 o                         
 -12   0   2          0.68          0.76         1.02 o                         
 -11   0   2          0.49         -0.78         0.78 o                         
 -10   0   2          8.55          5.60         1.17 o                         
  -9   0   2       1702.33       1769.26        87.67 o                         
  -8   0   2         71.30         75.28         7.30 o                         
  -7   0   2        270.66        271.65         6.46 o                         
  -6   0   2        690.42        557.30        12.05 o                         
  -5   0   2        145.63        109.60         3.57 o                         
  -4   0   2          0.41          4.77         6.89 o                         
  -3   0   2       8498.08       8255.37       563.66 o                         
  -2   0   2         75.17        186.75         5.68 o                         
  -1   0   2       2138.66       2241.65       153.75 o                         
   0   0   2       5430.04       5659.93       383.39 o                         
   1   0   2       1924.87       2312.02       158.62 o                         
   2   0   2       5892.13       6469.52       440.97 o                         
   3   0   2        699.95        489.67        15.86 o                         
   4   0   2       2197.72       1978.65        51.31 o                         
   5   0   2       2504.78       2941.85        71.04 o                         
   6   0   2         93.92         83.80         3.38 o                         
   7   0   2         71.16         64.18         3.47 o                         
   8   0   2         73.56         68.71         2.80 o                         
   9   0   2          5.18          3.04         0.98 o                         
  10   0   2         51.08         63.43         4.36 o                         
  11   0   2         12.66         13.63         1.93 o                         
  12   0   2          6.28          9.38         2.62 o                         
 -12   1   2         12.50         12.06         1.44 o                         
 -11   1   2          2.76          3.91         0.72 o                         
 -10   1   2          0.77          1.32         0.70 o                         
  -9   1   2         24.36         26.07         2.56 o                         
  -8   1   2         54.98         55.62         2.43 o                         
  -7   1   2        460.62        484.66         8.94 o                         
  -6   1   2       1150.58       1199.00        17.38 o                         
  -5   1   2          0.89         13.26         0.99 o                         
  -4   1   2         28.41         26.55         1.11 o                         
  -3   1   2       4452.83       4375.37        89.51 o                         
  -2   1   2      18516.42      18975.25      1284.55 o                         
  -1   1   2       1130.76        753.56        15.56 o                         
   0   1   2       2065.25       1978.68        66.90 o                         
   1   1   2        118.86        119.76         3.31 o                         
   2   1   2       4733.39       4890.40       192.54 o                         
   3   1   2       1871.66       1980.59        39.05 o                         
   4   1   2         55.24         39.00         1.40 o                         
   5   1   2         51.07         29.46         0.99 o                         
   6   1   2         13.39          9.88         0.86 o                         
   7   1   2         25.07         29.99         0.99 o                         
   8   1   2        550.13        572.79        13.22 o                         
   9   1   2          8.49          6.61         0.84 o                         
  10   1   2          0.87          0.18         0.63 o                         
  11   1   2          4.86          5.07         0.80 o                         
  12   1   2          8.04          5.94         1.06 o                         
 -11   2   2          0.00          0.52         0.65 o                         
 -10   2   2          5.60         10.58         0.91 o                         
  -9   2   2         74.55         72.14         2.89 o                         
  -8   2   2        110.74        109.45         2.52 o                         
  -7   2   2        199.89        209.13         3.79 o                         
  -6   2   2         46.02         55.53         1.47 o                         
  -5   2   2         17.74         13.48         0.96 o                         
  -4   2   2        319.99        338.20         8.97 o                         
  -3   2   2        233.86        157.96         3.76 o                         
  -2   2   2      14313.77      15405.69       601.18 o                         
  -1   2   2        734.25        797.46        16.48 o                         
   0   2   2        336.54        248.12         5.84 o                         
   1   2   2        264.82        322.34         8.19 o                         
   2   2   2        442.21        505.92        11.89 o                         
   3   2   2       1465.44       1561.87        33.67 o                         
   4   2   2       2998.07       2778.04        67.10 o                         
   5   2   2         20.98         17.03         0.88 o                         
   6   2   2        602.86        631.51        10.37 o                         
   7   2   2          2.02          3.27         0.53 o                         
   8   2   2         29.56         33.19         1.48 o                         
   9   2   2        165.28        157.46         7.01 o                         
  10   2   2         11.43         12.63         1.07 o                         
  11   2   2          1.40          1.02         0.59 o                         
 -11   3   2         35.32         29.40         1.51 o                         
 -10   3   2          6.30          6.28         0.84 o                         
  -9   3   2        122.18        135.53         4.35 o                         
  -8   3   2          0.76         -0.37         0.75 o                         
  -7   3   2          0.01         -0.06         0.41 o                         
  -6   3   2        109.90        107.16         2.47 o                         
  -5   3   2       1014.06       1017.62        18.04 o                         
  -4   3   2        329.70        385.51         8.29 o                         
  -3   3   2       3126.49       2880.61        61.99 o                         
  -2   3   2        865.62        846.29        20.67 o                         
  -1   3   2        791.87        769.94        16.71 o                         
   0   3   2        302.17        242.70         6.21 o                         
   1   3   2       1159.03        770.46        21.63 o                         
   2   3   2       1917.19       1971.05        42.25 o                         
   3   3   2        904.25        860.14        19.78 o                         
   4   3   2         49.31         39.30         1.72 o                         
   5   3   2        288.97        227.79         4.38 o                         
   6   3   2         52.12         61.59         1.55 o                         
   7   3   2          7.59          7.93         0.70 o                         
   8   3   2         24.94         33.26         1.32 o                         
   9   3   2         24.22         20.46         1.13 o                         
  10   3   2         45.42         46.65         1.96 o                         
  11   3   2         23.52         27.28         1.77 o                         
 -11   4   2          1.51          2.01         0.75 o                         
 -10   4   2         10.41          6.26         0.71 o                         
  -9   4   2         33.44         36.56         2.36 o                         
  -8   4   2         42.93         54.16         1.69 o                         
  -7   4   2         76.84         71.43         1.84 o                         
  -6   4   2          2.43          3.39         0.53 o                         
  -5   4   2        293.10        305.09         5.81 o                         
  -4   4   2       1526.16       1425.02        25.19 o                         
  -3   4   2        484.69        464.02        10.31 o                         
  -2   4   2         14.81          4.91         0.72 o                         
  -1   4   2        277.42        357.53         8.90 o                         
   0   4   2        888.22        698.45        19.71 o                         
   1   4   2         10.66         17.72         0.92 o                         
   2   4   2       5701.70       5214.87       117.40 o                         
   3   4   2          0.26          1.07         1.53 o                         
   4   4   2        305.63        254.73         5.30 o                         
   5   4   2        211.96        202.25         4.22 o                         
   6   4   2       1193.65       1197.96        18.99 o                         
   7   4   2          6.49          4.16         0.60 o                         
   8   4   2          1.36          3.02         1.26 o                         
   9   4   2          8.92         13.29         1.75 o                         
  10   4   2          2.62          3.20         0.62 o                         
  11   4   2         33.67         31.32         2.45 o                         
 -10   5   2         27.45         31.81         1.83 o                         
  -9   5   2         60.27         52.46         3.04 o                         
  -8   5   2          6.63          5.28         0.71 o                         
  -7   5   2         50.77         63.82         1.98 o                         
  -6   5   2         56.42         55.85         1.63 o                         
  -5   5   2         18.00         14.26         0.83 o                         
  -4   5   2        224.28        211.28         4.12 o                         
  -3   5   2         42.82         29.69         1.05 o                         
  -2   5   2        119.18        105.91         2.59 o                         
  -1   5   2       3946.33       3580.33        70.24 o                         
   0   5   2          7.06         13.92         0.72 o                         
   1   5   2         58.94         49.12         1.67 o                         
   2   5   2        101.90        121.25         2.59 o                         
   3   5   2        422.02        382.74         7.62 o                         
   4   5   2         80.00         79.35         1.91 o                         
   5   5   2        152.95        152.97         3.33 o                         
   6   5   2         75.82         69.08         1.95 o                         
   7   5   2         10.04          8.86         0.76 o                         
   8   5   2        111.35        132.24         4.85 o                         
   9   5   2        118.79        131.45         3.85 o                         
  10   5   2          6.91          5.14         0.72 o                         
 -10   6   2          2.39          1.69         0.56 o                         
  -9   6   2          0.01         -0.49         0.49 o                         
  -8   6   2         14.62         16.61         1.05 o                         
  -7   6   2          3.77          1.92         0.71 o                         
  -6   6   2         94.71         93.50         2.56 o                         
  -5   6   2         99.12        112.62         3.07 o                         
  -4   6   2          1.35          1.23         0.50 o                         
  -3   6   2          0.45          0.35         0.48 o                         
  -2   6   2         42.35         43.33         1.51 o                         
  -1   6   2        169.10        180.14         3.58 o                         
   0   6   2          5.55          3.27         0.40 o                         
   1   6   2         12.04         14.88         0.94 o                         
   2   6   2         82.80         85.42         2.09 o                         
   3   6   2         13.88         11.27         0.78 o                         
   4   6   2          0.50         -0.49         0.49 o                         
   5   6   2         41.60         44.57         1.50 o                         
   6   6   2         38.15         39.04         1.57 o                         
   7   6   2         11.21         14.69         1.14 o                         
   8   6   2          2.67          2.06         0.59 o                         
   9   6   2          5.38          3.35         0.60 o                         
  -9   7   2         12.60          7.29         0.74 o                         
  -8   7   2         33.86         32.36         1.50 o                         
  -7   7   2          2.48          1.71         0.54 o                         
  -6   7   2          7.07          5.99         0.77 o                         
  -5   7   2        271.27        286.54         6.32 o                         
  -4   7   2        202.22        183.27         4.60 o                         
  -3   7   2        286.08        290.63         6.88 o                         
  -2   7   2        386.81        385.80         7.57 o                         
  -1   7   2        699.82        693.52        13.25 o                         
   0   7   2         24.51         22.98         1.19 o                         
   1   7   2         55.63         63.02         2.56 o                         
   2   7   2        115.92        110.95         3.08 o                         
   3   7   2         14.64         11.18         0.80 o                         
   4   7   2          3.76          1.55         0.79 o                         
   5   7   2         10.37         11.79         0.89 o                         
   6   7   2          8.92          8.61         0.90 o                         
   7   7   2         11.38          9.04         0.79 o                         
   8   7   2          6.53          7.72         0.74 o                         
   9   7   2          7.37          6.55         1.15 o                         
  -7   8   2         87.88         75.73         3.22 o                         
  -6   8   2         12.11         11.41         1.06 o                         
  -5   8   2          0.75         -0.17         0.71 o                         
  -4   8   2         17.69         21.86         1.47 o                         
  -3   8   2         43.03         49.05         2.22 o                         
  -2   8   2        253.53        264.10         6.58 o                         
  -1   8   2         16.91         20.18         1.78 o                         
   0   8   2         59.64         70.83         2.83 o                         
   1   8   2         25.77         29.93         1.62 o                         
   2   8   2         71.17         70.68         2.29 o                         
   3   8   2          0.61         -0.07         0.61 o                         
   4   8   2         10.32         12.39         1.10 o                         
   5   8   2          0.53         -0.26         0.60 o                         
   6   8   2          3.57          1.78         0.69 o                         
   7   8   2         11.47         12.32         1.54 o                         
  -6   9   2          0.25         -0.48         0.48 o                         
  -5   9   2          0.02         -0.55         0.55 o                         
  -4   9   2          0.26         -0.09         0.93 o                         
  -3   9   2          2.74          0.94         0.80 o                         
  -2   9   2         52.71         53.18         3.23 o                         
  -1   9   2          0.23         -0.34         0.81 o                         
   0   9   2         50.28         57.73         2.79 o                         
   1   9   2        126.12        136.57         5.64 o                         
   2   9   2          0.93          0.12         0.72 o                         
   3   9   2         25.43         29.65         2.47 o                         
   4   9   2          3.43          2.75         0.98 o                         
   5   9   2          1.09          1.35         0.64 o                         
   6   9   2          3.25          3.90         0.65 o                         
  -3  10   2          7.73          6.10         1.63 o                         
  -2  10   2          5.55          4.29         1.12 o                         
  -1  10   2          1.61          2.59         0.97 o                         
   0  10   2          8.21          7.56         1.13 o                         
   1  10   2         16.69         10.08         1.97 o                         
   2  10   2          1.79          1.89         0.96 o                         
   3  10   2         16.92         11.21         2.65 o                         
 -12   1   3          9.33          8.83         1.39 o                         
 -11   1   3          2.11          0.45         0.60 o                         
 -10   1   3          5.99          4.41         0.77 o                         
  -9   1   3         21.04         23.40         5.30 o                         
  -8   1   3         27.88         33.66         1.74 o                         
  -7   1   3        258.45        240.48         4.03 o                         
  -6   1   3         53.70         58.06         1.27 o                         
  -5   1   3        425.72        480.11         8.65 o                         
  -4   1   3        136.69         70.25         2.00 o                         
  -3   1   3       3208.15       2839.54        53.73 o                         
  -2   1   3       1050.31       1076.89        22.49 o                         
  -1   1   3        310.77        322.84         7.50 o                         
   0   1   3      15893.60      17052.95      1152.11 o                         
   1   1   3      16158.19      17109.78       818.15 o                         
   2   1   3       4887.15       4422.01       174.41 o                         
   3   1   3        302.61        300.11         5.52 o                         
   4   1   3        588.84        614.83        14.56 o                         
   5   1   3        524.31        590.26        10.77 o                         
   6   1   3       1603.52       1642.26        24.98 o                         
   7   1   3         30.12         32.61         1.12 o                         
   8   1   3        344.02        355.79         7.64 o                         
   9   1   3        175.93        185.39         4.49 o                         
  10   1   3         10.51         12.50         1.09 o                         
  11   1   3         15.51         18.20         1.49 o                         
  12   1   3          0.53          0.16         0.60 o                         
 -11   2   3          9.20          8.76         0.97 o                         
 -10   2   3        135.37        147.38         5.83 o                         
  -9   2   3         34.09         31.97         1.75 o                         
  -8   2   3         32.76         35.88         1.25 o                         
  -7   2   3         35.52         44.15         1.32 o                         
  -6   2   3        148.09        133.63         2.89 o                         
  -5   2   3         43.10         67.40         1.93 o                         
  -4   2   3       1175.53       1198.88        27.91 o                         
  -3   2   3        828.43        648.31        13.95 o                         
  -2   2   3        456.98        594.18        11.99 o                         
  -1   2   3        190.27        109.04         2.87 o                         
   0   2   3      11271.46      12324.20       589.30 o                         
   1   2   3        977.97        775.87        20.13 o                         
   2   2   3       1262.64       1298.75        27.94 o                         
   3   2   3       1472.35       1150.49        27.80 o                         
   4   2   3        192.66        215.96         6.12 o                         
   5   2   3         40.14         31.74         1.21 o                         
   6   2   3        650.60        721.57        11.48 o                         
   7   2   3        647.60        645.63        10.49 o                         
   8   2   3         41.01         43.05         1.57 o                         
   9   2   3        139.61        167.14         4.28 o                         
  10   2   3         19.34         24.85         1.48 o                         
  11   2   3         17.63         14.31         1.02 o                         
 -11   3   3         42.46         36.77         3.17 o                         
 -10   3   3         16.19         19.31         1.17 o                         
  -9   3   3         61.12         72.05         2.90 o                         
  -8   3   3         41.90         42.95         1.95 o                         
  -7   3   3         43.84         43.84         1.38 o                         
  -6   3   3          1.68          1.51         0.48 o                         
  -5   3   3        233.15        215.41         4.24 o                         
  -4   3   3       1496.53       1611.23        32.23 o                         
  -3   3   3        966.93        962.47        22.35 o                         
  -2   3   3       3216.10       2875.84        61.70 o                         
  -1   3   3         61.71         54.08         1.50 o                         
   0   3   3         46.57         57.89         2.11 o                         
   1   3   3        150.34         98.57         2.88 o                         
   2   3   3        167.60         94.16         3.24 o                         
   3   3   3         39.60         24.47         1.62 o                         
   4   3   3       1058.84       1007.69        21.29 o                         
   5   3   3        518.84        515.48         9.54 o                         
   6   3   3        319.00        366.91         6.29 o                         
   7   3   3        221.05        235.13         4.63 o                         
   8   3   3        352.22        401.63         9.01 o                         
   9   3   3          6.02          4.03         0.63 o                         
  10   3   3          1.61          0.36         0.54 o                         
  11   3   3         22.34         21.31         1.29 o                         
 -11   4   3          2.86          2.15         0.73 o                         
 -10   4   3         51.44         46.71         2.64 o                         
  -9   4   3          0.54          1.73         0.86 o                         
  -8   4   3         27.25         29.42         1.38 o                         
  -7   4   3         91.37        101.83         2.59 o                         
  -6   4   3        232.76        245.35         4.32 o                         
  -5   4   3        235.00        254.52         4.69 o                         
  -4   4   3        333.62        344.55         6.79 o                         
  -3   4   3        146.04        105.08         3.71 o                         
  -2   4   3         27.02         17.34         0.99 o                         
  -1   4   3         89.24         89.80         2.71 o                         
   0   4   3        498.01        441.02        14.09 o                         
   1   4   3        102.21         79.25         2.87 o                         
   2   4   3        600.22        574.42        12.88 o                         
   3   4   3        152.47        142.12         3.71 o                         
   4   4   3         46.66         51.07         1.74 o                         
   5   4   3         54.56         48.34         1.38 o                         
   6   4   3        407.19        420.74         7.37 o                         
   7   4   3         24.29         22.96         1.05 o                         
   8   4   3         14.09          8.86         0.90 o                         
   9   4   3         17.21         16.05         1.20 o                         
  10   4   3        102.98         99.70         4.33 o                         
  11   4   3         23.07         19.32         1.57 o                         
 -10   5   3          0.11         -0.09         0.47 o                         
  -9   5   3         15.81         13.94         0.91 o                         
  -8   5   3          1.74          0.69         0.71 o                         
  -7   5   3          7.29          5.74         0.85 o                         
  -6   5   3         49.83         43.03         1.35 o                         
  -5   5   3        206.75        195.14         3.84 o                         
  -4   5   3          4.47          5.98         0.84 o                         
  -3   5   3          1.80          3.08         0.58 o                         
  -2   5   3        900.31        787.76        17.12 o                         
  -1   5   3        494.25        402.97         8.95 o                         
   0   5   3        373.52        445.93        10.58 o                         
   1   5   3        380.49        376.82         9.88 o                         
   2   5   3        150.39        146.09         3.15 o                         
   3   5   3         13.82          9.97         0.66 o                         
   4   5   3         30.61         24.88         1.05 o                         
   5   5   3         87.27         94.32         2.28 o                         
   6   5   3        349.15        341.66         6.74 o                         
   7   5   3        133.55        128.81         3.26 o                         
   8   5   3         40.81         53.23         1.71 o                         
   9   5   3          1.48          0.54         0.51 o                         
  10   5   3         60.46         50.31         2.89 o                         
 -10   6   3          0.05         -1.47         1.47 o                         
  -9   6   3         36.40         37.94         1.98 o                         
  -8   6   3         37.17         53.91         2.93 o                         
  -7   6   3         35.00         34.11         1.82 o                         
  -6   6   3         41.97         40.37         1.44 o                         
  -5   6   3        240.59        256.92         5.10 o                         
  -4   6   3        167.00        162.24         3.59 o                         
  -3   6   3        321.99        293.10         6.05 o                         
  -2   6   3        454.84        439.62         8.46 o                         
  -1   6   3          7.18          6.97         0.55 o                         
   0   6   3        561.48        582.71        10.23 o                         
   1   6   3        783.14        683.26        12.73 o                         
   2   6   3        391.10        381.23         7.88 o                         
   3   6   3         31.52         29.03         1.17 o                         
   4   6   3        179.73        166.94         3.87 o                         
   5   6   3        431.27        432.35         8.28 o                         
   6   6   3         61.03         57.85         2.12 o                         
   7   6   3          9.59         10.26         0.83 o                         
   8   6   3          5.07          3.50         0.64 o                         
   9   6   3          7.23          4.91         0.68 o                         
  -9   7   3          7.67          6.35         0.71 o                         
  -8   7   3          4.48          1.79         0.51 o                         
  -7   7   3         19.72         27.73         1.49 o                         
  -6   7   3          1.57          1.29         0.61 o                         
  -5   7   3         29.11         26.15         1.30 o                         
  -4   7   3         45.26         51.52         1.95 o                         
  -3   7   3         88.60         83.11         2.57 o                         
  -2   7   3          9.17          9.96         0.78 o                         
  -1   7   3          0.52         -0.42         0.52 o                         
   0   7   3          3.10          4.43         0.78 o                         
   1   7   3          0.05         -0.54         0.54 o                         
   2   7   3        595.65        633.93        13.32 o                         
   3   7   3          9.83          9.96         0.95 o                         
   4   7   3         81.61         76.22         2.79 o                         
   5   7   3         74.69         76.35         2.21 o                         
   6   7   3         52.00         60.05         2.36 o                         
   7   7   3          0.41          0.02         0.49 o                         
   8   7   3         10.23         10.37         0.79 o                         
   9   7   3          0.14          0.02         0.43 o                         
  -7   8   3         17.15         19.49         1.25 o                         
  -6   8   3         62.88         61.30         3.55 o                         
  -5   8   3         16.59         19.89         1.35 o                         
  -4   8   3          3.80          1.97         0.74 o                         
  -3   8   3         33.51         34.37         1.75 o                         
  -2   8   3         16.46         14.40         1.12 o                         
  -1   8   3        260.00        291.85         8.81 o                         
   0   8   3        352.11        376.21         9.93 o                         
   1   8   3        240.85        247.05         9.95 o                         
   2   8   3         79.21         89.75         2.82 o                         
   3   8   3        228.82        223.17         5.94 o                         
   4   8   3          5.88          6.88         0.99 o                         
   5   8   3         25.55         29.41         1.62 o                         
   6   8   3          0.49         -0.12         0.50 o                         
   7   8   3          1.19         -0.16         0.48 o                         
  -6   9   3         10.58          5.45         0.81 o                         
  -5   9   3         13.48         10.98         1.06 o                         
  -4   9   3         65.17         57.88         2.81 o                         
  -3   9   3          2.58          3.59         0.97 o                         
  -2   9   3         18.12         24.96         2.28 o                         
  -1   9   3        227.18        292.91        11.52 o                         
   0   9   3          8.74          7.11         1.14 o                         
   1   9   3         22.71         24.62         2.04 o                         
   2   9   3          1.55          2.47         0.80 o                         
   3   9   3          0.67          0.66         0.80 o                         
   4   9   3         26.45         30.95         1.72 o                         
   5   9   3          0.59         -0.51         0.56 o                         
   6   9   3         11.03         11.51         1.09 o                         
  -3  10   3          1.61          1.85         1.04 o                         
  -2  10   3          6.83          7.47         1.47 o                         
  -1  10   3         67.68         73.26         4.02 o                         
   0  10   3        102.91        103.80         4.21 o                         
   1  10   3          0.22          1.00         0.78 o                         
   2  10   3          8.40          7.26         1.31 o                         
   3  10   3         45.20         21.15         4.61 o                         
 -12   0   4          0.26          0.35         0.88 o                         
 -11   0   4         13.77         16.94         2.49 o                         
 -10   0   4         10.87         15.76         1.61 o                         
  -9   0   4        107.06        140.00         5.89 o                         
  -8   0   4        102.07        116.83         5.45 o                         
  -7   0   4        298.66        285.63         6.60 o                         
  -6   0   4        164.61        180.59         4.13 o                         
  -5   0   4        118.04        179.35         4.98 o                         
  -4   0   4        982.81        904.79        24.01 o                         
  -3   0   4        197.48        148.45         4.16 o                         
  -2   0   4       3689.50       2871.80       205.55 o                         
  -1   0   4       5238.15       5206.47       355.01 o                         
   0   0   4      14069.32      16911.33      1144.08 o                         
   1   0   4       1956.20       2148.22       104.13 o                         
   2   0   4      25064.05      25764.58      1742.97 o                         
   3   0   4       5626.52       6058.85       292.22 o                         
   4   0   4       1997.62       2264.96        63.36 o                         
   5   0   4       1018.87       1127.19        26.45 o                         
   6   0   4       1818.12       1809.84        35.31 o                         
   7   0   4        854.42        941.28        23.35 o                         
   8   0   4       1098.37       1144.89        27.48 o                         
   9   0   4         48.03         42.85         3.18 o                         
  10   0   4         16.84          9.63         1.28 o                         
  11   0   4         13.59         16.43         2.18 o                         
  12   0   4         57.57         33.86         2.95 o                         
 -12   1   4          5.29          7.60         2.72 o                         
 -11   1   4          2.21          0.93         0.65 o                         
 -10   1   4         47.97         55.25         2.43 o                         
  -9   1   4         86.62         91.20         3.18 o                         
  -8   1   4        261.52        261.28         5.84 o                         
  -7   1   4        470.62        489.97         7.94 o                         
  -6   1   4          6.20         15.28         0.80 o                         
  -5   1   4          7.35          1.18         0.74 o                         
  -4   1   4        148.35        165.47         4.11 o                         
  -3   1   4         27.37         21.11         0.84 o                         
  -2   1   4       5194.58       5509.72       187.29 o                         
  -1   1   4      11962.96      10842.11       519.97 o                         
   0   1   4         96.77         54.96         1.79 o                         
   1   1   4       6222.71       6077.30       292.53 o                         
   2   1   4       8652.54       9060.97       435.74 o                         
   3   1   4        288.78        181.96         3.64 o                         
   4   1   4        236.51        313.59         7.02 o                         
   5   1   4       1940.98       2032.73        37.63 o                         
   6   1   4         74.98         86.09         1.92 o                         
   7   1   4          1.17          1.50         0.91 o                         
   8   1   4         17.43         17.07         0.99 o                         
   9   1   4         46.21         54.79         2.03 o                         
  10   1   4          6.41          4.51         0.79 o                         
  11   1   4         15.93         16.19         1.26 o                         
  12   1   4          1.27          1.00         0.76 o                         
 -11   2   4         73.95         94.01         4.07 o                         
 -10   2   4         17.83         15.88         1.14 o                         
  -9   2   4          2.65          1.28         1.43 o                         
  -8   2   4        219.37        236.32         4.68 o                         
  -7   2   4          1.26          1.42         0.56 o                         
  -6   2   4        111.15        113.23         2.38 o                         
  -5   2   4          3.85          4.44         0.54 o                         
  -4   2   4         91.05        105.14         2.87 o                         
  -3   2   4        127.82         99.80         2.86 o                         
  -2   2   4        186.32        140.59         3.59 o                         
  -1   2   4          6.21          7.52         1.18 o                         
   0   2   4      22297.79      24744.02      1670.98 o                         
   1   2   4       3337.13       3603.85        92.28 o                         
   2   2   4       1881.09       1852.97        36.55 o                         
   3   2   4         31.63         48.11         1.92 o                         
   4   2   4       1252.19       1295.19        39.90 o                         
   5   2   4         98.27        125.77         3.23 o                         
   6   2   4        439.83        467.39         7.86 o                         
   7   2   4        197.73        209.22         4.27 o                         
   8   2   4        402.92        441.57         8.95 o                         
   9   2   4        159.50        171.26         8.43 o                         
  10   2   4          5.39          5.29         0.85 o                         
  11   2   4         12.34          9.92         1.11 o                         
 -11   3   4          9.63          8.18         1.33 o                         
 -10   3   4         83.71         91.52         3.57 o                         
  -9   3   4          0.33          0.59         0.78 o                         
  -8   3   4        212.28        249.43         5.63 o                         
  -7   3   4         14.55         12.40         0.84 o                         
  -6   3   4          5.99          2.67         0.71 o                         
  -5   3   4        392.02        385.99         7.86 o                         
  -4   3   4       2109.02       1973.63        39.33 o                         
  -3   3   4         17.90         43.93         1.59 o                         
  -2   3   4        522.93        550.15        13.08 o                         
  -1   3   4       2984.72       2859.42        64.41 o                         
   0   3   4         60.96         74.47         1.98 o                         
   1   3   4       2735.79       2393.96        54.03 o                         
   2   3   4        960.23        898.36        23.56 o                         
   3   3   4         74.18         73.10         2.04 o                         
   4   3   4        179.56        180.45         4.63 o                         
   5   3   4        672.39        637.99        11.33 o                         
   6   3   4         10.80         14.21         0.81 o                         
   7   3   4        451.65        480.70         9.01 o                         
   8   3   4         26.36         28.97         1.55 o                         
   9   3   4         25.03         27.34         1.75 o                         
  10   3   4         22.77         22.26         1.56 o                         
  11   3   4         21.27         21.36         1.47 o                         
 -11   4   4          0.58         -0.57         0.57 o                         
 -10   4   4          9.07         13.77         0.94 o                         
  -9   4   4         74.82         89.38         4.72 o                         
  -8   4   4          8.46          9.51         0.81 o                         
  -7   4   4        329.36        351.84         6.90 o                         
  -6   4   4          2.05          1.49         0.46 o                         
  -5   4   4        779.59        807.53        13.08 o                         
  -4   4   4        352.21        314.23         6.12 o                         
  -3   4   4       1475.32       1408.08        29.48 o                         
  -2   4   4        101.54         93.00         2.30 o                         
  -1   4   4          2.76          6.45         0.48 o                         
   0   4   4       1116.24        898.36        21.85 o                         
   1   4   4        260.58        266.13         6.56 o                         
   2   4   4          1.06          1.33         0.69 o                         
   3   4   4          6.09          8.84         2.25 o                         
   4   4   4         71.58         39.01         1.39 o                         
   5   4   4          2.57          1.76         0.49 o                         
   6   4   4        294.23        288.14         5.50 o                         
   7   4   4         39.12         32.84         1.27 o                         
   8   4   4         56.19         48.93         2.25 o                         
   9   4   4         26.44         34.72         1.74 o                         
  10   4   4         86.05         75.76         2.83 o                         
  11   4   4          7.38          4.20         0.77 o                         
 -10   5   4         48.04         49.34         2.52 o                         
  -9   5   4          0.09         -0.45         0.45 o                         
  -8   5   4         10.77         10.42         0.98 o                         
  -7   5   4         35.78         39.12         1.33 o                         
  -6   5   4        553.16        580.95        10.63 o                         
  -5   5   4        443.42        479.40         8.39 o                         
  -4   5   4         18.66         20.61         0.99 o                         
  -3   5   4        709.19        646.10        12.18 o                         
  -2   5   4        725.83        680.04        14.11 o                         
  -1   5   4        384.97        388.43         7.98 o                         
   0   5   4         45.15         30.31         1.14 o                         
   1   5   4       1072.99       1220.63        23.59 o                         
   2   5   4        664.40        666.26        12.49 o                         
   3   5   4        789.86        733.56        14.33 o                         
   4   5   4         87.84         84.87         2.19 o                         
   5   5   4         62.28         60.87         1.73 o                         
   6   5   4        220.79        224.18         5.95 o                         
   7   5   4        296.19        291.91         7.35 o                         
   8   5   4         35.62         33.13         1.25 o                         
   9   5   4         46.55         55.29         1.79 o                         
  10   5   4          0.02         -0.10         0.50 o                         
  -9   6   4          6.26          4.76         0.67 o                         
  -8   6   4          4.91          4.36         0.70 o                         
  -7   6   4          9.23          5.92         0.75 o                         
  -6   6   4          0.10         -0.62         0.62 o                         
  -5   6   4         12.16         12.07         1.36 o                         
  -4   6   4          1.52          2.64         0.57 o                         
  -3   6   4          3.84          4.15         0.59 o                         
  -2   6   4         23.34         21.88         0.98 o                         
  -1   6   4          2.49          2.32         0.51 o                         
   0   6   4        167.16        169.16         3.66 o                         
   1   6   4         14.07         18.00         0.74 o                         
   2   6   4         31.60         32.65         1.24 o                         
   3   6   4        413.03        445.48         9.27 o                         
   4   6   4          0.01          0.27         0.79 o                         
   5   6   4        336.98        350.99         7.02 o                         
   6   6   4          0.65          0.31         0.59 o                         
   7   6   4         12.10         10.31         0.96 o                         
   8   6   4          0.16         -0.03         0.52 o                         
   9   6   4          2.59          2.31         0.55 o                         
  -9   7   4          3.01          2.06         0.54 o                         
  -8   7   4          4.84          3.32         0.56 o                         
  -7   7   4         24.20         29.30         1.35 o                         
  -6   7   4         88.88        102.68         2.84 o                         
  -5   7   4         30.85         27.12         1.23 o                         
  -4   7   4         60.40         67.15         2.06 o                         
  -3   7   4       1042.63       1102.54        25.22 o                         
  -2   7   4        224.95        219.93         4.95 o                         
  -1   7   4         64.90         62.86         1.86 o                         
   0   7   4          4.95          6.13         0.70 o                         
   1   7   4         41.02         42.52         1.65 o                         
   2   7   4         42.10         48.48         1.86 o                         
   3   7   4         65.99         71.15         2.37 o                         
   4   7   4         81.44         83.42         2.43 o                         
   5   7   4        100.54         89.31         2.68 o                         
   6   7   4        160.80        182.12         5.50 o                         
   7   7   4        111.42        124.10         3.52 o                         
   8   7   4          3.50          2.53         0.67 o                         
  -7   8   4         17.54         23.69         1.32 o                         
  -6   8   4         22.54         30.59         1.46 o                         
  -5   8   4          0.19         -0.28         0.60 o                         
  -4   8   4         36.09         40.42         2.06 o                         
  -3   8   4          1.59          1.96         0.70 o                         
  -2   8   4         31.41         37.24         1.90 o                         
  -1   8   4        148.34        150.18         4.68 o                         
   0   8   4        472.15        506.99        21.11 o                         
   1   8   4        215.46        227.06         6.17 o                         
   2   8   4         23.89         22.79         1.35 o                         
   3   8   4         33.52         29.34         1.45 o                         
   4   8   4         58.56         64.93         3.07 o                         
   5   8   4         28.54         29.30         1.58 o                         
   6   8   4         11.48         13.53         1.14 o                         
   7   8   4          1.73          0.64         0.61 o                         
  -6   9   4          9.27          6.20         0.97 o                         
  -5   9   4        103.54         70.84         4.35 o                         
  -4   9   4          6.76         10.59         1.09 o                         
  -3   9   4        133.41         76.32         4.44 o                         
  -2   9   4         62.02         53.85         3.41 o                         
  -1   9   4         19.94         22.92         2.04 o                         
   0   9   4          3.45          1.73         0.88 o                         
   1   9   4         54.12         65.96         2.52 o                         
   2   9   4         68.05         62.46         2.45 o                         
   3   9   4         13.04         13.46         1.20 o                         
   4   9   4         34.59         38.21         2.26 o                         
   5   9   4         79.42         84.76         5.64 o                         
   6   9   4          3.75          4.58         0.78 o                         
  -3  10   4          2.08          0.66         0.94 o                         
  -2  10   4         18.02         19.44         2.14 o                         
  -1  10   4         79.32         84.24         5.63 o                         
   0  10   4         12.85         13.16         1.84 o                         
   1  10   4         57.68         30.85         2.86 o                         
   2  10   4         13.83         13.84         2.11 o                         
   3  10   4         10.56          7.06         1.14 o                         
 -12   1   5          1.44          1.16         1.06 o                         
 -11   1   5          4.43          2.55         0.71 o                         
 -10   1   5          3.73          4.02         0.76 o                         
  -9   1   5        284.91        321.24         8.16 o                         
  -8   1   5         14.61         14.87         1.72 o                         
  -7   1   5          1.45          0.70         0.44 o                         
  -6   1   5          8.64          7.35         1.06 o                         
  -5   1   5        705.20        617.38        10.35 o                         
  -4   1   5        123.29        163.33         3.95 o                         
  -3   1   5       1319.82       1150.98        22.18 o                         
  -2   1   5         28.37         50.39         1.54 o                         
  -1   1   5       5622.91       5526.69       266.94 o                         
   0   1   5        663.62        533.28        15.40 o                         
   1   1   5       5319.69       4660.18       199.18 o                         
   2   1   5       4106.14       4043.07        91.54 o                         
   3   1   5        215.15        236.04         5.46 o                         
   4   1   5       2923.07       2935.21        60.48 o                         
   5   1   5        198.68        173.51         3.77 o                         
   6   1   5         29.03         26.22         0.91 o                         
   7   1   5         17.33         15.74         1.03 o                         
   8   1   5          8.08          6.75         0.79 o                         
   9   1   5         73.27         88.20         2.98 o                         
  10   1   5         34.00         39.60         2.27 o                         
  11   1   5          3.00          2.19         0.68 o                         
 -11   2   5          0.88          0.51         0.68 o                         
 -10   2   5          0.15          0.35         0.64 o                         
  -9   2   5         37.91         43.29         1.69 o                         
  -8   2   5        173.74        190.81         4.09 o                         
  -7   2   5        100.20         98.69         2.52 o                         
  -6   2   5        460.12        423.32         7.06 o                         
  -5   2   5          0.09          3.78         0.81 o                         
  -4   2   5        307.49        296.73         6.93 o                         
  -3   2   5       6753.77       6545.19       221.90 o                         
  -2   2   5       6266.32       5491.94       226.10 o                         
  -1   2   5         22.41         59.77         2.19 o                         
   0   2   5      10217.87      10156.08       924.18 o                         
   1   2   5      21170.04      22101.22      1493.76 o                         
   2   2   5        326.52        369.44         8.02 o                         
   3   2   5        505.73        367.84         8.63 o                         
   4   2   5         44.04         54.26         2.20 o                         
   5   2   5        394.90        342.43         6.38 o                         
   6   2   5        361.44        345.27         6.24 o                         
   7   2   5         51.50         41.29         1.37 o                         
   8   2   5         88.65         90.14         2.25 o                         
   9   2   5          0.14          0.26         0.93 o                         
  10   2   5         36.88         41.36         1.77 o                         
  11   2   5          2.41          2.41         0.64 o                         
 -11   3   5         56.56         55.17         2.42 o                         
 -10   3   5          0.25          2.82         0.67 o                         
  -9   3   5        127.34        129.45         4.26 o                         
  -8   3   5         21.33         23.46         1.07 o                         
  -7   3   5        378.09        401.76         7.47 o                         
  -6   3   5         38.13         41.53         1.24 o                         
  -5   3   5        101.33         85.56         2.03 o                         
  -4   3   5        528.48        481.79        10.26 o                         
  -3   3   5         45.79         46.82         1.43 o                         
  -2   3   5        111.98         77.56         2.02 o                         
  -1   3   5       1981.76       1785.96        45.81 o                         
   0   3   5        216.30        227.51         5.62 o                         
   1   3   5         15.52          7.74         1.76 o                         
   2   3   5         40.49         17.12         2.03 o                         
   3   3   5        172.20        206.67         5.56 o                         
   4   3   5         84.19         74.47         2.30 o                         
   5   3   5         14.27         18.77         1.04 o                         
   6   3   5        496.75        461.61         8.14 o                         
   7   3   5          1.83          1.92         0.55 o                         
   8   3   5        604.81        701.59        12.74 o                         
   9   3   5         17.81         15.68         1.47 o                         
  10   3   5          3.11          2.54         0.65 o                         
  11   3   5         20.62         18.69         1.27 o                         
 -11   4   5          0.38          0.09         0.77 o                         
 -10   4   5          4.18          2.83         0.62 o                         
  -9   4   5          7.83          9.15         1.13 o                         
  -8   4   5         53.08         55.33         2.60 o                         
  -7   4   5          2.73          2.24         0.64 o                         
  -6   4   5         59.76         61.36         1.83 o                         
  -5   4   5        208.22        201.02         3.68 o                         
  -4   4   5        231.70        248.17         5.29 o                         
  -3   4   5        313.13        299.02         6.78 o                         
  -2   4   5        764.04        762.78        16.97 o                         
  -1   4   5        372.60        297.74         7.35 o                         
   0   4   5        207.25        197.03         5.40 o                         
   1   4   5       1708.78       1866.23        45.04 o                         
   2   4   5       1377.33       1395.93        39.12 o                         
   3   4   5        565.53        640.76        14.31 o                         
   4   4   5        300.89        306.11         6.44 o                         
   5   4   5         24.89         28.99         1.11 o                         
   6   4   5        499.44        538.18        10.00 o                         
   7   4   5        128.78        138.86         3.12 o                         
   8   4   5         14.08         10.93         0.92 o                         
   9   4   5         56.09         60.45         2.40 o                         
  10   4   5          0.78          1.76         0.55 o                         
  11   4   5          0.27         -0.63         0.63 o                         
 -10   5   5          0.08          0.03         0.57 o                         
  -9   5   5          0.99          0.78         0.50 o                         
  -8   5   5          0.76          1.10         0.72 o                         
  -7   5   5          4.18          6.40         1.10 o                         
  -6   5   5         32.94         29.96         1.17 o                         
  -5   5   5        161.54        153.23         3.15 o                         
  -4   5   5         71.94         77.72         1.96 o                         
  -3   5   5         21.26         16.81         0.87 o                         
  -2   5   5        136.50        113.83         3.03 o                         
  -1   5   5         16.34          7.99         0.56 o                         
   0   5   5          2.59         -0.05         0.29 o                         
   1   5   5        277.64        290.23         5.66 o                         
   2   5   5        813.94        836.08        15.52 o                         
   3   5   5         43.20         39.72         1.49 o                         
   4   5   5          0.17         -0.30         0.48 o                         
   5   5   5          9.58         11.18         1.17 o                         
   6   5   5        213.22        225.28         4.79 o                         
   7   5   5          0.66          1.83         0.63 o                         
   8   5   5          4.36          5.77         0.80 o                         
   9   5   5          0.02         -0.14         0.51 o                         
  10   5   5          0.01         -0.35         0.49 o                         
  -9   6   5          1.34          0.71         0.50 o                         
  -8   6   5         11.19         17.42         1.14 o                         
  -7   6   5         15.02         11.98         0.82 o                         
  -6   6   5         36.11         37.12         2.36 o                         
  -5   6   5        164.22        165.09         3.69 o                         
  -4   6   5       1146.16       1144.90        23.46 o                         
  -3   6   5        606.71        601.78        11.61 o                         
  -2   6   5        282.32        296.89         6.38 o                         
  -1   6   5        877.87        893.17        15.20 o                         
   0   6   5        236.76        195.08         4.28 o                         
   1   6   5        313.95        323.06         5.88 o                         
   2   6   5         62.11         72.05         2.05 o                         
   3   6   5        181.62        153.75         3.63 o                         
   4   6   5         24.02         23.41         1.29 o                         
   5   6   5        173.95        191.91         4.01 o                         
   6   6   5         91.51         85.67         3.15 o                         
   7   6   5          3.61          1.94         0.58 o                         
   8   6   5         79.65         88.80         2.54 o                         
   9   6   5         49.53         53.75         2.46 o                         
  -8   7   5          2.14          1.61         0.54 o                         
  -7   7   5         73.72         84.65         2.82 o                         
  -6   7   5         18.04         16.21         1.09 o                         
  -5   7   5        106.42        108.21         2.90 o                         
  -4   7   5        130.36        142.00         3.82 o                         
  -3   7   5        218.00        224.22         5.04 o                         
  -2   7   5         69.10         78.74         2.26 o                         
  -1   7   5        142.40        141.41         3.30 o                         
   0   7   5         34.76         35.34         1.36 o                         
   1   7   5         74.89         73.33         2.35 o                         
   2   7   5        229.32        221.99         5.86 o                         
   3   7   5         30.21         21.01         1.14 o                         
   4   7   5          0.11         -0.49         0.50 o                         
   5   7   5         40.82         40.13         1.81 o                         
   6   7   5          0.18         -0.19         0.56 o                         
   7   7   5         49.24         49.04         1.77 o                         
   8   7   5          6.24          8.62         0.76 o                         
  -7   8   5          0.70          0.47         0.60 o                         
  -6   8   5         41.07         36.48         2.21 o                         
  -5   8   5          0.44         -0.55         0.55 o                         
  -4   8   5        229.62        234.41         6.53 o                         
  -3   8   5         22.32         22.12         1.29 o                         
  -2   8   5        111.54        117.51         3.85 o                         
  -1   8   5         24.76         26.34         1.39 o                         
   0   8   5          1.08          2.00         0.72 o                         
   1   8   5         36.81         39.57         1.77 o                         
   2   8   5         44.26         44.31         2.00 o                         
   3   8   5         27.63         26.51         1.37 o                         
   4   8   5          7.46          4.80         0.81 o                         
   5   8   5         70.87         71.60         2.71 o                         
   6   8   5          0.52          0.37         0.51 o                         
   7   8   5          1.25          0.79         0.65 o                         
  -6   9   5          0.05         -0.59         0.59 o                         
  -5   9   5          0.20          1.02         0.84 o                         
  -4   9   5          0.02         -0.02         0.81 o                         
  -3   9   5         44.63         39.62         2.60 o                         
  -2   9   5         79.51         88.93         5.44 o                         
  -1   9   5         70.41         90.55         4.16 o                         
   0   9   5          3.57          3.25         0.92 o                         
   1   9   5         69.96         71.69         3.68 o                         
   2   9   5        154.37        152.65         4.74 o                         
   3   9   5         49.56         48.23         2.74 o                         
   4   9   5          0.08          0.22         0.77 o                         
   5   9   5         13.45         17.34         1.38 o                         
  -3  10   5          1.81         -0.23         0.78 o                         
  -2  10   5          1.07          1.17         0.93 o                         
  -1  10   5          5.92          9.78         1.63 o                         
   0  10   5          3.19          4.40         0.96 o                         
   1  10   5         15.24         16.21         1.44 o                         
   2  10   5          7.30          5.34         1.87 o                         
   3  10   5         57.54         55.96         3.22 o                         
 -12   0   6         11.08          5.78         1.78 o                         
 -11   0   6         38.67         42.72         3.06 o                         
 -10   0   6         80.18         99.49         4.83 o                         
  -9   0   6          0.56          1.55         0.97 o                         
  -8   0   6        537.16        587.81        14.54 o                         
  -7   0   6       1891.56       1936.28        41.05 o                         
  -6   0   6        200.23        198.97         4.45 o                         
  -5   0   6       1834.76       2211.46        57.47 o                         
  -4   0   6       1930.10       1688.47        38.92 o                         
  -3   0   6        810.68        644.84        17.38 o                         
  -2   0   6       1932.16       1630.73        39.36 o                         
  -1   0   6      10625.66      11337.72       770.17 o                         
   0   0   6       1738.71       1934.02        65.55 o                         
   1   0   6       8429.69       9120.54       620.80 o                         
   2   0   6       1167.59        888.73        25.25 o                         
   3   0   6       6163.76       6277.74       212.55 o                         
   4   0   6         10.99         18.45         1.97 o                         
   5   0   6        626.46        726.19        20.82 o                         
   6   0   6       1387.45       1441.14        29.31 o                         
   7   0   6         29.55         27.98         3.77 o                         
   8   0   6         59.27         54.22         2.56 o                         
   9   0   6         12.32          9.58         1.52 o                         
  10   0   6         22.60         15.92         1.85 o                         
  11   0   6         26.04         30.31         2.44 o                         
 -11   1   6          3.92          4.44         0.80 o                         
 -10   1   6         53.88         56.99         2.86 o                         
  -9   1   6         50.44         56.07         3.66 o                         
  -8   1   6        401.73        418.76         7.89 o                         
  -7   1   6        117.40        116.94         2.43 o                         
  -6   1   6         15.61         12.32         0.63 o                         
  -5   1   6        120.85         85.73         1.94 o                         
  -4   1   6       4583.88       4770.71        90.05 o                         
  -3   1   6       2605.71       2607.68        51.43 o                         
  -2   1   6       1340.08       1633.29        28.82 o                         
  -1   1   6        838.96        545.58        11.58 o                         
   0   1   6      13769.66      15161.34       726.75 o                         
   1   1   6        304.84        358.93         7.80 o                         
   2   1   6        113.22        183.47         3.92 o                         
   3   1   6        676.68        477.15         9.58 o                         
   4   1   6         93.30        111.22         2.55 o                         
   5   1   6       1451.63       1557.00        28.94 o                         
   6   1   6         22.01         30.23         0.98 o                         
   7   1   6         59.78         59.01         1.52 o                         
   8   1   6         73.74         78.07         2.32 o                         
   9   1   6         21.23         22.08         1.44 o                         
  10   1   6          0.80          0.54         0.67 o                         
  11   1   6         10.03          9.00         1.11 o                         
 -11   2   6          0.07          0.64         0.62 o                         
 -10   2   6         17.77         10.08         0.97 o                         
  -9   2   6        118.97        150.30         3.85 o                         
  -8   2   6        325.46        348.94         7.53 o                         
  -7   2   6          0.93          0.52         0.49 o                         
  -6   2   6        198.45        199.73         3.79 o                         
  -5   2   6        414.00        427.94         7.82 o                         
  -4   2   6        912.84        937.75        20.64 o                         
  -3   2   6       1178.22       1299.90        28.49 o                         
  -2   2   6         88.22         83.13         2.37 o                         
  -1   2   6       5823.67       5576.62       169.16 o                         
   0   2   6       9043.63       7828.63       532.29 o                         
   1   2   6        467.01        495.23        11.29 o                         
   2   2   6        900.08        930.62        26.07 o                         
   3   2   6         10.06         17.17         0.85 o                         
   4   2   6         38.60         35.08         1.69 o                         
   5   2   6        128.14        114.13         2.61 o                         
   6   2   6        629.98        727.14        12.16 o                         
   7   2   6         17.37         15.82         0.85 o                         
   8   2   6         22.45         21.12         1.33 o                         
   9   2   6          0.43         -0.50         0.96 o                         
  10   2   6          0.29          1.57         0.62 o                         
  11   2   6          2.51          1.81         0.61 o                         
 -11   3   6          0.15          1.07         0.65 o                         
 -10   3   6         44.80         55.62         3.17 o                         
  -9   3   6         41.04         42.13         1.74 o                         
  -8   3   6         27.54         28.08         1.47 o                         
  -7   3   6         54.95         67.37         1.83 o                         
  -6   3   6         45.22         39.30         1.22 o                         
  -5   3   6         46.83         39.99         1.21 o                         
  -4   3   6       1958.42       1908.73        35.46 o                         
  -3   3   6        126.65        163.05         3.44 o                         
  -2   3   6       2674.72       2669.17        57.47 o                         
  -1   3   6        501.25        506.92        11.97 o                         
   0   3   6          4.44         26.78         1.10 o                         
   1   3   6        695.73        599.56        16.23 o                         
   2   3   6       1261.19       1281.65        31.58 o                         
   3   3   6       1138.18       1106.10        25.49 o                         
   4   3   6        326.47        411.56         9.14 o                         
   5   3   6        414.17        382.15         7.17 o                         
   6   3   6          4.58          5.96         0.59 o                         
   7   3   6         57.87         64.51         1.86 o                         
   8   3   6         29.47         27.61         1.26 o                         
   9   3   6         90.74        103.84         3.59 o                         
  10   3   6          1.69          0.46         0.62 o                         
  11   3   6          0.03         -0.14         0.51 o                         
 -11   4   6          5.73          6.44         2.90 o                         
 -10   4   6          4.81          1.65         0.56 o                         
  -9   4   6         80.37         87.20         5.08 o                         
  -8   4   6          7.92          9.59         0.87 o                         
  -7   4   6          7.49          7.37         0.74 o                         
  -6   4   6         86.25         85.24         2.14 o                         
  -5   4   6        291.60        272.34         5.03 o                         
  -4   4   6          0.01          0.96         0.81 o                         
  -3   4   6        608.40        550.40        10.20 o                         
  -2   4   6       1747.97       1677.40        34.63 o                         
  -1   4   6       1119.07       1212.18        29.40 o                         
   0   4   6       1158.84       1006.26        24.85 o                         
   1   4   6         87.30        131.98         3.96 o                         
   2   4   6         14.22         22.30         1.47 o                         
   3   4   6        166.63        156.73         4.38 o                         
   4   4   6        694.71        668.15        12.93 o                         
   5   4   6         79.96         85.87         2.29 o                         
   6   4   6         24.15         31.00         1.20 o                         
   7   4   6          3.68          3.64         0.72 o                         
   8   4   6         53.36         63.93         1.89 o                         
   9   4   6          5.59          2.18         0.57 o                         
  10   4   6         87.12         75.96         3.06 o                         
 -10   5   6          0.14          0.46         0.61 o                         
  -9   5   6         14.88         12.67         1.00 o                         
  -8   5   6          7.30         10.00         0.88 o                         
  -7   5   6         15.77         12.39         0.94 o                         
  -6   5   6          0.35          0.61         0.63 o                         
  -5   5   6          5.58          4.21         0.66 o                         
  -4   5   6          5.25          3.65         0.60 o                         
  -3   5   6       1025.86        973.35        18.40 o                         
  -2   5   6       1255.11       1135.22        23.03 o                         
  -1   5   6          9.20          9.78         0.73 o                         
   0   5   6         19.55         12.48         0.73 o                         
   1   5   6         13.57         25.39         1.03 o                         
   2   5   6          0.89          1.98         0.45 o                         
   3   5   6        359.05        367.35         7.39 o                         
   4   5   6          0.32          0.77         0.43 o                         
   5   5   6         25.36         17.95         1.00 o                         
   6   5   6         38.67         42.20         1.54 o                         
   7   5   6         21.52         21.72         1.33 o                         
   8   5   6         28.73         32.71         2.52 o                         
   9   5   6          0.05         -0.31         2.07 o                         
  10   5   6         27.33         22.64         1.70 o                         
  -9   6   6          0.12         -0.43         0.45 o                         
  -8   6   6          1.14          0.18         0.57 o                         
  -7   6   6          1.71         -0.09         0.56 o                         
  -6   6   6        241.80        257.71         5.74 o                         
  -5   6   6         23.54         22.21         1.11 o                         
  -4   6   6         22.45         21.21         1.35 o                         
  -3   6   6         16.51         17.44         1.04 o                         
  -2   6   6          7.13          8.74         0.74 o                         
  -1   6   6          1.41          2.81         0.53 o                         
   0   6   6         24.14         28.13         1.22 o                         
   1   6   6         27.82         30.56         1.28 o                         
   2   6   6        266.09        276.18         6.24 o                         
   3   6   6         26.85         27.58         1.09 o                         
   4   6   6         46.17         40.21         1.40 o                         
   5   6   6          0.04         -0.20         0.56 o                         
   6   6   6         48.19         53.02         2.53 o                         
   7   6   6          2.28          2.18         1.27 o                         
   8   6   6          2.35          2.83         0.58 o                         
   9   6   6          6.71          5.30         0.66 o                         
  -8   7   6         38.52         41.26         1.81 o                         
  -7   7   6          0.95          0.37         0.55 o                         
  -6   7   6         86.81         97.77         3.04 o                         
  -5   7   6         16.07         15.24         1.07 o                         
  -4   7   6         48.26         42.87         1.63 o                         
  -3   7   6       1102.88       1223.38        21.96 o                         
  -2   7   6       1086.34       1101.83        20.52 o                         
  -1   7   6        595.66        626.02        11.77 o                         
   0   7   6        265.49        280.57         6.25 o                         
   1   7   6        544.97        559.08        11.55 o                         
   2   7   6          5.53          8.36         1.01 o                         
   3   7   6          7.27          6.39         0.70 o                         
   4   7   6          5.55          7.05         0.75 o                         
   5   7   6         18.80         20.69         1.16 o                         
   6   7   6          6.02          4.18         0.76 o                         
   7   7   6        155.91        169.98         5.84 o                         
   8   7   6         12.42         13.38         0.91 o                         
  -7   8   6          0.08          0.14         0.49 o                         
  -6   8   6         26.03         29.06         1.32 o                         
  -5   8   6         73.46         81.80         2.99 o                         
  -4   8   6         29.37         23.59         2.44 o                         
  -3   8   6         14.19         14.66         1.11 o                         
  -2   8   6          3.46          1.79         0.65 o                         
  -1   8   6        149.58        160.22         4.30 o                         
   0   8   6         37.80         44.43         2.04 o                         
   1   8   6         14.50         13.56         1.09 o                         
   2   8   6          3.96          2.46         0.76 o                         
   3   8   6         11.56          8.14         0.88 o                         
   4   8   6        120.18        126.30         4.93 o                         
   5   8   6         16.98         14.09         1.20 o                         
   6   8   6         83.45         90.75         3.73 o                         
   7   8   6         11.93          8.87         0.88 o                         
  -5   9   6         28.96         19.38         1.51 o                         
  -4   9   6          0.70          0.13         0.87 o                         
  -3   9   6         44.35         38.87         4.19 o                         
  -2   9   6          3.77          3.65         1.14 o                         
  -1   9   6         89.23         92.22         4.15 o                         
   0   9   6         24.38         30.34         1.64 o                         
   1   9   6         19.72         17.04         1.48 o                         
   2   9   6         41.56         24.55         2.26 o                         
   3   9   6          1.29          0.26         0.65 o                         
   4   9   6          2.28          2.21         0.93 o                         
   5   9   6         31.41         43.58         2.72 o                         
  -3  10   6         12.12         10.14         1.67 o                         
  -2  10   6          4.99          5.27         1.28 o                         
  -1  10   6          4.14          3.57         0.89 o                         
   0  10   6          0.02         -0.65         0.65 o                         
   1  10   6         23.27         16.13         2.33 o                         
   2  10   6         20.44         19.36         2.01 o                         
   3  10   6         25.70         18.84         3.35 o                         
 -11   1   7         48.40         36.19         2.55 o                         
 -10   1   7          3.65          3.19         0.72 o                         
  -9   1   7         98.83         97.95         4.28 o                         
  -8   1   7         31.30         35.32         1.46 o                         
  -7   1   7         24.46         28.84         1.06 o                         
  -6   1   7        634.96        709.68        10.45 o                         
  -5   1   7       4404.07       4406.41        70.81 o                         
  -4   1   7        137.92        134.09         2.79 o                         
  -3   1   7       1719.48       1695.02        32.44 o                         
  -2   1   7        881.74        656.88        12.89 o                         
  -1   1   7       2468.40       2026.77        39.92 o                         
   0   1   7          5.83          3.30         0.38 o                         
   1   1   7         20.05         12.35         0.61 o                         
   2   1   7        603.40        594.39        11.68 o                         
   3   1   7        836.57        863.13        16.19 o                         
   4   1   7          6.37         30.97         1.05 o                         
   5   1   7        227.99        196.52         3.59 o                         
   6   1   7         86.21         96.35         2.06 o                         
   7   1   7        391.34        416.14         7.10 o                         
   8   1   7        440.94        500.48        14.50 o                         
   9   1   7          2.27          1.96         0.68 o                         
  10   1   7          0.51         -0.57         0.57 o                         
  11   1   7          3.69          1.96         0.75 o                         
 -11   2   7          9.76         10.11         1.37 o                         
 -10   2   7          0.35          0.49         0.62 o                         
  -9   2   7         75.07         71.10         3.20 o                         
  -8   2   7        393.52        451.64        10.52 o                         
  -7   2   7         45.01         46.90         1.56 o                         
  -6   2   7        195.03        167.40         3.38 o                         
  -5   2   7         56.32         46.13         1.33 o                         
  -4   2   7        805.99        756.87        13.75 o                         
  -3   2   7       1393.20       1399.31        30.87 o                         
  -2   2   7       3087.35       2938.38        66.54 o                         
  -1   2   7        640.50        783.42        18.22 o                         
   0   2   7         66.16         45.87         2.08 o                         
   1   2   7       1562.94       1484.11        33.99 o                         
   2   2   7       2480.81       2211.99        53.54 o                         
   3   2   7       1629.10       1551.31        36.06 o                         
   4   2   7        151.24        163.83         3.71 o                         
   5   2   7       1611.10       1590.05        26.97 o                         
   6   2   7         70.23         67.19         1.64 o                         
   7   2   7        143.31        131.43         2.81 o                         
   8   2   7         21.75         22.76         1.21 o                         
   9   2   7          0.26          1.25         0.84 o                         
  10   2   7         33.42         32.23         2.10 o                         
  11   2   7         14.20         16.70         1.22 o                         
 -11   3   7          0.65         -0.07         0.54 o                         
 -10   3   7          6.38          6.27         0.91 o                         
  -9   3   7          3.78          1.41         0.89 o                         
  -8   3   7         20.43         19.70         1.24 o                         
  -7   3   7        242.12        241.00         5.36 o                         
  -6   3   7         23.91         20.61         0.92 o                         
  -5   3   7         15.18          8.46         0.63 o                         
  -4   3   7         19.15          7.90         0.62 o                         
  -3   3   7       4120.29       4070.94        71.23 o                         
  -2   3   7        102.94        115.73         3.15 o                         
  -1   3   7       7841.91       8260.27       396.63 o                         
   0   3   7        633.90        553.49        14.16 o                         
   1   3   7        148.38        167.20         5.69 o                         
   2   3   7       1081.66        981.15        23.00 o                         
   3   3   7         47.44         50.51         1.74 o                         
   4   3   7         63.33         63.39         1.92 o                         
   5   3   7        510.05        540.19         9.47 o                         
   6   3   7        500.00        493.94         8.40 o                         
   7   3   7        108.28        130.00         3.05 o                         
   8   3   7          3.60          3.85         0.61 o                         
   9   3   7         98.92        108.23         5.05 o                         
  10   3   7          1.10          1.84         0.65 o                         
  11   3   7          0.02         -0.01         0.49 o                         
 -11   4   7         28.16         21.28         1.96 o                         
 -10   4   7         29.73         28.06         1.51 o                         
  -9   4   7          8.05          5.37         0.79 o                         
  -8   4   7          0.25         -0.29         1.38 o                         
  -7   4   7         49.52         63.06         1.98 o                         
  -6   4   7        362.52        364.25         8.25 o                         
  -5   4   7         86.91         86.04         2.12 o                         
  -4   4   7          7.37         10.34         0.85 o                         
  -3   4   7        360.26        338.55         6.30 o                         
  -2   4   7       1109.85       1170.06        23.61 o                         
  -1   4   7        575.70        591.78        13.45 o                         
   0   4   7        126.65        132.32         3.47 o                         
   1   4   7         30.80         61.77         1.92 o                         
   2   4   7        697.95        769.74        17.33 o                         
   3   4   7        266.83        306.74         6.78 o                         
   4   4   7        213.30        208.73         4.71 o                         
   5   4   7         43.69         39.66         1.47 o                         
   6   4   7         57.44         55.79         1.90 o                         
   7   4   7         53.56         59.73         1.85 o                         
   8   4   7         12.05          9.80         0.79 o                         
   9   4   7         43.47         40.54         1.53 o                         
  10   4   7         15.10         12.84         1.02 o                         
 -10   5   7          0.23          0.00         0.48 o                         
  -9   5   7          8.42          8.14         0.76 o                         
  -8   5   7          8.28          8.69         1.73 o                         
  -7   5   7         24.99         26.29         1.16 o                         
  -6   5   7        103.10         95.36         2.56 o                         
  -5   5   7        112.72        111.89         2.43 o                         
  -4   5   7        430.62        413.18         7.86 o                         
  -3   5   7        853.15        850.79        16.47 o                         
  -2   5   7        166.30        160.59         3.44 o                         
  -1   5   7          2.60          3.34         0.65 o                         
   0   5   7        621.50        587.00        12.04 o                         
   1   5   7         24.39         32.58         1.25 o                         
   2   5   7        325.87        324.18         6.55 o                         
   3   5   7          6.90         12.31         0.83 o                         
   4   5   7         81.49         74.65         2.15 o                         
   5   5   7         22.67         24.51         1.21 o                         
   6   5   7        168.40        200.74         4.39 o                         
   7   5   7          0.07         -0.17         0.63 o                         
   8   5   7          2.85          1.36         1.45 o                         
   9   5   7          2.94          1.93         0.60 o                         
  10   5   7          0.07         -0.04         0.62 o                         
  -9   6   7         25.13         24.71         1.38 o                         
  -8   6   7          6.61          5.40         0.79 o                         
  -7   6   7          3.65          2.73         0.66 o                         
  -6   6   7        222.32        231.02         6.95 o                         
  -5   6   7         46.43         54.45         1.73 o                         
  -4   6   7        140.82        142.19         4.11 o                         
  -3   6   7          0.59          1.45         0.54 o                         
  -2   6   7         33.64         30.02         1.18 o                         
  -1   6   7       1762.13       1762.30        29.90 o                         
   0   6   7        949.74        918.15        17.00 o                         
   1   6   7          2.75          1.69         0.49 o                         
   2   6   7         17.21         17.71         0.98 o                         
   3   6   7       1048.10       1064.87        18.86 o                         
   4   6   7          0.59         -0.36         1.18 o                         
   5   6   7          0.13         -0.56         0.56 o                         
   6   6   7         13.72         12.06         1.73 o                         
   7   6   7         48.62         51.41         1.86 o                         
   8   6   7         23.31         25.63         1.45 o                         
   9   6   7         36.98         42.62         1.82 o                         
  -8   7   7          9.78          8.00         0.84 o                         
  -7   7   7          6.92         11.30         0.88 o                         
  -6   7   7         34.25         31.68         1.53 o                         
  -5   7   7         32.74         34.68         1.41 o                         
  -4   7   7         56.81         60.21         2.32 o                         
  -3   7   7         57.23         58.14         2.04 o                         
  -2   7   7        118.79        128.19         3.37 o                         
  -1   7   7         67.29         70.34         2.22 o                         
   0   7   7        185.36        197.48         4.87 o                         
   1   7   7         98.22        102.30         2.71 o                         
   2   7   7         39.96         39.39         1.54 o                         
   3   7   7          0.82         -0.45         0.57 o                         
   4   7   7         14.20         13.50         0.94 o                         
   5   7   7         37.15         44.57         1.97 o                         
   6   7   7          5.71          4.37         0.68 o                         
   7   7   7          2.28          2.29         0.60 o                         
   8   7   7          3.78          3.91         0.69 o                         
  -7   8   7         21.74         22.58         1.44 o                         
  -6   8   7          7.00          9.29         0.85 o                         
  -5   8   7        106.19        118.59         3.60 o                         
  -4   8   7         28.82         28.35         1.78 o                         
  -3   8   7          1.25          1.61         0.71 o                         
  -2   8   7          6.02          4.54         0.79 o                         
  -1   8   7        252.08        276.62         8.41 o                         
   0   8   7        388.45        466.62        12.44 o                         
   1   8   7         97.34        115.99         3.52 o                         
   2   8   7        164.93        189.18         6.03 o                         
   3   8   7         55.48         59.46         2.83 o                         
   4   8   7         43.68         47.41         2.14 o                         
   5   8   7         67.26         59.56         3.49 o                         
   6   8   7          4.16          2.28         0.63 o                         
   7   8   7         13.56         12.02         1.09 o                         
  -5   9   7          1.51         -0.59         0.59 o                         
  -4   9   7         25.86         27.97         1.96 o                         
  -3   9   7         25.36         26.73         2.81 o                         
  -2   9   7          1.02          1.33         0.99 o                         
  -1   9   7          4.57          3.53         0.92 o                         
   0   9   7         77.90         85.00         3.76 o                         
   1   9   7         34.18         39.16         1.97 o                         
   2   9   7          9.53          6.88         0.83 o                         
   3   9   7          0.15          0.23         0.63 o                         
   4   9   7          0.13         -0.36         0.59 o                         
   5   9   7          1.26          0.97         0.57 o                         
  -2  10   7         23.66         27.43         2.54 o                         
  -1  10   7          3.31          2.53         1.02 o                         
   0  10   7          0.69          0.25         0.79 o                         
   1  10   7         32.56         23.48         1.77 o                         
   2  10   7         18.41         16.37         2.25 o                         
 -11   0   8          8.03          4.40         1.55 o                         
 -10   0   8         19.96         19.32         1.98 o                         
  -9   0   8         29.09         39.18         2.92 o                         
  -8   0   8         12.97         10.48         1.34 o                         
  -7   0   8        357.99        358.96         9.38 o                         
  -6   0   8          9.51         14.49         0.91 o                         
  -5   0   8        954.20       1192.49        23.33 o                         
  -4   0   8         91.02         55.83         2.14 o                         
  -3   0   8       3843.59       3606.80       100.38 o                         
  -2   0   8          1.06          1.45         0.57 o                         
  -1   0   8        207.88        190.72         5.54 o                         
   0   0   8       1095.63        789.49        22.51 o                         
   1   0   8       2388.92       2223.99        57.25 o                         
   2   0   8         89.79        101.44         3.28 o                         
   3   0   8         88.71        134.32         4.66 o                         
   4   0   8       4545.42       4871.67       125.06 o                         
   5   0   8        102.41        104.12         2.89 o                         
   6   0   8        459.43        433.97         8.93 o                         
   7   0   8          7.30          4.04         0.85 o                         
   8   0   8          0.30         -0.70         0.70 o                         
   9   0   8         89.38         89.64         4.37 o                         
  10   0   8         23.58         26.42         3.26 o                         
  11   0   8          2.27          3.46         1.12 o                         
 -11   1   8          2.55          1.33         0.66 o                         
 -10   1   8          3.90          2.52         0.75 o                         
  -9   1   8         85.57         98.13         3.29 o                         
  -8   1   8         34.26         34.18         1.32 o                         
  -7   1   8          2.62          3.13         0.59 o                         
  -6   1   8          7.01          4.34         0.48 o                         
  -5   1   8        121.66        124.38         2.23 o                         
  -4   1   8         35.24         25.74         0.87 o                         
  -3   1   8        272.10        280.86         6.06 o                         
  -2   1   8        439.01        324.23         6.98 o                         
  -1   1   8       2646.74       2329.22        48.05 o                         
   0   1   8        477.53        501.32         9.92 o                         
   1   1   8         58.83         67.55         1.77 o                         
   2   1   8       2698.48       2640.79        52.07 o                         
   3   1   8        813.40       1108.50        19.98 o                         
   4   1   8        196.07        208.57         4.18 o                         
   5   1   8        282.42        315.66         5.04 o                         
   6   1   8          6.41         13.11         0.76 o                         
   7   1   8        106.02        110.36         2.65 o                         
   8   1   8         36.55         41.33         2.62 o                         
   9   1   8          4.51          4.53         0.81 o                         
  10   1   8          5.12          4.79         0.75 o                         
  11   1   8         14.30         14.88         1.30 o                         
 -11   2   8          3.35          1.51         0.79 o                         
 -10   2   8         13.99         16.50         1.26 o                         
  -9   2   8         57.69         51.15         2.05 o                         
  -8   2   8         77.40         97.47         3.24 o                         
  -7   2   8          6.20          4.93         0.75 o                         
  -6   2   8          9.25          9.02         0.69 o                         
  -5   2   8        152.33        173.82         3.47 o                         
  -4   2   8        567.01        646.64        12.34 o                         
  -3   2   8         36.63         20.96         2.51 o                         
  -2   2   8         69.20         59.36         2.51 o                         
  -1   2   8        586.60        496.18        10.83 o                         
   0   2   8        810.46        865.64        18.10 o                         
   1   2   8          7.98          2.99         0.45 o                         
   2   2   8        512.74        494.58        13.63 o                         
   3   2   8         44.85         46.30         2.00 o                         
   4   2   8        507.66        616.38        12.02 o                         
   5   2   8         84.97         79.80         1.87 o                         
   6   2   8        223.76        231.55         5.03 o                         
   7   2   8        282.07        314.65         6.48 o                         
   8   2   8        410.54        430.69        10.40 o                         
   9   2   8         37.52         44.87         2.33 o                         
  10   2   8         11.03          9.42         0.92 o                         
  11   2   8          1.25          0.47         0.56 o                         
 -11   3   8         10.21          4.27         0.82 o                         
 -10   3   8         22.51         35.12         1.91 o                         
  -9   3   8          3.84          6.40         3.28 o                         
  -8   3   8         69.28         68.57         2.43 o                         
  -7   3   8          3.49          1.86         0.55 o                         
  -6   3   8        411.82        385.11         9.29 o                         
  -5   3   8        114.14        128.83         2.96 o                         
  -4   3   8          1.07          0.59         0.46 o                         
  -3   3   8          5.73          5.01         0.53 o                         
  -2   3   8       1712.51       1658.82        36.44 o                         
  -1   3   8        205.47        241.20         6.34 o                         
   0   3   8         85.07         46.96         2.39 o                         
   1   3   8       2187.15       2388.09        62.25 o                         
   2   3   8       2803.75       2823.29        60.86 o                         
   3   3   8       1931.82       2005.44        41.50 o                         
   4   3   8         95.82         69.43         1.86 o                         
   5   3   8         22.96         29.56         1.11 o                         
   6   3   8        159.34        169.97         3.45 o                         
   7   3   8        889.92        978.50        17.07 o                         
   8   3   8          1.79         -0.09         1.38 o                         
   9   3   8         17.35         26.36         1.47 o                         
  10   3   8          0.11         -0.58         0.58 o                         
  11   3   8          5.08          4.81         0.77 o                         
 -10   4   8          2.26          0.76         0.60 o                         
  -9   4   8         51.99         56.79         2.23 o                         
  -8   4   8        150.59        161.89         3.96 o                         
  -7   4   8         82.64        100.44         3.16 o                         
  -6   4   8         46.51         53.69         1.61 o                         
  -5   4   8        395.35        367.76         6.49 o                         
  -4   4   8        126.67        113.01         2.55 o                         
  -3   4   8         14.16         24.45         1.21 o                         
  -2   4   8       1125.44       1089.12        19.94 o                         
  -1   4   8        162.65        127.81         3.56 o                         
   0   4   8        392.11        419.47         9.82 o                         
   1   4   8        999.23        992.79        23.37 o                         
   2   4   8        713.00        659.00        13.01 o                         
   3   4   8          6.18          5.44         0.60 o                         
   4   4   8        125.82        110.71         2.70 o                         
   5   4   8         25.03         23.99         1.09 o                         
   6   4   8          8.98          9.03         0.77 o                         
   7   4   8          0.24          0.28         0.73 o                         
   8   4   8        297.21        329.45         7.64 o                         
   9   4   8          6.31          4.86         0.65 o                         
  10   4   8         24.00         23.51         1.33 o                         
 -10   5   8          3.74          4.04         0.71 o                         
  -9   5   8          3.29          4.17         0.68 o                         
  -8   5   8         11.96         16.41         2.02 o                         
  -7   5   8         20.16         15.15         0.95 o                         
  -6   5   8         17.66         21.25         1.02 o                         
  -5   5   8        166.20        179.96         3.99 o                         
  -4   5   8       1159.86       1181.21        19.90 o                         
  -3   5   8          5.56          9.68         0.79 o                         
  -2   5   8          5.62          5.38         0.69 o                         
  -1   5   8        244.28        251.91         5.17 o                         
   0   5   8         46.74         50.35         2.13 o                         
   1   5   8        320.99        340.61         7.14 o                         
   2   5   8        837.06        873.00        16.22 o                         
   3   5   8         47.74         51.38         1.48 o                         
   4   5   8         72.87         80.43         2.21 o                         
   5   5   8        679.07        676.05        14.55 o                         
   6   5   8        212.57        217.86         4.45 o                         
   7   5   8        148.62        141.68         3.68 o                         
   8   5   8          0.25         -0.48         0.48 o                         
   9   5   8         10.00         12.50         0.86 o                         
  10   5   8          7.11          4.52         0.88 o                         
  -9   6   8          0.55          0.15         0.50 o                         
  -8   6   8         17.59         14.05         0.96 o                         
  -7   6   8          0.19         -0.30         0.54 o                         
  -6   6   8         22.83         18.37         1.39 o                         
  -5   6   8         31.70         32.52         1.34 o                         
  -4   6   8          9.45          7.95         0.74 o                         
  -3   6   8        589.42        600.03        12.41 o                         
  -2   6   8        370.94        356.59         7.25 o                         
  -1   6   8         70.89         74.73         2.08 o                         
   0   6   8          7.05          8.17         0.68 o                         
   1   6   8         64.42         66.16         1.97 o                         
   2   6   8          0.76         -0.44         0.44 o                         
   3   6   8         70.37         66.82         1.86 o                         
   4   6   8         39.42         37.94         1.45 o                         
   5   6   8         64.83         73.91         2.64 o                         
   6   6   8          0.20          0.38         0.55 o                         
   7   6   8         92.35         98.04         3.34 o                         
   8   6   8          5.64          4.37         0.63 o                         
   9   6   8         27.58         27.36         1.38 o                         
  -8   7   8         16.41         15.93         1.33 o                         
  -7   7   8         18.82         21.10         1.44 o                         
  -6   7   8          3.57          2.99         0.65 o                         
  -5   7   8         24.76         27.47         1.29 o                         
  -4   7   8          5.50          7.86         0.73 o                         
  -3   7   8        308.08        333.26         7.55 o                         
  -2   7   8        136.06        136.15         3.47 o                         
  -1   7   8          1.30          0.55         0.67 o                         
   0   7   8          2.82          2.29         0.65 o                         
   1   7   8         78.94         97.95         2.87 o                         
   2   7   8         18.96         18.80         1.00 o                         
   3   7   8          0.87         -0.10         0.48 o                         
   4   7   8          4.08          2.91         0.61 o                         
   5   7   8        132.52        156.89         4.11 o                         
   6   7   8         56.86         54.04         2.12 o                         
   7   7   8         36.48         42.58         1.71 o                         
   8   7   8          4.31          1.97         0.50 o                         
  -7   8   8          0.28         -0.07         0.48 o                         
  -6   8   8          9.85         11.89         0.97 o                         
  -5   8   8         90.58        111.46         3.28 o                         
  -4   8   8         13.87         12.87         1.13 o                         
  -3   8   8         11.61         11.13         1.02 o                         
  -2   8   8          0.34          0.63         0.65 o                         
  -1   8   8        109.55        106.52         4.55 o                         
   0   8   8         19.87         21.35         1.52 o                         
   1   8   8         40.52         41.17         2.32 o                         
   2   8   8        136.99        168.33         6.27 o                         
   3   8   8        103.01        101.17         3.37 o                         
   4   8   8          1.48          0.00         0.66 o                         
   5   8   8          9.17          6.26         0.84 o                         
   6   8   8         25.84         29.20         2.18 o                         
   7   8   8         13.17          7.87         1.29 o                         
  -5   9   8         16.15         13.13         1.61 o                         
  -4   9   8          1.14          1.73         0.91 o                         
  -3   9   8         18.10         18.62         2.27 o                         
  -2   9   8          2.84          2.91         0.94 o                         
  -1   9   8         16.10         18.31         1.60 o                         
   0   9   8          5.99          7.25         1.01 o                         
   1   9   8          0.94         -0.47         0.67 o                         
   2   9   8          9.40          9.51         0.94 o                         
   3   9   8         94.75         97.38         5.00 o                         
   4   9   8         75.92         67.45         3.91 o                         
   5   9   8          0.35         -0.12         0.47 o                         
  -2  10   8          3.89          2.47         1.66 o                         
  -1  10   8          0.31          0.57         0.75 o                         
   0  10   8          7.71          6.54         1.30 o                         
   1  10   8          0.74          0.49         0.77 o                         
   2  10   8         19.85          7.98         2.05 o                         
 -11   1   9         26.76         26.63         2.52 o                         
 -10   1   9         18.37         18.98         1.35 o                         
  -9   1   9         15.52         11.12         0.98 o                         
  -8   1   9          3.95          3.26         0.86 o                         
  -7   1   9       1405.02       1470.13        26.12 o                         
  -6   1   9         30.74         32.14         1.02 o                         
  -5   1   9          1.08          3.18         0.70 o                         
  -4   1   9         25.14         34.41         1.07 o                         
  -3   1   9       1076.71       1225.78        20.82 o                         
  -2   1   9       4000.93       4162.30        78.55 o                         
  -1   1   9       2106.47       1836.83        36.39 o                         
   0   1   9          1.89          4.19         0.97 o                         
   1   1   9        367.91        358.27         8.48 o                         
   2   1   9       1442.70       1369.00        27.46 o                         
   3   1   9       1834.90       1899.79        35.05 o                         
   4   1   9        221.81        293.52         5.49 o                         
   5   1   9         43.38         48.63         1.37 o                         
   6   1   9         13.54         12.61         0.70 o                         
   7   1   9        287.86        301.01         6.43 o                         
   8   1   9        399.13        426.57         9.21 o                         
   9   1   9         21.81         28.80         1.54 o                         
  10   1   9          4.62          2.79         0.70 o                         
  11   1   9          3.47          3.95         0.78 o                         
 -11   2   9         14.33         17.50         1.66 o                         
 -10   2   9          0.23          0.75         0.72 o                         
  -9   2   9         12.59         12.24         1.29 o                         
  -8   2   9         92.46        104.70         2.66 o                         
  -7   2   9        324.42        350.15         6.69 o                         
  -6   2   9        391.82        383.88         6.76 o                         
  -5   2   9        152.79        138.32         2.67 o                         
  -4   2   9       1551.16       1399.04        26.11 o                         
  -3   2   9        960.53       1038.97        19.72 o                         
  -2   2   9         22.46         56.74         2.32 o                         
  -1   2   9       1535.81       1357.73        31.73 o                         
   0   2   9        189.35        146.37         3.94 o                         
   1   2   9       1909.99       2030.87        46.40 o                         
   2   2   9        288.20        265.72         7.22 o                         
   3   2   9        654.21        590.67        11.95 o                         
   4   2   9          6.10          5.41         0.60 o                         
   5   2   9        272.38        263.92         4.70 o                         
   6   2   9        324.24        326.01         5.80 o                         
   7   2   9        302.94        320.67         6.17 o                         
   8   2   9         38.31         39.93         2.41 o                         
   9   2   9          7.22         11.15         1.06 o                         
  10   2   9          3.17          2.14         0.67 o                         
  11   2   9          3.76          3.98         0.71 o                         
 -11   3   9          1.15          2.03         0.67 o                         
 -10   3   9         18.33         11.41         1.02 o                         
  -9   3   9        129.11        110.52        18.99 o                         
  -8   3   9        199.72        208.76         6.56 o                         
  -7   3   9         13.15         15.02         0.97 o                         
  -6   3   9         97.12         98.31         2.60 o                         
  -5   3   9         86.60         73.26         1.81 o                         
  -4   3   9        136.45        162.11         3.27 o                         
  -3   3   9        213.25        194.15         4.62 o                         
  -2   3   9          4.51          8.28         0.72 o                         
  -1   3   9        938.80       1039.38        25.98 o                         
   0   3   9       2892.41       2909.87        63.02 o                         
   1   3   9        747.82        638.62        14.98 o                         
   2   3   9       1246.91       1201.66        25.06 o                         
   3   3   9        798.97        861.71        17.61 o                         
   4   3   9        590.46        577.62        10.20 o                         
   5   3   9         90.89        100.05         2.32 o                         
   6   3   9         68.96         62.37         1.78 o                         
   7   3   9        249.44        263.87         5.31 o                         
   8   3   9         61.94         62.99         1.86 o                         
   9   3   9          4.55          4.24         0.68 o                         
  10   3   9         18.57         24.73         1.43 o                         
  11   3   9          6.34          2.16         0.58 o                         
 -10   4   9          3.07          4.30         0.75 o                         
  -9   4   9          0.01          0.04         0.54 o                         
  -8   4   9          3.45          2.66         0.67 o                         
  -7   4   9         13.11         14.08         1.53 o                         
  -6   4   9          9.62          9.94         0.75 o                         
  -5   4   9         98.78        110.71         2.54 o                         
  -4   4   9        215.26        220.81         4.17 o                         
  -3   4   9        725.83        736.29        13.68 o                         
  -2   4   9        666.50        673.35        12.33 o                         
  -1   4   9        123.97        151.72         3.36 o                         
   0   4   9        403.45        490.47         9.92 o                         
   1   4   9        102.38        126.84         2.85 o                         
   2   4   9       1800.15       1903.95        35.16 o                         
   3   4   9         86.42         76.55         1.86 o                         
   4   4   9        656.78        693.74        12.95 o                         
   5   4   9        172.84        180.14         3.90 o                         
   6   4   9        762.73        795.86        14.55 o                         
   7   4   9         69.74         77.71         2.14 o                         
   8   4   9         38.62         35.00         1.30 o                         
   9   4   9          3.43          2.76         0.62 o                         
  10   4   9          6.38          3.74         0.78 o                         
 -10   5   9          1.51         -0.36         0.63 o                         
  -9   5   9         15.33         18.02         1.11 o                         
  -8   5   9          8.06          8.52         1.26 o                         
  -7   5   9         62.79         71.34         2.35 o                         
  -6   5   9          4.69          6.19         0.89 o                         
  -5   5   9        373.47        389.75         7.64 o                         
  -4   5   9         58.15         61.83         1.79 o                         
  -3   5   9       2162.23       2089.82        37.31 o                         
  -2   5   9         69.09         68.40         1.80 o                         
  -1   5   9          8.79         11.05         0.75 o                         
   0   5   9        252.11        264.63         5.94 o                         
   1   5   9        143.08        124.69         2.81 o                         
   2   5   9         67.71         64.32         1.83 o                         
   3   5   9          4.24          4.36         0.56 o                         
   4   5   9          1.58          1.29         0.72 o                         
   5   5   9        329.84        348.17         7.00 o                         
   6   5   9          4.13          2.25         0.73 o                         
   7   5   9         12.20         10.62         0.88 o                         
   8   5   9          4.23          2.25         0.58 o                         
   9   5   9          1.14          0.15         0.46 o                         
  10   5   9          5.25          2.81         0.79 o                         
  -9   6   9          0.75         -0.33         0.57 o                         
  -8   6   9          0.94          1.03         0.54 o                         
  -7   6   9          2.33          1.90         0.62 o                         
  -6   6   9        373.89        407.11        10.32 o                         
  -5   6   9         24.60         23.23         1.03 o                         
  -4   6   9          0.84          0.87         0.56 o                         
  -3   6   9        306.90        330.96         7.15 o                         
  -2   6   9       1595.80       1667.99        32.45 o                         
  -1   6   9          2.09          2.73         0.52 o                         
   0   6   9        101.34         89.71         2.51 o                         
   1   6   9         36.47         32.52         1.29 o                         
   2   6   9         10.63         10.10         0.90 o                         
   3   6   9         98.83        115.57         2.73 o                         
   4   6   9         25.83         29.88         1.40 o                         
   5   6   9        129.71        143.06         3.85 o                         
   6   6   9         31.75         33.24         1.40 o                         
   7   6   9         86.43         95.25         3.12 o                         
   8   6   9          0.41         -0.04         0.48 o                         
   9   6   9          0.02         -0.12         0.49 o                         
  -8   7   9          0.41          0.13         0.43 o                         
  -7   7   9          0.26          1.41         0.51 o                         
  -6   7   9          1.69          0.08         0.50 o                         
  -5   7   9         49.56         56.25         2.79 o                         
  -4   7   9         22.89         22.00         1.12 o                         
  -3   7   9         37.80         35.10         1.48 o                         
  -2   7   9         45.43         44.84         2.95 o                         
  -1   7   9        323.33        337.18         7.34 o                         
   0   7   9          1.90          2.85         0.65 o                         
   1   7   9         58.72         61.99         1.87 o                         
   2   7   9          0.15         -0.53         0.53 o                         
   3   7   9          3.58          4.24         0.75 o                         
   4   7   9        165.27        154.65         3.94 o                         
   5   7   9        179.09        193.68         4.99 o                         
   6   7   9         12.90         15.38         1.00 o                         
   7   7   9          0.62         -0.49         0.61 o                         
   8   7   9          2.40          2.44         0.64 o                         
  -7   8   9          1.31          0.74         0.59 o                         
  -6   8   9         28.03         23.27         1.49 o                         
  -5   8   9         92.45        100.83         3.64 o                         
  -4   8   9        209.36        220.80         5.42 o                         
  -3   8   9          2.99          1.99         0.79 o                         
  -2   8   9          6.56          5.80         0.99 o                         
  -1   8   9         15.56         17.51         1.37 o                         
   0   8   9          0.68          0.11         0.62 o                         
   1   8   9          7.94          8.09         0.92 o                         
   2   8   9         60.94         70.05         2.80 o                         
   3   8   9        104.04        117.80         4.09 o                         
   4   8   9         22.50         28.21         1.73 o                         
   5   8   9         35.51         37.91         2.07 o                         
   6   8   9          7.44          8.10         0.85 o                         
  -5   9   9          0.18         -0.39         0.74 o                         
  -4   9   9          1.39          3.17         0.96 o                         
  -3   9   9         37.18         34.45         2.24 o                         
  -2   9   9          2.45          1.78         0.85 o                         
  -1   9   9         11.64         13.62         1.60 o                         
   0   9   9         23.93         26.64         2.47 o                         
   1   9   9          5.86          5.93         0.90 o                         
   2   9   9          2.19          0.10         0.62 o                         
   3   9   9         33.93         34.99         1.75 o                         
   4   9   9         41.44         45.47         2.60 o                         
   5   9   9         11.19          8.57         0.91 o                         
  -1  10   9          3.05          2.24         0.77 o                         
   0  10   9          1.07          0.88         0.73 o                         
   1  10   9         25.93         22.30         2.59 o                         
 -11   0  10         17.38         22.55         3.09 o                         
 -10   0  10          4.97          5.87         1.19 o                         
  -9   0  10         28.52         37.27         3.12 o                         
  -8   0  10        456.96        303.62        16.83 o                         
  -7   0  10        224.21        235.55         6.20 o                         
  -6   0  10       2469.93       2584.26        47.53 o                         
  -5   0  10       5049.15       5054.72        88.81 o                         
  -4   0  10       2246.68       2495.93        49.54 o                         
  -3   0  10       2422.22       2626.81        63.72 o                         
  -2   0  10       1303.55       1385.69        36.31 o                         
  -1   0  10        345.57        525.66        14.33 o                         
   0   0  10         81.22         55.32         2.07 o                         
   1   0  10        701.28        581.37        15.79 o                         
   2   0  10         26.33         27.98         1.68 o                         
   3   0  10       1948.61       2332.81        56.68 o                         
   4   0  10       5536.03       5449.03       140.19 o                         
   5   0  10        807.03        807.65        16.84 o                         
   6   0  10         13.66         10.38         1.11 o                         
   7   0  10          2.21          3.29         0.90 o                         
   8   0  10         17.05         18.93         1.74 o                         
   9   0  10         92.22         63.32         5.29 o                         
  10   0  10         73.13         56.08         4.56 o                         
  11   0  10         11.67         11.05         1.68 o                         
 -11   1  10          0.38          0.15         0.96 o                         
 -10   1  10         14.27          9.64         0.96 o                         
  -9   1  10          9.62          3.97         1.73 o                         
  -8   1  10         37.68         46.15         3.33 o                         
  -7   1  10          9.12          8.25         0.70 o                         
  -6   1  10         94.62         91.07         2.36 o                         
  -5   1  10         79.35         66.74         1.40 o                         
  -4   1  10        178.29        136.56         2.70 o                         
  -3   1  10         11.27         13.29         0.80 o                         
  -2   1  10       3212.72       3140.80        67.96 o                         
  -1   1  10       1835.24       2090.70        43.40 o                         
   0   1  10        499.65        512.16        10.32 o                         
   1   1  10        980.25       1044.47        22.08 o                         
   2   1  10        787.10        715.16        14.20 o                         
   3   1  10          0.55          1.18         0.60 o                         
   4   1  10         94.96        126.86         2.54 o                         
   5   1  10        817.18        904.37        13.23 o                         
   6   1  10          5.48          2.38         0.44 o                         
   7   1  10        311.89        311.49         5.58 o                         
   8   1  10         21.34         20.29         1.41 o                         
   9   1  10         56.50         61.84         2.39 o                         
  10   1  10         19.73         18.30         1.32 o                         
  11   1  10          5.74          4.62         0.78 o                         
 -11   2  10          0.91         -0.46         0.62 o                         
 -10   2  10          0.10         -0.60         0.60 o                         
  -9   2  10         10.45          3.80         0.83 o                         
  -8   2  10        247.68        271.09         6.97 o                         
  -7   2  10        214.92        220.65         4.60 o                         
  -6   2  10        270.04        278.55         5.02 o                         
  -5   2  10        830.00        888.43        13.89 o                         
  -4   2  10        143.36        123.01         2.53 o                         
  -3   2  10         20.90         17.76         0.86 o                         
  -2   2  10        143.42        160.93         4.06 o                         
  -1   2  10       4285.14       4587.03       110.23 o                         
   0   2  10       1614.52       1751.25        33.49 o                         
   1   2  10        381.28        344.89         9.39 o                         
   2   2  10       1635.93       1686.42        33.84 o                         
   3   2  10        688.44        661.29        13.31 o                         
   4   2  10       1638.52       1763.66        27.49 o                         
   5   2  10        284.88        275.28         4.61 o                         
   6   2  10        184.98        194.39         4.09 o                         
   7   2  10        118.80        114.28         2.80 o                         
   8   2  10         26.30         23.78         1.36 o                         
   9   2  10         50.43         64.61         2.69 o                         
  10   2  10         12.85          9.52         1.21 o                         
  11   2  10          0.04         -0.49         0.49 o                         
 -11   3  10         34.75         33.43         2.40 o                         
 -10   3  10          0.61         -0.56         0.56 o                         
  -9   3  10          2.69          1.43         0.60 o                         
  -8   3  10          0.76          1.05         0.64 o                         
  -7   3  10         83.61         91.47         2.53 o                         
  -6   3  10          2.25          3.40         0.60 o                         
  -5   3  10         65.46         69.48         1.87 o                         
  -4   3  10          8.74         17.14         0.85 o                         
  -3   3  10       1109.93       1074.22        19.60 o                         
  -2   3  10       2344.33       2321.26        50.39 o                         
  -1   3  10        400.77        447.46         9.91 o                         
   0   3  10        177.17        240.22         6.36 o                         
   1   3  10        180.51        270.06         6.24 o                         
   2   3  10       2017.73       2011.32        41.69 o                         
   3   3  10       1015.16       1128.82        19.29 o                         
   4   3  10        382.38        381.26         6.85 o                         
   5   3  10        227.27        236.82         4.35 o                         
   6   3  10         19.24         15.81         1.02 o                         
   7   3  10        149.53        157.01         3.49 o                         
   8   3  10          8.31          8.40         1.26 o                         
   9   3  10          7.07          7.37         0.81 o                         
  10   3  10         24.12         21.12         1.18 o                         
 -10   4  10         10.01          6.15         0.73 o                         
  -9   4  10          0.41          0.13         0.55 o                         
  -8   4  10          0.47         -0.33         0.81 o                         
  -7   4  10         48.69         68.46         2.16 o                         
  -6   4  10        171.03        170.44         4.33 o                         
  -5   4  10          6.53          4.29         0.60 o                         
  -4   4  10          6.67          5.46         0.58 o                         
  -3   4  10        289.44        285.10         5.69 o                         
  -2   4  10          2.30          9.13         0.66 o                         
  -1   4  10       1444.37       1410.26        24.20 o                         
   0   4  10        132.08        145.61         3.11 o                         
   1   4  10        374.11        329.89         6.05 o                         
   2   4  10       1724.19       1805.49        31.24 o                         
   3   4  10        830.28        821.94        15.21 o                         
   4   4  10         54.82         57.09         1.71 o                         
   5   4  10         16.77         14.15         1.10 o                         
   6   4  10        174.82        187.72         4.12 o                         
   7   4  10         53.76         55.77         2.01 o                         
   8   4  10         30.74         38.24         2.41 o                         
   9   4  10          4.05          3.85         0.62 o                         
  10   4  10          3.52          4.79         0.88 o                         
 -10   5  10         45.99         41.61         2.20 o                         
  -9   5  10          2.52          0.00         0.51 o                         
  -8   5  10          1.59          0.91         0.56 o                         
  -7   5  10         14.38         13.97         0.95 o                         
  -6   5  10          0.32         -0.43         0.48 o                         
  -5   5  10         62.87         64.19         1.88 o                         
  -4   5  10        896.69        944.49        17.36 o                         
  -3   5  10        594.10        617.37        10.54 o                         
  -2   5  10        333.08        343.40         6.26 o                         
  -1   5  10        305.19        317.73         5.68 o                         
   0   5  10        142.57        127.25         2.77 o                         
   1   5  10          1.64          3.21         0.48 o                         
   2   5  10        218.84        229.00         4.52 o                         
   3   5  10         63.14         72.31         2.00 o                         
   4   5  10        205.84        220.04         5.05 o                         
   5   5  10        672.12        678.44        17.23 o                         
   6   5  10         95.22        107.22         3.60 o                         
   7   5  10         14.19         13.50         1.25 o                         
   8   5  10          0.89          1.20         0.68 o                         
   9   5  10         47.30         56.24         3.47 o                         
  -9   6  10          0.33         -0.43         0.43 o                         
  -8   6  10         10.82          6.72         0.70 o                         
  -7   6  10          2.89          2.26         0.61 o                         
  -6   6  10         18.45         17.01         0.97 o                         
  -5   6  10         70.05         69.02         2.45 o                         
  -4   6  10          8.81          7.63         0.71 o                         
  -3   6  10         56.46         59.82         1.92 o                         
  -2   6  10        481.94        497.67        10.95 o                         
  -1   6  10          7.59         11.27         0.78 o                         
   0   6  10        118.72        118.15         3.36 o                         
   1   6  10         27.48         28.74         1.18 o                         
   2   6  10        116.10        123.29         3.62 o                         
   3   6  10          1.14          1.58         0.55 o                         
   4   6  10          0.05          0.06         0.51 o                         
   5   6  10         33.32         36.23         1.65 o                         
   6   6  10        136.44        148.79         4.38 o                         
   7   6  10         12.26         11.75         0.88 o                         
   8   6  10          3.73          3.43         0.54 o                         
   9   6  10          4.23          2.95         0.76 o                         
  -8   7  10          2.05          1.06         0.49 o                         
  -7   7  10          2.10          1.19         0.55 o                         
  -6   7  10          1.92         -0.18         0.54 o                         
  -5   7  10         67.65         73.96         2.64 o                         
  -4   7  10        117.51        122.94         3.17 o                         
  -3   7  10        435.41        485.15         9.62 o                         
  -2   7  10         10.52          8.96         0.80 o                         
  -1   7  10        486.09        513.17        11.30 o                         
   0   7  10        685.66        737.19        16.00 o                         
   1   7  10         76.23         76.20         2.63 o                         
   2   7  10          0.07         -0.34         0.49 o                         
   3   7  10        131.37        131.97         3.76 o                         
   4   7  10          1.18          1.00         0.56 o                         
   5   7  10         39.49         50.30         2.62 o                         
   6   7  10         46.47         45.38         1.64 o                         
   7   7  10         18.54         18.67         1.24 o                         
   8   7  10         28.36         23.72         1.39 o                         
  -6   8  10         18.12         17.48         1.48 o                         
  -5   8  10          0.80          0.42         0.60 o                         
  -4   8  10         25.27         26.74         1.45 o                         
  -3   8  10         22.24         28.50         1.83 o                         
  -2   8  10         16.88         19.96         1.86 o                         
  -1   8  10         53.53         57.50         2.43 o                         
   0   8  10         31.78         33.73         1.78 o                         
   1   8  10         85.94        114.15         3.60 o                         
   2   8  10          1.56          1.62         0.66 o                         
   3   8  10         33.31         26.61         1.71 o                         
   4   8  10          0.08         -0.04         0.55 o                         
   5   8  10          0.01          0.04         0.58 o                         
   6   8  10         22.19         24.34         2.13 o                         
  -5   9  10         14.18          7.62         1.30 o                         
  -4   9  10          0.05         -0.27         0.91 o                         
  -3   9  10         77.55         87.28         4.91 o                         
  -2   9  10         51.35         58.97         3.09 o                         
  -1   9  10          0.20          0.38         0.83 o                         
   0   9  10          0.99          0.61         0.68 o                         
   1   9  10         34.93         35.73         2.48 o                         
   2   9  10          2.76          0.03         0.62 o                         
   3   9  10          0.55          0.54         0.65 o                         
   4   9  10         25.52         27.52         1.66 o                         
 -11   1  11          0.30         -0.60         0.88 o                         
 -10   1  11          5.77          4.96         1.06 o                         
  -9   1  11          0.35         -0.58         0.58 o                         
  -8   1  11        127.74        129.65         6.51 o                         
  -7   1  11        511.30        526.70         9.66 o                         
  -6   1  11        233.26        248.35         4.37 o                         
  -5   1  11        397.21        463.13         7.12 o                         
  -4   1  11        824.81        836.06        11.82 o                         
  -3   1  11       3425.24       3502.16        59.74 o                         
  -2   1  11        308.19        382.90         8.36 o                         
  -1   1  11        826.11        852.15        19.14 o                         
   0   1  11        746.71        746.24        15.38 o                         
   1   1  11       1659.39       1640.77        36.15 o                         
   2   1  11        224.06        290.41         6.04 o                         
   3   1  11        345.31        331.14         6.84 o                         
   4   1  11         84.58        103.23         1.98 o                         
   5   1  11        272.16        284.55         4.64 o                         
   6   1  11        815.60        822.85        15.90 o                         
   7   1  11        143.21        174.10         4.26 o                         
   8   1  11          3.61          4.23         0.78 o                         
   9   1  11         44.96         40.85         2.59 o                         
  10   1  11          0.09          0.64         0.62 o                         
  11   1  11          0.91          0.82         0.69 o                         
 -11   2  11          3.46          2.19         0.86 o                         
 -10   2  11         21.92         24.03         1.65 o                         
  -9   2  11         27.20         25.40         2.12 o                         
  -8   2  11         33.31         36.14         2.47 o                         
  -7   2  11          0.05         -0.22         0.49 o                         
  -6   2  11        250.55        239.73         4.47 o                         
  -5   2  11        207.88        245.32         4.15 o                         
  -4   2  11        149.83        117.20         2.47 o                         
  -3   2  11          0.88          0.59         1.80 o                         
  -2   2  11       1361.43       1370.79        25.67 o                         
  -1   2  11        573.40        586.60        12.43 o                         
   0   2  11        768.27        669.16        14.01 o                         
   1   2  11          0.22          5.63         7.59 o                         
   2   2  11        329.97        407.42         8.60 o                         
   3   2  11        108.48        174.95         3.64 o                         
   4   2  11        831.72        844.49        12.70 o                         
   5   2  11         10.33          9.74         1.31 o                         
   6   2  11         67.85         66.51         1.81 o                         
   7   2  11         55.14         64.64         2.19 o                         
   8   2  11         25.69         26.05         3.17 o                         
   9   2  11         42.76         52.09         2.33 o                         
  10   2  11          0.13          0.22         0.53 o                         
  11   2  11          5.97          5.08         0.91 o                         
 -10   3  11          2.00          0.30         0.71 o                         
  -9   3  11         10.25          7.18         0.79 o                         
  -8   3  11         14.06         13.35         1.01 o                         
  -7   3  11         44.92         53.63         1.95 o                         
  -6   3  11        207.35        219.70         4.92 o                         
  -5   3  11        806.48        779.43        13.44 o                         
  -4   3  11          2.66          3.69         0.53 o                         
  -3   3  11        107.81         94.00         2.25 o                         
  -2   3  11        148.63        151.39         3.75 o                         
  -1   3  11        214.94        172.35         4.52 o                         
   0   3  11         33.91         24.63         1.12 o                         
   1   3  11       1730.33       1828.74        39.85 o                         
   2   3  11          1.71          1.47         0.45 o                         
   3   3  11        642.75        772.38        13.79 o                         
   4   3  11        406.10        380.98         6.58 o                         
   5   3  11        646.07        657.86        10.77 o                         
   6   3  11         26.52         30.32         1.24 o                         
   7   3  11         95.80        102.29         2.62 o                         
   8   3  11         43.67         46.62         2.66 o                         
   9   3  11          0.96          0.64         0.53 o                         
  10   3  11          4.18          3.78         0.74 o                         
 -10   4  11         38.89         24.86         2.17 o                         
  -9   4  11         16.07         11.82         0.91 o                         
  -8   4  11         18.11         23.48         2.25 o                         
  -7   4  11          0.43         -0.44         0.64 o                         
  -6   4  11         31.27         32.32         1.31 o                         
  -5   4  11          9.22         11.57         0.82 o                         
  -4   4  11        103.71        106.28         2.47 o                         
  -3   4  11        469.55        470.38         7.92 o                         
  -2   4  11        709.08        787.78        13.25 o                         
  -1   4  11          9.45          8.15         0.66 o                         
   0   4  11         47.87         58.47         1.74 o                         
   1   4  11        820.78        881.53        14.40 o                         
   2   4  11        327.90        304.24         5.52 o                         
   3   4  11        146.07        166.84         3.54 o                         
   4   4  11         65.87         65.02         1.76 o                         
   5   4  11        142.10        152.71         3.55 o                         
   6   4  11         11.52         12.32         1.05 o                         
   7   4  11          1.99         -0.73         0.97 o                         
   8   4  11          0.08         -0.77         0.77 o                         
   9   4  11          6.85          5.70         0.70 o                         
  10   4  11          2.53          1.14         0.58 o                         
  -9   5  11         18.74         24.21         1.46 o                         
  -8   5  11         17.37         13.09         1.05 o                         
  -7   5  11         12.32         16.75         1.46 o                         
  -6   5  11         36.17         31.08         1.65 o                         
  -5   5  11        186.45        166.08         3.74 o                         
  -4   5  11         24.22         28.55         1.87 o                         
  -3   5  11        249.06        239.05         4.81 o                         
  -2   5  11        462.68        465.06         7.67 o                         
  -1   5  11        283.97        280.93         5.36 o                         
   0   5  11         47.38         46.71         1.47 o                         
   1   5  11        161.83        166.76         3.37 o                         
   2   5  11        225.48        227.84         4.43 o                         
   3   5  11          7.06          8.17         0.69 o                         
   4   5  11        213.42        217.47         4.93 o                         
   5   5  11         71.05         78.56         2.14 o                         
   6   5  11         41.09         42.55         1.85 o                         
   7   5  11         39.17         42.31         2.24 o                         
   8   5  11         13.05         13.59         0.89 o                         
   9   5  11          0.06         -0.53         0.53 o                         
  -9   6  11          0.58         -0.46         0.46 o                         
  -8   6  11         87.74         90.24         3.34 o                         
  -7   6  11         27.20         31.74         1.73 o                         
  -6   6  11          0.97         -0.50         0.50 o                         
  -5   6  11         10.54          7.95         0.68 o                         
  -4   6  11          3.24          2.17         0.57 o                         
  -3   6  11          7.88          9.00         0.86 o                         
  -2   6  11        449.59        456.81         9.35 o                         
  -1   6  11         30.16         27.64         1.26 o                         
   0   6  11        137.29        143.51         3.17 o                         
   1   6  11        485.32        469.10         9.73 o                         
   2   6  11        339.12        347.52         6.85 o                         
   3   6  11          0.02         -0.48         0.48 o                         
   4   6  11         11.86         11.36         0.88 o                         
   5   6  11         63.08         68.42         2.43 o                         
   6   6  11          0.55          1.24         0.58 o                         
   7   6  11         55.74         56.49         2.33 o                         
   8   6  11         26.49         25.88         1.53 o                         
  -8   7  11          7.66          5.42         0.89 o                         
  -7   7  11          0.02         -0.44         0.44 o                         
  -6   7  11          3.19          5.40         0.75 o                         
  -5   7  11        113.96        126.04         3.64 o                         
  -4   7  11        107.39        114.30         3.01 o                         
  -3   7  11          0.36         -0.03         0.50 o                         
  -2   7  11         91.73         94.61         3.21 o                         
  -1   7  11         10.38         13.93         0.91 o                         
   0   7  11         49.64         61.15         1.89 o                         
   1   7  11          0.56         -0.21         0.54 o                         
   2   7  11          3.19          4.27         0.69 o                         
   3   7  11         33.21         34.71         1.77 o                         
   4   7  11         23.80         20.95         1.11 o                         
   5   7  11          6.04          5.25         0.72 o                         
   6   7  11         31.62         38.00         2.04 o                         
   7   7  11          9.76          7.78         0.74 o                         
  -6   8  11          0.35          0.83         0.53 o                         
  -5   8  11         18.99         18.52         1.25 o                         
  -4   8  11          1.92          1.38         0.68 o                         
  -3   8  11          1.72          1.05         0.63 o                         
  -2   8  11         59.72         62.75         2.57 o                         
  -1   8  11         47.98         60.22         2.29 o                         
   0   8  11         52.90         53.07         2.11 o                         
   1   8  11          0.91          1.63         0.67 o                         
   2   8  11         44.68         50.48         2.75 o                         
   3   8  11         85.60         85.78         3.22 o                         
   4   8  11         36.03         34.51         2.27 o                         
   5   8  11          8.82          5.96         0.87 o                         
   6   8  11         18.29         13.46         1.15 o                         
  -4   9  11         29.34         22.66         2.45 o                         
  -3   9  11          9.02          8.99         1.57 o                         
  -2   9  11         17.06         19.48         1.40 o                         
  -1   9  11          4.69          8.53         0.99 o                         
   0   9  11          0.59          1.30         0.69 o                         
   1   9  11          6.11          6.82         0.98 o                         
   2   9  11         22.26         20.24         1.59 o                         
   3   9  11         10.83         10.44         1.11 o                         
   4   9  11          2.61          1.50         0.95 o                         
 -11   0  12          9.72         13.34         2.14 o                         
 -10   0  12         29.39         36.19         4.08 o                         
  -9   0  12          5.65          8.29         1.50 o                         
  -8   0  12        228.68        239.36        10.92 o                         
  -7   0  12         17.88         12.27         1.30 o                         
  -6   0  12          8.72          8.47         1.74 o                         
  -5   0  12       1943.21       1960.05        39.17 o                         
  -4   0  12       2394.12       2664.09        47.21 o                         
  -3   0  12          5.93          6.08         0.76 o                         
  -2   0  12       1580.90       1816.74        41.81 o                         
  -1   0  12        179.48        102.39         3.59 o                         
   0   0  12         79.68        102.27         4.28 o                         
   1   0  12        925.05        965.24        25.84 o                         
   2   0  12        735.50        777.63        21.08 o                         
   3   0  12       3228.88       3292.37        85.38 o                         
   4   0  12        120.85         78.52         2.34 o                         
   5   0  12        737.29        728.19        17.02 o                         
   6   0  12          0.12         -0.68         0.68 o                         
   7   0  12          8.36         11.31         1.37 o                         
   8   0  12        500.29        455.80        28.03 o                         
   9   0  12          0.19         -0.85         0.85 o                         
  10   0  12          0.24          1.58         1.21 o                         
  11   0  12          5.91          1.52         0.84 o                         
 -11   1  12         21.44         14.41         1.26 o                         
 -10   1  12          0.19         -0.60         0.60 o                         
  -9   1  12          0.13          1.34         0.73 o                         
  -8   1  12         69.76         86.68         4.06 o                         
  -7   1  12        267.32        282.99         5.50 o                         
  -6   1  12         21.81         21.55         1.02 o                         
  -5   1  12          3.90          4.06         0.83 o                         
  -4   1  12         53.96         33.98         0.99 o                         
  -3   1  12         43.34         56.85         2.10 o                         
  -2   1  12        780.45        829.56        15.84 o                         
  -1   1  12         69.30         69.12         1.78 o                         
   0   1  12       1821.01       1947.21        38.80 o                         
   1   1  12       1118.93       1205.64        23.53 o                         
   2   1  12        107.76         86.85         2.16 o                         
   3   1  12         20.74         26.63         0.95 o                         
   4   1  12         86.36        100.72         1.98 o                         
   5   1  12         13.93         12.69         0.83 o                         
   6   1  12          2.94          3.71         1.03 o                         
   7   1  12         21.78         21.83         1.50 o                         
   8   1  12         41.38         46.57         2.15 o                         
   9   1  12          0.10          0.29         0.69 o                         
  10   1  12          7.68          4.65         0.93 o                         
  11   1  12          0.04         -0.56         0.56 o                         
 -11   2  12          0.35         -0.23         0.61 o                         
 -10   2  12          1.81          0.96         0.74 o                         
  -9   2  12          1.97          1.47         0.68 o                         
  -8   2  12         30.06         26.80         1.40 o                         
  -7   2  12          2.23          0.64         0.85 o                         
  -6   2  12         11.04         10.70         0.81 o                         
  -5   2  12        459.96        489.88         8.58 o                         
  -4   2  12          1.95          2.85         0.48 o                         
  -3   2  12         19.79         17.63         1.84 o                         
  -2   2  12         51.56         65.06         1.98 o                         
  -1   2  12        107.06        113.07         2.87 o                         
   0   2  12          5.55          7.38         1.41 o                         
   1   2  12        124.56        169.12         3.69 o                         
   2   2  12          5.08         13.44         0.97 o                         
   3   2  12         17.39         33.79         1.07 o                         
   4   2  12         29.92         39.38         1.07 o                         
   5   2  12         42.48         52.91         1.80 o                         
   6   2  12        144.59        140.20         3.38 o                         
   7   2  12         51.33         53.74         3.09 o                         
   8   2  12        254.49        284.58         6.61 o                         
   9   2  12          3.90          4.44         0.77 o                         
  10   2  12          0.35         -0.11         0.54 o                         
 -10   3  12          1.35         -0.65         0.73 o                         
  -9   3  12         15.62         17.17         1.17 o                         
  -8   3  12         22.36         21.39         1.71 o                         
  -7   3  12         97.90        131.25         3.74 o                         
  -6   3  12         25.57         25.06         1.20 o                         
  -5   3  12         78.96         79.75         2.13 o                         
  -4   3  12         14.55         11.09         0.84 o                         
  -3   3  12        252.18        271.21         5.30 o                         
  -2   3  12         22.40         12.65         0.81 o                         
  -1   3  12          6.83         12.35         0.80 o                         
   0   3  12        288.70        275.31         5.77 o                         
   1   3  12        206.87        215.03         4.73 o                         
   2   3  12        251.14        241.21         4.34 o                         
   3   3  12         18.47         17.73         0.82 o                         
   4   3  12         59.64         72.81         1.74 o                         
   5   3  12        243.05        239.37         4.60 o                         
   6   3  12         38.67         44.05         1.45 o                         
   7   3  12         12.85         14.11         1.11 o                         
   8   3  12         10.11          8.51         1.22 o                         
   9   3  12         28.51         29.67         1.47 o                         
  10   3  12          0.05         -0.49         0.49 o                         
 -10   4  12          0.58          0.99         0.62 o                         
  -9   4  12          8.24          9.05         1.07 o                         
  -8   4  12         18.89         23.56         1.31 o                         
  -7   4  12          2.74          5.42         1.51 o                         
  -6   4  12        234.25        223.34         4.82 o                         
  -5   4  12        133.10        134.96         3.30 o                         
  -4   4  12          3.54          5.21         0.65 o                         
  -3   4  12        534.29        486.04         8.02 o                         
  -2   4  12          4.45          5.81         0.57 o                         
  -1   4  12        395.72        400.53         7.28 o                         
   0   4  12        195.43        197.27         3.72 o                         
   1   4  12        876.87        867.96        14.06 o                         
   2   4  12          1.30          1.82         0.43 o                         
   3   4  12        555.05        587.85        10.84 o                         
   4   4  12       1045.74       1099.96        18.85 o                         
   5   4  12        402.46        443.30         8.40 o                         
   6   4  12        227.48        227.04         5.15 o                         
   7   4  12         20.08         18.66         1.10 o                         
   8   4  12          3.07          2.06         0.58 o                         
   9   4  12          1.78          1.38         0.57 o                         
  10   4  12         19.71         15.19         1.65 o                         
  -9   5  12          8.44          5.76         0.70 o                         
  -8   5  12          1.00          0.25         0.54 o                         
  -7   5  12         14.86         13.39         1.02 o                         
  -6   5  12         32.46         45.12         1.53 o                         
  -5   5  12         51.13         51.76         1.62 o                         
  -4   5  12        353.75        365.18         7.02 o                         
  -3   5  12          3.09          3.11         0.64 o                         
  -2   5  12        126.92        125.37         2.73 o                         
  -1   5  12         41.93         41.61         1.37 o                         
   0   5  12        321.06        330.52         5.87 o                         
   1   5  12         24.68         22.03         1.08 o                         
   2   5  12         28.54         32.41         1.19 o                         
   3   5  12       1071.25       1132.53        21.47 o                         
   4   5  12         11.33          7.73         0.77 o                         
   5   5  12         91.71         95.77         3.81 o                         
   6   5  12         68.39         68.91         2.43 o                         
   7   5  12         22.41         25.28         1.80 o                         
   8   5  12          1.02          1.22         0.53 o                         
   9   5  12          8.62         11.89         1.13 o                         
  -8   6  12          1.89          4.12         0.78 o                         
  -7   6  12         13.47         11.69         0.88 o                         
  -6   6  12          4.95          5.10         0.67 o                         
  -5   6  12          5.42          2.95         0.52 o                         
  -4   6  12          0.39          0.81         0.51 o                         
  -3   6  12        219.79        204.67         4.85 o                         
  -2   6  12        199.96        195.90         4.22 o                         
  -1   6  12        231.70        233.33         4.99 o                         
   0   6  12        300.74        300.80         6.00 o                         
   1   6  12         27.22         28.41         1.16 o                         
   2   6  12         41.59         41.12         1.56 o                         
   3   6  12         18.65         16.57         1.04 o                         
   4   6  12         20.27         22.01         1.31 o                         
   5   6  12        335.56        344.81         7.84 o                         
   6   6  12         16.44         20.66         1.18 o                         
   7   6  12         25.79         25.83         1.17 o                         
   8   6  12          1.05          0.24         0.46 o                         
  -7   7  12         22.45         15.62         1.18 o                         
  -6   7  12         57.94         62.47         2.17 o                         
  -5   7  12         31.58         34.85         1.75 o                         
  -4   7  12         17.23         14.41         1.20 o                         
  -3   7  12         27.93         23.09         1.22 o                         
  -2   7  12          3.19          3.16         0.70 o                         
  -1   7  12          4.55          5.62         0.67 o                         
   0   7  12        301.61        299.80        10.66 o                         
   1   7  12          4.40          4.98         0.65 o                         
   2   7  12         23.39         23.63         1.21 o                         
   3   7  12        138.95        155.32         4.67 o                         
   4   7  12        113.30        135.96         3.69 o                         
   5   7  12          0.52          0.12         0.54 o                         
   6   7  12          2.23          3.22         0.57 o                         
   7   7  12          1.31          1.47         0.52 o                         
  -6   8  12         12.79         10.85         0.91 o                         
  -5   8  12          2.33          1.54         0.53 o                         
  -4   8  12         34.26         38.04         1.96 o                         
  -3   8  12        143.03        161.46         5.13 o                         
  -2   8  12         24.80         28.40         1.45 o                         
  -1   8  12          5.78          5.37         0.88 o                         
   0   8  12         12.64         17.56         1.20 o                         
   1   8  12         29.77         42.89         2.18 o                         
   2   8  12          0.20          1.83         0.66 o                         
   3   8  12          1.89          1.36         0.68 o                         
   4   8  12         29.82         34.72         2.22 o                         
   5   8  12         25.01         19.34         1.79 o                         
   6   8  12          4.83          5.11         0.76 o                         
  -4   9  12         19.82         12.60         1.78 o                         
  -3   9  12          2.67          3.48         1.07 o                         
  -2   9  12         67.05         49.45         3.48 o                         
  -1   9  12         32.75         30.55         2.43 o                         
   0   9  12          7.39          7.33         0.88 o                         
   1   9  12         11.77         14.65         1.10 o                         
   2   9  12         34.78         34.35         1.91 o                         
   3   9  12         25.20         19.43         1.42 o                         
   4   9  12          6.24          4.31         0.71 o                         
 -11   1  13          6.89          4.05         0.78 o                         
 -10   1  13          6.71          5.98         1.04 o                         
  -9   1  13         73.03         83.53         4.82 o                         
  -8   1  13        117.18        114.93         3.76 o                         
  -7   1  13         14.42         13.07         0.92 o                         
  -6   1  13        164.19        174.94         3.54 o                         
  -5   1  13        209.39        199.79         4.12 o                         
  -4   1  13         37.46         28.59         1.33 o                         
  -3   1  13       1425.18       1435.61        20.99 o                         
  -2   1  13        266.46        265.78         5.12 o                         
  -1   1  13         30.83         38.32         1.51 o                         
   0   1  13       2119.13       2201.04        40.60 o                         
   1   1  13        258.72        197.27         4.19 o                         
   2   1  13        834.12        892.41        16.54 o                         
   3   1  13        137.00        169.87         2.93 o                         
   4   1  13        406.77        448.91         6.72 o                         
   5   1  13        110.18        125.62         2.63 o                         
   6   1  13        158.80        143.40         4.74 o                         
   7   1  13        345.56        352.48         9.25 o                         
   8   1  13         10.17          7.32         0.90 o                         
   9   1  13         41.46         44.48         2.26 o                         
  10   1  13         75.16         62.08         3.72 o                         
 -10   2  13         14.80         17.87         1.76 o                         
  -9   2  13         23.66         22.07         2.07 o                         
  -8   2  13         12.56         10.60         0.93 o                         
  -7   2  13         10.48         10.41         0.82 o                         
  -6   2  13        600.87        622.15        12.86 o                         
  -5   2  13        221.94        222.74         4.31 o                         
  -4   2  13         27.00         38.11         1.24 o                         
  -3   2  13          8.71         16.84         2.12 o                         
  -2   2  13        755.01        704.72        12.21 o                         
  -1   2  13        707.24        765.80        15.11 o                         
   0   2  13         35.52         55.34         1.73 o                         
   1   2  13        311.70        306.71         6.20 o                         
   2   2  13         25.33         15.01         1.60 o                         
   3   2  13        256.73        246.95         3.98 o                         
   4   2  13        673.08        697.03        10.47 o                         
   5   2  13         15.46         13.37         0.89 o                         
   6   2  13         38.46         37.72         1.36 o                         
   7   2  13         91.21         98.99         3.23 o                         
   8   2  13          8.96         10.81         0.92 o                         
   9   2  13         84.29         85.27         3.44 o                         
  10   2  13          1.84          1.26         0.59 o                         
 -10   3  13          7.06          7.04         1.03 o                         
  -9   3  13          0.25          0.20         0.64 o                         
  -8   3  13          6.74          5.90         0.81 o                         
  -7   3  13        181.10        217.20         5.10 o                         
  -6   3  13         38.50         41.72         1.70 o                         
  -5   3  13         16.91         12.99         0.96 o                         
  -4   3  13        103.58        114.76         2.70 o                         
  -3   3  13          6.27          5.84         0.62 o                         
  -2   3  13         53.00         65.84         1.81 o                         
  -1   3  13        259.54        222.15         4.22 o                         
   0   3  13         46.24         49.45         1.46 o                         
   1   3  13         83.24         76.64         1.84 o                         
   2   3  13          1.11          0.95         0.45 o                         
   3   3  13        667.14        657.48        10.24 o                         
   4   3  13        211.93        235.82         4.23 o                         
   5   3  13        191.42        206.44         4.04 o                         
   6   3  13        114.22        117.50         2.79 o                         
   7   3  13         45.32         48.11         2.36 o                         
   8   3  13         55.79         62.54         2.30 o                         
   9   3  13         10.32         12.43         1.00 o                         
  10   3  13          0.03         -0.44         0.44 o                         
 -10   4  13          0.03         -0.50         0.50 o                         
  -9   4  13          2.16          1.20         0.64 o                         
  -8   4  13         26.24         29.29         1.89 o                         
  -7   4  13         14.86         16.26         1.55 o                         
  -6   4  13         12.36         12.33         0.96 o                         
  -5   4  13         66.35         65.22         1.99 o                         
  -4   4  13         93.98         97.25         2.42 o                         
  -3   4  13        356.48        365.55         6.27 o                         
  -2   4  13          2.87          1.18         0.69 o                         
  -1   4  13         98.31        102.85         2.16 o                         
   0   4  13         20.35         18.14         0.91 o                         
   1   4  13          8.18         10.43         0.70 o                         
   2   4  13          4.37          2.54         0.46 o                         
   3   4  13          0.77          0.68         0.47 o                         
   4   4  13        548.00        565.96        10.91 o                         
   5   4  13       1029.98       1044.82        19.82 o                         
   6   4  13        190.28        188.92         4.41 o                         
   7   4  13          0.18         -0.13         0.78 o                         
   8   4  13          8.81          8.21         0.75 o                         
   9   4  13          0.02         -0.54         0.54 o                         
  -9   5  13          0.01         -0.16         0.47 o                         
  -8   5  13          5.66          5.32         0.70 o                         
  -7   5  13          9.03         10.74         0.94 o                         
  -6   5  13          0.04         -0.13         0.66 o                         
  -5   5  13        102.39        103.35         3.46 o                         
  -4   5  13         28.23         28.37         1.23 o                         
  -3   5  13        308.38        291.11         5.63 o                         
  -2   5  13        115.79        117.83         2.95 o                         
  -1   5  13        717.09        725.67        14.11 o                         
   0   5  13         57.94         63.19         1.73 o                         
   1   5  13         29.36         29.38         1.11 o                         
   2   5  13         10.21         11.49         0.81 o                         
   3   5  13        921.34        945.03        18.18 o                         
   4   5  13        240.20        260.01         5.41 o                         
   5   5  13        187.66        214.25         5.63 o                         
   6   5  13          1.20          0.66         0.75 o                         
   7   5  13          0.58          1.48         0.63 o                         
   8   5  13         48.50         51.46         1.87 o                         
   9   5  13          0.68          2.54         0.60 o                         
  -8   6  13         88.10         85.88         3.88 o                         
  -7   6  13         13.45         19.34         1.18 o                         
  -6   6  13         40.84         37.14         1.97 o                         
  -5   6  13         57.92         68.51         2.02 o                         
  -4   6  13        255.76        268.47         5.59 o                         
  -3   6  13         14.08         13.46         0.94 o                         
  -2   6  13         24.27         19.36         1.11 o                         
  -1   6  13         20.37         24.56         1.24 o                         
   0   6  13        227.75        237.95         5.08 o                         
   1   6  13          1.04          0.41         0.52 o                         
   2   6  13        484.99        544.83        10.42 o                         
   3   6  13         16.31         15.51         1.02 o                         
   4   6  13         98.67        112.55         2.95 o                         
   5   6  13        164.61        178.15         6.88 o                         
   6   6  13        112.21        125.64         4.12 o                         
   7   6  13          0.01         -0.39         0.47 o                         
   8   6  13          1.65          0.76         0.49 o                         
  -7   7  13          2.38          1.74         0.56 o                         
  -6   7  13          1.52          1.97         0.52 o                         
  -5   7  13          7.65          7.85         0.86 o                         
  -4   7  13         10.99          9.16         1.14 o                         
  -3   7  13        175.56        194.12         4.68 o                         
  -2   7  13         98.99        112.24         2.96 o                         
  -1   7  13         86.05         92.21         2.46 o                         
   0   7  13          4.27          5.64         0.70 o                         
   1   7  13         68.52         71.00         2.40 o                         
   2   7  13          3.59          2.77         0.61 o                         
   3   7  13         24.19         29.23         1.38 o                         
   4   7  13         27.55         22.41         1.17 o                         
   5   7  13          6.39          5.84         0.70 o                         
   6   7  13          1.22          1.75         0.48 o                         
   7   7  13          1.82          0.86         0.50 o                         
  -6   8  13         33.08         38.89         1.91 o                         
  -5   8  13         86.08         60.25         3.79 o                         
  -4   8  13         33.57         31.76         1.45 o                         
  -3   8  13         12.30         13.25         1.05 o                         
  -2   8  13         95.56        103.23         3.91 o                         
  -1   8  13          0.58         -0.56         0.56 o                         
   0   8  13          8.42         11.48         1.10 o                         
   1   8  13          0.49          2.29         0.82 o                         
   2   8  13         64.53         76.06         3.18 o                         
   3   8  13         99.31        110.61         4.72 o                         
   4   8  13         79.66         77.41         6.51 o                         
   5   8  13         28.48         32.44         1.94 o                         
  -3   9  13          2.83          2.21         0.89 o                         
  -2   9  13         14.88         11.80         1.27 o                         
  -1   9  13         35.68         34.66         2.47 o                         
   0   9  13         21.26         29.63         1.92 o                         
   1   9  13          5.44          3.04         0.72 o                         
   2   9  13         42.59         38.40         2.25 o                         
   3   9  13          7.05          7.49         0.89 o                         
 -10   0  14         23.67         33.12         3.91 o                         
  -9   0  14         15.31         11.87         1.76 o                         
  -8   0  14         15.48          9.89         1.47 o                         
  -7   0  14         23.44         18.79         1.52 o                         
  -6   0  14       1005.53        870.83        29.09 o                         
  -5   0  14        124.85        123.54         2.86 o                         
  -4   0  14          3.98          2.49         0.94 o                         
  -3   0  14        733.91        704.29        14.22 o                         
  -2   0  14        530.63        601.84        13.28 o                         
  -1   0  14       3267.78       3388.10        77.17 o                         
   0   0  14        142.97        122.69         3.49 o                         
   1   0  14        237.38        266.46         8.06 o                         
   2   0  14       1182.79       1193.90        23.36 o                         
   3   0  14        315.82        258.13         5.99 o                         
   4   0  14        321.30        386.60         9.07 o                         
   5   0  14         11.19          9.68         2.72 o                         
   6   0  14        191.70        196.48         7.63 o                         
   7   0  14          1.73          0.17         0.87 o                         
   8   0  14         93.77         81.92         5.58 o                         
   9   0  14          1.34          0.22         1.09 o                         
  10   0  14          3.80          6.37         1.32 o                         
 -10   1  14          0.21         -0.64         0.64 o                         
  -9   1  14         10.10         15.37         1.58 o                         
  -8   1  14          8.25         12.13         2.39 o                         
  -7   1  14         93.57         84.22         3.91 o                         
  -6   1  14         38.93         31.28         1.29 o                         
  -5   1  14         78.21         85.51         1.98 o                         
  -4   1  14         41.97         29.99         1.33 o                         
  -3   1  14         72.93         74.51         1.64 o                         
  -2   1  14         69.57         75.71         1.66 o                         
  -1   1  14        147.85        160.98         3.62 o                         
   0   1  14        195.30        156.52         3.51 o                         
   1   1  14         22.48         21.73         0.80 o                         
   2   1  14          0.67          2.06         0.38 o                         
   3   1  14        157.68        153.74         2.83 o                         
   4   1  14        100.53         97.81         1.97 o                         
   5   1  14         66.74         66.63         1.92 o                         
   6   1  14          2.29          0.06         1.20 o                         
   7   1  14          4.89          3.48         0.70 o                         
   8   1  14          6.88          6.08         0.84 o                         
   9   1  14          8.92         10.31         1.04 o                         
  10   1  14          1.63          0.27         0.71 o                         
 -10   2  14          0.23          0.14         0.80 o                         
  -9   2  14          5.70          3.13         0.87 o                         
  -8   2  14        107.61        106.18         4.88 o                         
  -7   2  14          3.94          2.77         1.82 o                         
  -6   2  14        367.05        351.44         6.91 o                         
  -5   2  14         64.02         65.76         1.72 o                         
  -4   2  14         94.40         94.33         2.29 o                         
  -3   2  14         80.42         94.67         2.28 o                         
  -2   2  14          1.61          2.88         0.61 o                         
  -1   2  14        487.91        545.70         9.36 o                         
   0   2  14         17.39         11.33         0.76 o                         
   1   2  14        394.01        445.95         7.57 o                         
   2   2  14        450.74        444.73         7.60 o                         
   3   2  14       2371.09       2590.23        36.49 o                         
   4   2  14        494.71        498.55         7.65 o                         
   5   2  14         55.36         62.69         2.50 o                         
   6   2  14          6.33          5.72         0.74 o                         
   7   2  14         16.40         18.39         1.51 o                         
   8   2  14          0.50         -0.26         0.64 o                         
   9   2  14         11.47         12.31         1.05 o                         
  10   2  14          6.55          3.59         0.84 o                         
 -10   3  14         20.52         30.06         2.32 o                         
  -9   3  14         19.84         12.93         1.63 o                         
  -8   3  14          0.19         -0.16         0.56 o                         
  -7   3  14         34.87         50.80         3.51 o                         
  -6   3  14         68.03         69.86         2.48 o                         
  -5   3  14         22.98         15.38         1.37 o                         
  -4   3  14        811.23        899.02        17.61 o                         
  -3   3  14         63.10         60.86         1.69 o                         
  -2   3  14          6.16          2.26         0.72 o                         
  -1   3  14        303.67        326.64         5.49 o                         
   0   3  14        437.17        423.67         7.44 o                         
   1   3  14        159.88        158.81         3.00 o                         
   2   3  14         27.85         36.91         1.18 o                         
   3   3  14        308.35        307.19         5.11 o                         
   4   3  14         57.80         58.47         1.60 o                         
   5   3  14        663.04        687.34        11.86 o                         
   6   3  14        172.55        185.16         4.90 o                         
   7   3  14        119.44        121.16         3.75 o                         
   8   3  14          3.31          3.11         0.68 o                         
   9   3  14         13.63         15.30         1.06 o                         
  10   3  14          0.74          0.01         0.50 o                         
  -9   4  14         22.20         28.15         1.54 o                         
  -8   4  14         73.53         81.26         2.68 o                         
  -7   4  14         14.43          6.90         0.79 o                         
  -6   4  14         37.93         37.89         1.56 o                         
  -5   4  14        583.11        585.74        13.52 o                         
  -4   4  14         22.59         24.94         1.31 o                         
  -3   4  14        425.89        397.78         7.85 o                         
  -2   4  14         72.06         71.69         1.79 o                         
  -1   4  14        220.38        229.74         4.05 o                         
   0   4  14         69.31         78.64         2.08 o                         
   1   4  14        540.65        557.66         9.40 o                         
   2   4  14          6.78          5.45         0.59 o                         
   3   4  14          0.51          0.78         0.47 o                         
   4   4  14        403.46        441.36         8.35 o                         
   5   4  14          6.29          6.28         0.69 o                         
   6   4  14         36.94         31.43         1.81 o                         
   7   4  14         76.77         82.34         3.50 o                         
   8   4  14         13.00         12.37         0.97 o                         
   9   4  14          4.09          2.45         0.73 o                         
  -9   5  14          0.12          0.14         0.45 o                         
  -8   5  14          6.77          4.05         0.64 o                         
  -7   5  14          3.01          5.05         0.71 o                         
  -6   5  14         26.11         42.80         1.89 o                         
  -5   5  14         63.95         70.98         2.64 o                         
  -4   5  14          5.91          7.01         0.76 o                         
  -3   5  14        461.26        507.05         8.80 o                         
  -2   5  14        139.27        139.55         2.94 o                         
  -1   5  14        333.08        337.83         6.17 o                         
   0   5  14          0.01         -0.42         0.42 o                         
   1   5  14        108.36        113.70         2.78 o                         
   2   5  14       1088.04       1120.82        20.02 o                         
   3   5  14        213.40        246.25         5.24 o                         
   4   5  14        389.63        396.48         8.60 o                         
   5   5  14        288.47        313.86         6.81 o                         
   6   5  14        105.25         98.62         3.41 o                         
   7   5  14         80.27         88.30         3.06 o                         
   8   5  14         26.40         20.51         1.62 o                         
   9   5  14          2.77          1.59         1.03 o                         
  -8   6  14          2.46          2.87         0.62 o                         
  -7   6  14          0.36         -0.50         0.50 o                         
  -6   6  14          1.06          0.42         0.56 o                         
  -5   6  14         15.66         13.20         1.07 o                         
  -4   6  14        112.90        108.36         3.63 o                         
  -3   6  14         14.76         16.92         1.14 o                         
  -2   6  14         12.21         12.94         0.94 o                         
  -1   6  14         81.73         82.22         2.20 o                         
   0   6  14          0.02          0.71         0.51 o                         
   1   6  14        105.58        104.12         2.87 o                         
   2   6  14         16.84         15.12         0.97 o                         
   3   6  14         48.50         44.65         1.61 o                         
   4   6  14          5.40          7.02         1.02 o                         
   5   6  14          0.04          0.24         0.62 o                         
   6   6  14          0.18          0.06         0.49 o                         
   7   6  14          0.27         -0.37         0.45 o                         
   8   6  14          0.06         -0.30         0.52 o                         
  -7   7  14          1.78          1.63         0.63 o                         
  -6   7  14         82.00         46.14         4.14 o                         
  -5   7  14         54.94         59.91         2.00 o                         
  -4   7  14          4.47          2.78         0.90 o                         
  -3   7  14          8.40         10.56         0.88 o                         
  -2   7  14        238.65        252.69         5.51 o                         
  -1   7  14         65.45         62.70         2.46 o                         
   0   7  14         62.36         57.87         1.98 o                         
   1   7  14        179.45        177.09         4.22 o                         
   2   7  14          3.52          5.08         0.74 o                         
   3   7  14         12.83         18.73         1.21 o                         
   4   7  14         21.75         24.10         1.21 o                         
   5   7  14          0.06         -0.03         0.50 o                         
   6   7  14         62.11         58.30         2.16 o                         
   7   7  14         25.44         18.45         1.15 o                         
  -5   8  14         34.10         31.30         3.07 o                         
  -4   8  14         49.72         42.20         1.94 o                         
  -3   8  14          0.17          0.33         0.57 o                         
  -2   8  14         19.12         23.02         1.33 o                         
  -1   8  14         11.03         12.54         0.98 o                         
   0   8  14         22.28         23.92         1.41 o                         
   1   8  14         17.89         23.56         1.44 o                         
   2   8  14          0.87          1.41         0.62 o                         
   3   8  14          1.33          2.67         0.61 o                         
   4   8  14         12.20          8.58         1.00 o                         
   5   8  14          9.11          8.13         0.82 o                         
  -3   9  14          9.79          8.98         1.72 o                         
  -2   9  14          1.48          0.08         0.61 o                         
  -1   9  14          8.78          9.99         1.02 o                         
   0   9  14         50.33         50.51         3.90 o                         
   1   9  14          2.33          2.57         0.64 o                         
   2   9  14          7.41          5.78         0.72 o                         
 -10   1  15          2.52          1.07         0.72 o                         
  -9   1  15         45.30         44.63         2.54 o                         
  -8   1  15         25.74         32.34         6.84 o                         
  -7   1  15        196.93        198.46         4.92 o                         
  -6   1  15         26.93         28.00         1.24 o                         
  -5   1  15        700.29        697.94        11.22 o                         
  -4   1  15        190.70        185.53         3.52 o                         
  -3   1  15          3.25          0.57         0.57 o                         
  -2   1  15        470.42        561.25         8.56 o                         
  -1   1  15        100.49         71.97         1.55 o                         
   0   1  15          8.59         10.48         0.81 o                         
   1   1  15        214.90        219.31         3.82 o                         
   2   1  15         52.32         48.65         1.20 o                         
   3   1  15        182.24        199.88         3.35 o                         
   4   1  15         15.88         12.99         0.68 o                         
   5   1  15        271.02        297.54         5.98 o                         
   6   1  15         55.33         51.49         2.08 o                         
   7   1  15         80.11         66.65         2.64 o                         
   8   1  15         37.04         41.13         2.34 o                         
   9   1  15         39.41         34.72         2.30 o                         
  10   1  15         14.10         13.01         1.93 o                         
 -10   2  15          0.17          0.41         0.67 o                         
  -9   2  15          9.04         12.06         1.24 o                         
  -8   2  15         12.48         14.35         2.04 o                         
  -7   2  15         42.05         46.95         3.53 o                         
  -6   2  15        202.37        219.80         4.77 o                         
  -5   2  15         23.50         24.09         1.07 o                         
  -4   2  15         13.34         15.56         1.42 o                         
  -3   2  15         22.05         21.69         1.04 o                         
  -2   2  15       1105.93       1186.04        19.03 o                         
  -1   2  15        128.17        161.59         3.14 o                         
   0   2  15        178.36        200.83         3.98 o                         
   1   2  15         10.28         10.95         0.69 o                         
   2   2  15        193.16        176.21         3.24 o                         
   3   2  15          6.66          7.84         1.06 o                         
   4   2  15        421.27        415.48         8.67 o                         
   5   2  15         18.42         19.91         1.09 o                         
   6   2  15          2.41          1.57         0.60 o                         
   7   2  15         51.93         57.78         5.56 o                         
   8   2  15          1.48          3.51         0.75 o                         
   9   2  15          3.61          3.77         0.81 o                         
  10   2  15          3.85          3.67         0.81 o                         
 -10   3  15          4.30          3.99         1.21 o                         
  -9   3  15         11.87         12.18         1.09 o                         
  -8   3  15          2.91          3.05         0.73 o                         
  -7   3  15         60.00         78.71         3.52 o                         
  -6   3  15        103.10        108.29         3.71 o                         
  -5   3  15        374.42        344.54         7.47 o                         
  -4   3  15        111.55        116.86         2.79 o                         
  -3   3  15        119.01        112.03         2.59 o                         
  -2   3  15          5.76          4.84         0.57 o                         
  -1   3  15        195.32        187.47         3.77 o                         
   0   3  15         25.01         30.38         1.07 o                         
   1   3  15         28.60         31.84         1.08 o                         
   2   3  15        341.70        352.85         5.57 o                         
   3   3  15       1625.91       1671.77        27.53 o                         
   4   3  15          0.58         -0.21         0.45 o                         
   5   3  15          2.26          3.04         0.57 o                         
   6   3  15        316.12        342.37         7.81 o                         
   7   3  15         34.33         40.61         1.75 o                         
   8   3  15          1.53         -0.04         0.62 o                         
   9   3  15          0.27         -0.52         0.52 o                         
  -9   4  15         25.83         26.18         1.45 o                         
  -8   4  15         17.30         18.34         1.49 o                         
  -7   4  15         33.85         33.90         1.96 o                         
  -6   4  15         31.15         36.77         2.23 o                         
  -5   4  15         39.98         46.62         1.55 o                         
  -4   4  15         83.49        100.22         2.50 o                         
  -3   4  15        140.96        165.50         3.46 o                         
  -2   4  15         89.46         91.52         2.27 o                         
  -1   4  15        113.94        125.03         2.68 o                         
   0   4  15        167.89        184.99         3.74 o                         
   1   4  15        583.32        627.32        10.65 o                         
   2   4  15        229.50        260.96         4.65 o                         
   3   4  15         77.52         83.74         2.07 o                         
   4   4  15          0.07         -0.43         0.43 o                         
   5   4  15         18.19         18.42         1.04 o                         
   6   4  15         49.52         45.20         2.19 o                         
   7   4  15         29.09         27.76         1.28 o                         
   8   4  15         33.37         28.18         2.16 o                         
   9   4  15          1.62          0.54         0.61 o                         
  -9   5  15          0.08          0.05         0.48 o                         
  -8   5  15          8.79          8.80         0.86 o                         
  -7   5  15          8.37          8.44         0.78 o                         
  -6   5  15         39.33         39.83         2.04 o                         
  -5   5  15          4.06          6.87         0.70 o                         
  -4   5  15         21.23         24.57         1.15 o                         
  -3   5  15         26.30         22.35         1.62 o                         
  -2   5  15         60.97         62.07         1.69 o                         
  -1   5  15         76.73         86.31         2.10 o                         
   0   5  15         57.58         52.49         1.57 o                         
   1   5  15         73.06         68.90         1.88 o                         
   2   5  15        245.16        269.16         5.54 o                         
   3   5  15         85.07         98.88         2.47 o                         
   4   5  15        176.80        193.13         5.09 o                         
   5   5  15          7.03          6.15         0.93 o                         
   6   5  15          5.94          6.69         0.85 o                         
   7   5  15          2.18          1.17         0.58 o                         
   8   5  15         21.24         20.58         1.17 o                         
  -8   6  15          0.10          0.29         0.47 o                         
  -7   6  15          2.87          2.81         0.60 o                         
  -6   6  15          2.90          3.51         0.61 o                         
  -5   6  15          0.29          0.40         0.47 o                         
  -4   6  15        116.86        130.93         3.07 o                         
  -3   6  15         76.94         89.99         2.44 o                         
  -2   6  15          6.91          6.83         0.89 o                         
  -1   6  15         12.75         10.55         0.84 o                         
   0   6  15        250.77        259.33         5.67 o                         
   1   6  15        223.81        253.66         5.64 o                         
   2   6  15          4.82          1.65         0.55 o                         
   3   6  15         43.09         50.99         2.18 o                         
   4   6  15         73.49         68.84         2.25 o                         
   5   6  15         93.15         91.85         3.58 o                         
   6   6  15         47.57         54.53         1.97 o                         
   7   6  15          4.28          2.85         0.52 o                         
  -7   7  15          1.75          2.55         0.95 o                         
  -6   7  15         19.85         19.44         1.35 o                         
  -5   7  15          4.23          3.17         0.60 o                         
  -4   7  15          7.57          7.98         0.82 o                         
  -3   7  15         45.06         67.61         2.46 o                         
  -2   7  15         15.74         17.09         1.13 o                         
  -1   7  15          3.80          4.58         0.73 o                         
   0   7  15         34.42         37.85         1.62 o                         
   1   7  15          2.50          1.67         0.64 o                         
   2   7  15         17.06         15.19         1.10 o                         
   3   7  15         17.98         22.97         1.15 o                         
   4   7  15          0.04         -0.44         0.48 o                         
   5   7  15          0.16         -0.23         0.48 o                         
   6   7  15          0.14         -0.19         0.43 o                         
  -5   8  15         42.53         28.11         2.21 o                         
  -4   8  15          0.05          0.95         0.61 o                         
  -3   8  15          7.82          5.87         0.88 o                         
  -2   8  15         19.48         22.33         1.36 o                         
  -1   8  15          6.42          7.43         0.97 o                         
   0   8  15         58.09         50.02         2.27 o                         
   1   8  15          1.97          0.96         0.58 o                         
   2   8  15          7.94          8.20         0.86 o                         
   3   8  15         11.34          9.33         0.84 o                         
   4   8  15          1.93          1.53         0.61 o                         
   5   8  15          9.33          4.89         1.04 o                         
  -2   9  15          2.48          2.18         0.93 o                         
  -1   9  15          4.67          4.43         0.92 o                         
   0   9  15          7.22          6.33         1.23 o                         
   1   9  15          3.60          4.41         0.74 o                         
 -10   0  16          3.78          4.83         1.21 o                         
  -9   0  16          6.15          4.94         1.19 o                         
  -8   0  16          8.30         13.05         2.10 o                         
  -7   0  16         78.98         94.55         5.70 o                         
  -6   0  16        471.19        509.79        17.41 o                         
  -5   0  16        207.63        222.90         6.65 o                         
  -4   0  16        361.46        413.21         8.95 o                         
  -3   0  16       1085.60       1042.68        19.21 o                         
  -2   0  16        290.86        270.19         7.35 o                         
  -1   0  16        535.60        542.25        11.74 o                         
   0   0  16        369.24        408.10         8.38 o                         
   1   0  16       1052.94       1079.24        20.48 o                         
   2   0  16        393.81        467.08         9.82 o                         
   3   0  16        159.85        128.53         4.27 o                         
   4   0  16        378.50        411.57        10.51 o                         
   5   0  16         51.85         64.78         2.59 o                         
   6   0  16         49.16         57.38         3.44 o                         
   7   0  16         37.65         48.33         2.69 o                         
   8   0  16         41.27         30.12         4.17 o                         
   9   0  16         23.37         24.72         2.76 o                         
  10   0  16         55.76         30.83         5.03 o                         
 -10   1  16          1.79          2.09         0.73 o                         
  -9   1  16         14.12         19.13         1.59 o                         
  -8   1  16          3.60          0.51         0.72 o                         
  -7   1  16         24.57         18.41         1.30 o                         
  -6   1  16        312.47        312.81         6.10 o                         
  -5   1  16         40.75         45.80         2.29 o                         
  -4   1  16        116.70        108.54         2.35 o                         
  -3   1  16         16.41         20.68         1.49 o                         
  -2   1  16        766.67        809.91        12.00 o                         
  -1   1  16         23.63         22.34         0.82 o                         
   0   1  16        257.20        235.98         3.84 o                         
   1   1  16         50.08         56.36         1.29 o                         
   2   1  16         28.33         26.43         1.12 o                         
   3   1  16        139.20        153.67         2.64 o                         
   4   1  16         21.84         17.57         1.82 o                         
   5   1  16          4.96          1.96         1.03 o                         
   6   1  16         21.25         19.88         1.53 o                         
   7   1  16         47.13         46.34         1.99 o                         
   8   1  16          0.02          0.28         0.65 o                         
   9   1  16         10.53          8.25         0.90 o                         
  10   1  16          1.29          1.93         0.75 o                         
 -10   2  16          4.13          2.28         0.75 o                         
  -9   2  16          0.30          1.18         0.94 o                         
  -8   2  16          0.52          0.08         0.63 o                         
  -7   2  16          0.06         -0.14         0.98 o                         
  -6   2  16        517.22        545.21        10.55 o                         
  -5   2  16        320.36        338.85         6.48 o                         
  -4   2  16         36.87         33.02         1.26 o                         
  -3   2  16        113.36        122.85         2.71 o                         
  -2   2  16         18.03         17.10         0.87 o                         
  -1   2  16          3.04          5.74         2.30 o                         
   0   2  16          8.21          5.23         0.54 o                         
   1   2  16        255.78        286.38         5.29 o                         
   2   2  16        330.08        329.05         5.21 o                         
   3   2  16        313.78        313.39         5.60 o                         
   4   2  16          1.39          0.25         0.65 o                         
   5   2  16        288.28        285.69         6.68 o                         
   6   2  16          0.33         -0.55         0.55 o                         
   7   2  16          0.96          0.14         0.69 o                         
   8   2  16         11.28         11.13         1.01 o                         
   9   2  16          0.33         -0.57         0.57 o                         
  -9   3  16         51.79         48.22         3.57 o                         
  -8   3  16         25.68         26.11         1.73 o                         
  -7   3  16          0.82          0.43         0.76 o                         
  -6   3  16         42.61         60.73         2.05 o                         
  -5   3  16         73.94         64.92         3.08 o                         
  -4   3  16        679.03        695.01        12.62 o                         
  -3   3  16         13.89         16.36         0.99 o                         
  -2   3  16         12.16         15.12         0.85 o                         
  -1   3  16          8.08          6.09         0.60 o                         
   0   3  16        553.13        613.51        10.49 o                         
   1   3  16         38.62         45.95         1.36 o                         
   2   3  16         46.41         51.37         1.46 o                         
   3   3  16        169.92        176.13         3.36 o                         
   4   3  16          0.78         -0.17         0.65 o                         
   5   3  16          8.53         10.36         0.85 o                         
   6   3  16          4.45          2.41         0.63 o                         
   7   3  16          0.36         -0.57         0.57 o                         
   8   3  16          0.06         -0.04         0.58 o                         
   9   3  16         18.38         16.23         1.53 o                         
  -9   4  16          3.92          6.03         0.75 o                         
  -8   4  16         31.78         36.26         1.94 o                         
  -7   4  16          3.60          3.51         0.69 o                         
  -6   4  16          0.08          0.15         1.08 o                         
  -5   4  16        170.43        210.06         4.62 o                         
  -4   4  16         42.15         34.52         1.30 o                         
  -3   4  16          5.04          1.16         0.70 o                         
  -2   4  16          5.10          2.06         0.52 o                         
  -1   4  16         15.40         16.14         0.95 o                         
   0   4  16         37.92         35.50         1.22 o                         
   1   4  16        215.22        223.35         4.34 o                         
   2   4  16         53.98         61.31         1.68 o                         
   3   4  16          0.33         -0.43         0.43 o                         
   4   4  16         18.96         15.03         0.91 o                         
   5   4  16         94.11         94.83         3.23 o                         
   6   4  16          0.28         -1.02         1.29 o                         
   7   4  16         17.15         14.87         1.38 o                         
   8   4  16         11.78         10.40         0.88 o                         
   9   4  16          8.37          5.91         0.76 o                         
  -8   5  16         26.65         27.50         1.35 o                         
  -7   5  16        128.64        140.87         5.15 o                         
  -6   5  16         23.64         28.13         1.46 o                         
  -5   5  16         89.06         81.60         2.26 o                         
  -4   5  16          2.40          1.03         0.53 o                         
  -3   5  16         83.07         94.30         2.55 o                         
  -2   5  16         15.41         21.22         1.00 o                         
  -1   5  16        142.54        145.20         3.69 o                         
   0   5  16         44.20         38.15         1.30 o                         
   1   5  16         21.79         27.02         1.19 o                         
   2   5  16        268.54        290.24         5.56 o                         
   3   5  16         12.43         12.19         0.84 o                         
   4   5  16         17.27         17.81         1.07 o                         
   5   5  16         42.87         44.46         2.47 o                         
   6   5  16          2.86          2.48         0.64 o                         
   7   5  16         15.09         14.36         1.04 o                         
   8   5  16         10.85         10.48         0.98 o                         
  -7   6  16          2.44          1.68         0.59 o                         
  -6   6  16          4.30          3.07         0.60 o                         
  -5   6  16          1.00          1.11         0.56 o                         
  -4   6  16          6.88          5.53         0.68 o                         
  -3   6  16         57.16         54.58         1.68 o                         
  -2   6  16         44.50         41.57         1.47 o                         
  -1   6  16          0.04         -0.47         0.47 o                         
   0   6  16          3.05          2.43         0.60 o                         
   1   6  16         48.18         41.81         1.52 o                         
   2   6  16          0.03         -0.25         0.50 o                         
   3   6  16          2.18          2.29         0.63 o                         
   4   6  16          1.47          1.27         0.83 o                         
   5   6  16         95.66         96.16         3.74 o                         
   6   6  16          8.42          7.55         0.74 o                         
   7   6  16          2.06          1.69         0.48 o                         
  -6   7  16          0.17         -0.62         0.62 o                         
  -5   7  16         12.31         12.27         0.87 o                         
  -4   7  16          4.13          3.24         0.69 o                         
  -3   7  16         17.43         16.96         1.10 o                         
  -2   7  16         14.70         22.09         1.37 o                         
  -1   7  16          4.06          4.53         0.73 o                         
   0   7  16          5.23          4.52         0.72 o                         
   1   7  16         78.80         93.66         3.06 o                         
   2   7  16         94.18        116.09         3.20 o                         
   3   7  16        114.68         96.65         2.88 o                         
   4   7  16          0.03         -0.47         0.47 o                         
   5   7  16          6.87          4.54         0.65 o                         
   6   7  16          1.30         -0.11         0.45 o                         
  -4   8  16         18.97         17.75         1.33 o                         
  -3   8  16          2.21          1.29         0.55 o                         
  -2   8  16          0.29         -0.23         0.55 o                         
  -1   8  16        131.78        129.67         4.18 o                         
   0   8  16          0.30          0.71         0.60 o                         
   1   8  16          1.71          1.31         0.61 o                         
   2   8  16         19.88         20.03         1.27 o                         
   3   8  16         27.07         24.96         1.81 o                         
   4   8  16          3.70          3.58         0.63 o                         
 -10   1  17          4.51          5.07         0.87 o                         
  -9   1  17          7.41          8.38         1.03 o                         
  -8   1  17          4.69          2.38         0.91 o                         
  -7   1  17         33.05         24.13         4.20 o                         
  -6   1  17          2.36          2.18         0.62 o                         
  -5   1  17          0.64         -0.19         0.56 o                         
  -4   1  17        206.40        223.96         5.31 o                         
  -3   1  17         16.74         18.91         1.58 o                         
  -2   1  17          6.11          9.60         0.70 o                         
  -1   1  17       1258.58       1374.87        19.11 o                         
   0   1  17        590.66        610.75         9.28 o                         
   1   1  17         19.57         17.07         0.73 o                         
   2   1  17        108.22        120.93         2.35 o                         
   3   1  17        153.15        135.05         2.75 o                         
   4   1  17         60.72         68.38         2.25 o                         
   5   1  17        203.00        207.13         4.63 o                         
   6   1  17          8.36          6.42         1.52 o                         
   7   1  17         37.91         37.15         1.88 o                         
   8   1  17          2.42          3.61         0.79 o                         
   9   1  17         44.33         39.32         3.26 o                         
 -10   2  17          0.34          0.33         0.58 o                         
  -9   2  17         14.12         18.42         2.00 o                         
  -8   2  17         16.14         20.52         1.59 o                         
  -7   2  17         81.67         80.38         4.57 o                         
  -6   2  17         54.37         54.07         1.88 o                         
  -5   2  17        196.62        210.60         4.57 o                         
  -4   2  17         94.91         89.88         2.30 o                         
  -3   2  17        341.69        363.90         6.52 o                         
  -2   2  17          5.64          6.48         0.68 o                         
  -1   2  17        262.58        274.92         4.82 o                         
   0   2  17        854.48        824.88        13.23 o                         
   1   2  17         81.74         82.40         1.89 o                         
   2   2  17        365.24        395.24         6.72 o                         
   3   2  17          0.16          0.39         0.95 o                         
   4   2  17        217.68        231.74         4.31 o                         
   5   2  17        361.00        388.89         8.64 o                         
   6   2  17        153.79        143.32         5.77 o                         
   7   2  17          0.14         -0.27         0.71 o                         
   8   2  17          0.07         -0.55         0.62 o                         
   9   2  17         24.49         26.07         2.04 o                         
  -9   3  17         15.19         15.19         1.52 o                         
  -8   3  17         30.76         34.95         2.11 o                         
  -7   3  17          6.19          8.21         1.18 o                         
  -6   3  17        104.63        120.18         3.50 o                         
  -5   3  17          0.00         -0.01         1.35 o                         
  -4   3  17         11.54         13.48         0.92 o                         
  -3   3  17        685.85        710.94        12.93 o                         
  -2   3  17        183.23        190.61         3.79 o                         
  -1   3  17         67.19         63.60         1.67 o                         
   0   3  17         27.41         31.57         1.22 o                         
   1   3  17        505.15        551.48         9.80 o                         
   2   3  17          9.17          8.44         0.72 o                         
   3   3  17         39.71         39.70         1.32 o                         
   4   3  17         48.65         43.75         1.44 o                         
   5   3  17         40.90         34.85         1.58 o                         
   6   3  17         48.06         44.34         2.05 o                         
   7   3  17          0.78          0.87         0.59 o                         
   8   3  17          0.11          0.01         0.61 o                         
   9   3  17          0.17          0.12         0.47 o                         
  -9   4  17         14.52          8.21         1.34 o                         
  -8   4  17         68.01         77.25         3.14 o                         
  -7   4  17         14.30         17.23         1.18 o                         
  -6   4  17         33.57         34.94         1.88 o                         
  -5   4  17         75.87         71.50         2.10 o                         
  -4   4  17         13.71         14.42         1.00 o                         
  -3   4  17         41.48         47.90         1.67 o                         
  -2   4  17          1.62         -0.23         0.48 o                         
  -1   4  17        143.37        163.60         3.43 o                         
   0   4  17          2.91          2.33         0.55 o                         
   1   4  17        174.76        205.87         4.02 o                         
   2   4  17         20.37         23.21         1.04 o                         
   3   4  17         10.63         10.46         0.80 o                         
   4   4  17        286.18        306.68         5.95 o                         
   5   4  17        183.81        186.22         4.88 o                         
   6   4  17          9.30         11.02         0.96 o                         
   7   4  17          8.77          6.64         0.82 o                         
   8   4  17          1.03          1.23         0.70 o                         
  -8   5  17          8.89          7.69         0.85 o                         
  -7   5  17          4.48          4.92         0.66 o                         
  -6   5  17          4.21          3.90         0.79 o                         
  -5   5  17         14.13         14.88         0.97 o                         
  -4   5  17          0.41          0.08         0.59 o                         
  -3   5  17         74.76         81.07         2.82 o                         
  -2   5  17         20.97         14.87         0.98 o                         
  -1   5  17         58.82         54.50         1.59 o                         
   0   5  17          0.22         -0.20         0.46 o                         
   1   5  17        366.53        348.16         6.98 o                         
   2   5  17          3.04          1.03         0.51 o                         
   3   5  17         44.37         50.78         1.64 o                         
   4   5  17         21.52         14.42         0.94 o                         
   5   5  17          1.35          1.12         0.69 o                         
   6   5  17         18.47         21.60         1.13 o                         
   7   5  17         12.27         14.17         0.98 o                         
   8   5  17          0.80          1.09         0.56 o                         
  -7   6  17          9.89          8.48         0.80 o                         
  -6   6  17         64.92         79.96         2.87 o                         
  -5   6  17         98.49        111.90         3.58 o                         
  -4   6  17         10.15          9.36         0.77 o                         
  -3   6  17          0.43          0.03         0.55 o                         
  -2   6  17        110.10        130.57         3.20 o                         
  -1   6  17         30.72         28.50         1.36 o                         
   0   6  17         11.09         13.82         0.95 o                         
   1   6  17          0.19          0.26         0.55 o                         
   2   6  17          0.09          0.00         0.54 o                         
   3   6  17         44.33         67.60         2.75 o                         
   4   6  17        377.49        389.88        10.85 o                         
   5   6  17          0.16          0.87         0.49 o                         
   6   6  17         29.57         18.82         1.45 o                         
   7   6  17         15.82         18.53         1.30 o                         
  -6   7  17          0.68          1.36         0.58 o                         
  -5   7  17          0.41          0.87         0.47 o                         
  -4   7  17         21.84         19.06         1.16 o                         
  -3   7  17          0.12          0.78         0.54 o                         
  -2   7  17         15.36         14.14         0.94 o                         
  -1   7  17         20.75         26.46         1.46 o                         
   0   7  17          0.01         -0.52         0.52 o                         
   1   7  17          0.16          0.40         0.51 o                         
   2   7  17         39.41         32.94         1.57 o                         
   3   7  17         29.15         26.05         1.42 o                         
   4   7  17         82.60         70.10         2.79 o                         
   5   7  17          2.76          3.77         0.63 o                         
  -4   8  17         13.85         12.09         0.88 o                         
  -3   8  17          0.75          1.99         0.62 o                         
  -2   8  17          4.00          1.73         0.60 o                         
  -1   8  17         17.49         17.84         1.05 o                         
   0   8  17          0.03         -0.01         0.53 o                         
   1   8  17          0.34          0.16         0.52 o                         
   2   8  17         22.65         18.57         1.17 o                         
   3   8  17         31.18         30.97         1.83 o                         
 -10   0  18          3.11          1.36         1.04 o                         
  -9   0  18         28.56         36.35         4.41 o                         
  -8   0  18        190.35        236.22         9.98 o                         
  -7   0  18         16.43         21.09         2.93 o                         
  -6   0  18         14.62         11.83         6.71 o                         
  -5   0  18        222.78        213.64         7.81 o                         
  -4   0  18        509.71        497.34        13.21 o                         
  -3   0  18         43.16         41.39         2.75 o                         
  -2   0  18        226.80        267.55         6.82 o                         
  -1   0  18        162.90        188.60         4.73 o                         
   0   0  18         54.46         57.38         2.19 o                         
   1   0  18        896.91        934.27        19.58 o                         
   2   0  18          7.68          9.73         1.64 o                         
   3   0  18        445.12        503.78        11.78 o                         
   4   0  18         29.09         30.19         1.64 o                         
   5   0  18         12.01         12.93         1.36 o                         
   6   0  18         52.16         44.50         6.72 o                         
   7   0  18         79.05         79.93         5.38 o                         
   8   0  18          1.06          0.72         0.96 o                         
   9   0  18          5.35          1.24         1.12 o                         
  -9   1  18         28.35         31.48         1.76 o                         
  -8   1  18          1.24          1.98         0.93 o                         
  -7   1  18          8.87        225.21       100.89 o                         
  -6   1  18         90.49         70.34         7.28 o                         
  -5   1  18         95.08        104.30         2.93 o                         
  -4   1  18          5.18          5.64         2.36 o                         
  -3   1  18         50.60         56.74         1.81 o                         
  -2   1  18        179.68        200.18         3.88 o                         
  -1   1  18        108.52        110.52         2.20 o                         
   0   1  18          6.52          7.45         1.70 o                         
   1   1  18         91.40         81.62         1.72 o                         
   2   1  18          1.87          1.73         0.55 o                         
   3   1  18         32.83         29.29         1.17 o                         
   4   1  18         69.58         65.78         3.29 o                         
   5   1  18         95.85         95.29         2.98 o                         
   6   1  18         30.84         31.71         3.41 o                         
   7   1  18         23.30         24.47         1.53 o                         
   8   1  18          0.73          0.41         0.72 o                         
   9   1  18          0.46          0.58         0.74 o                         
  -9   2  18          0.08         -0.49         0.77 o                         
  -8   2  18          0.84          2.17         0.88 o                         
  -7   2  18          1.28          1.21         0.60 o                         
  -6   2  18         50.67         48.32         1.87 o                         
  -5   2  18         41.59         36.02         1.39 o                         
  -4   2  18          0.31         -0.57         0.75 o                         
  -3   2  18         47.13         48.55         1.88 o                         
  -2   2  18         93.18         95.06         2.20 o                         
  -1   2  18         80.90         86.11         2.27 o                         
   0   2  18        246.12        268.09         5.05 o                         
   1   2  18        447.38        499.21         8.36 o                         
   2   2  18        286.82        300.83         5.96 o                         
   3   2  18        340.03        371.82         6.60 o                         
   4   2  18         40.48         50.22         2.12 o                         
   5   2  18         45.86         40.53         2.38 o                         
   6   2  18         58.27         65.59         2.43 o                         
   7   2  18          2.01          1.08         0.67 o                         
   8   2  18          0.05         -0.63         0.63 o                         
   9   2  18          2.65          1.09         0.64 o                         
  -9   3  18          6.65          7.63         1.13 o                         
  -8   3  18          0.13         -0.03         0.63 o                         
  -7   3  18         16.77         11.12         1.00 o                         
  -6   3  18          0.18          0.67         2.42 o                         
  -5   3  18         68.89         77.03         2.74 o                         
  -4   3  18        143.70        134.10         3.17 o                         
  -3   3  18         52.26         62.60         1.80 o                         
  -2   3  18         37.25         37.74         1.33 o                         
  -1   3  18        183.90        218.72         4.29 o                         
   0   3  18        133.22        139.39         2.97 o                         
   1   3  18        374.80        409.48         7.16 o                         
   2   3  18        168.39        175.09         3.33 o                         
   3   3  18          3.53          2.37         0.56 o                         
   4   3  18        298.05        314.69         6.71 o                         
   5   3  18         35.28         38.01         1.50 o                         
   6   3  18          7.99          7.33         0.83 o                         
   7   3  18          8.00         10.24         1.02 o                         
   8   3  18         33.35         31.75         1.75 o                         
   9   3  18          1.51          0.22         1.33 o                         
  -8   4  18          0.18          0.25         0.49 o                         
  -7   4  18         18.15         14.29         0.96 o                         
  -6   4  18         49.60         63.00         2.28 o                         
  -5   4  18         13.34         20.12         1.18 o                         
  -4   4  18          0.22         -1.18         1.27 o                         
  -3   4  18         32.71         33.47         1.43 o                         
  -2   4  18          9.83          7.56         0.77 o                         
  -1   4  18          9.27          7.13         0.71 o                         
   0   4  18        362.34        365.37         6.89 o                         
   1   4  18          0.50          0.00         0.46 o                         
   2   4  18        116.51        121.19         2.74 o                         
   3   4  18        240.23        273.85         6.02 o                         
   4   4  18         13.84         12.63         0.84 o                         
   5   4  18         57.17         57.27         2.05 o                         
   6   4  18          0.16         -0.51         0.51 o                         
   7   4  18         26.15         24.79         1.23 o                         
   8   4  18          7.28          6.28         0.83 o                         
  -8   5  18          0.63          0.85         0.66 o                         
  -7   5  18         31.22         30.78         1.79 o                         
  -6   5  18          3.03          0.95         0.55 o                         
  -5   5  18          8.48         10.13         0.84 o                         
  -4   5  18         56.97         64.87         2.26 o                         
  -3   5  18          5.43          9.68         0.99 o                         
  -2   5  18          2.79          2.15         0.61 o                         
  -1   5  18         32.09         41.07         1.43 o                         
   0   5  18        152.32        161.34         4.34 o                         
   1   5  18        111.27        106.41         2.94 o                         
   2   5  18          1.86          2.46         0.57 o                         
   3   5  18         12.34         13.51         0.93 o                         
   4   5  18          7.79          5.05         0.73 o                         
   5   5  18         37.17         45.33         1.89 o                         
   6   5  18        137.06        109.52         6.04 o                         
   7   5  18         11.84          9.92         0.82 o                         
  -7   6  18          9.68         10.65         0.98 o                         
  -6   6  18          2.58          2.33         0.58 o                         
  -5   6  18          0.98          0.53         0.52 o                         
  -4   6  18          9.57          8.27         0.82 o                         
  -3   6  18          0.78          0.43         0.56 o                         
  -2   6  18         11.20         11.77         0.91 o                         
  -1   6  18          1.27          0.85         0.55 o                         
   0   6  18         32.71         24.85         1.22 o                         
   1   6  18         34.42         34.36         1.48 o                         
   2   6  18         33.40         37.96         1.80 o                         
   3   6  18         74.72         61.31         2.71 o                         
   4   6  18          1.89          2.41         0.56 o                         
   5   6  18         41.08         35.45         1.48 o                         
   6   6  18          1.70          1.57         0.64 o                         
  -5   7  18         14.02         14.43         1.09 o                         
  -4   7  18         53.51         57.72         2.62 o                         
  -3   7  18         49.40         43.28         2.17 o                         
  -2   7  18         13.11         11.39         0.93 o                         
  -1   7  18          3.99          5.09         0.75 o                         
   0   7  18         63.74         69.90         2.45 o                         
   1   7  18          0.90          1.10         0.54 o                         
   2   7  18          0.68          0.56         0.57 o                         
   3   7  18         42.98         36.43         1.50 o                         
   4   7  18          3.14          2.00         0.53 o                         
   5   7  18         49.57         32.42         1.52 o                         
  -3   8  18         32.54         26.88         1.90 o                         
  -2   8  18          4.63          4.36         0.61 o                         
  -1   8  18         16.46         21.65         1.28 o                         
   0   8  18          0.47          0.18         0.50 o                         
   1   8  18          0.42          0.06         0.50 o                         
   2   8  18          0.86          0.07         0.46 o                         
   3   8  18         22.48         18.96         1.62 o                         
  -9   1  19          6.87          4.37         1.07 o                         
  -8   1  19          4.33          4.80         0.87 o                         
  -7   1  19         23.07         21.22         1.71 o                         
  -6   1  19         66.19         58.68         4.69 o                         
  -5   1  19        265.94        262.64         7.96 o                         
  -4   1  19          0.01         -0.59         0.59 o                         
  -3   1  19        651.07        693.70        12.98 o                         
  -2   1  19        105.13         96.75         2.36 o                         
  -1   1  19         38.74         45.80         3.20 o                         
   0   1  19        313.45        323.65         5.71 o                         
   1   1  19         79.69         78.76         1.89 o                         
   2   1  19        562.01        563.38         9.87 o                         
   3   1  19       1584.10       1646.85        34.37 o                         
   4   1  19          1.11         -0.20         1.16 o                         
   5   1  19          0.06         -1.04         2.53 o                         
   6   1  19          0.27          0.27         0.67 o                         
   7   1  19         16.19          8.89         1.03 o                         
   8   1  19          0.36         -0.20         0.64 o                         
   9   1  19          5.87          4.69         0.93 o                         
  -9   2  19         36.82         31.68         3.01 o                         
  -8   2  19          0.92         -0.83         1.00 o                         
  -7   2  19          2.45          1.86         0.71 o                         
  -6   2  19          6.38          3.16         2.02 o                         
  -5   2  19         78.44         75.87         2.12 o                         
  -4   2  19        478.37        504.40        13.85 o                         
  -3   2  19        586.39        644.87        11.84 o                         
  -2   2  19         25.91         25.22         1.35 o                         
  -1   2  19        103.81        112.01         2.67 o                         
   0   2  19        722.43        802.67        12.90 o                         
   1   2  19        111.59        131.96         2.82 o                         
   2   2  19          4.06          3.83         0.60 o                         
   3   2  19         22.49         27.29         1.16 o                         
   4   2  19         57.70         56.59         2.49 o                         
   5   2  19        143.82        148.60         5.66 o                         
   6   2  19         97.86        108.26         3.86 o                         
   7   2  19          2.37          0.85         0.68 o                         
   8   2  19          2.82          1.53         0.60 o                         
   9   2  19         10.92          7.37         1.33 o                         
  -9   3  19          0.14         -0.05         0.64 o                         
  -8   3  19          3.29          5.48         0.99 o                         
  -7   3  19          0.74         -0.53         0.53 o                         
  -6   3  19         20.01         19.68         1.75 o                         
  -5   3  19         69.85         74.65         2.21 o                         
  -4   3  19          0.39         -0.60         0.60 o                         
  -3   3  19          3.90          4.29         0.77 o                         
  -2   3  19          2.85          0.88         0.54 o                         
  -1   3  19         30.54         28.29         1.18 o                         
   0   3  19          0.17         -0.36         0.50 o                         
   1   3  19        154.79        151.48         3.67 o                         
   2   3  19        530.76        550.28         9.40 o                         
   3   3  19         37.38         38.00         1.28 o                         
   4   3  19          0.66          0.88         0.60 o                         
   5   3  19        123.29        101.26         5.62 o                         
   6   3  19          8.11          6.73         0.81 o                         
   7   3  19          0.42          0.27         0.65 o                         
   8   3  19          4.47          3.52         0.84 o                         
  -8   4  19          4.88          3.73         0.67 o                         
  -7   4  19          7.70          4.73         0.73 o                         
  -6   4  19         20.28         17.66         1.15 o                         
  -5   4  19          2.12          2.28         2.84 o                         
  -4   4  19         29.60         33.01         1.38 o                         
  -3   4  19          0.50         -0.58         0.89 o                         
  -2   4  19        125.19        149.96         3.94 o                         
  -1   4  19         21.00         16.24         0.96 o                         
   0   4  19        367.37        395.82         7.78 o                         
   1   4  19         61.94         77.29         2.06 o                         
   2   4  19         39.40         42.91         1.51 o                         
   3   4  19          8.04          9.13         0.76 o                         
   4   4  19          9.89         10.12         0.87 o                         
   5   4  19          4.59          2.19         0.62 o                         
   6   4  19         11.55         11.23         1.04 o                         
   7   4  19          1.07          0.78         0.60 o                         
   8   4  19         11.56         10.80         1.20 o                         
  -7   5  19          6.50          5.18         0.59 o                         
  -6   5  19          2.35          3.32         0.60 o                         
  -5   5  19         24.70         29.08         1.51 o                         
  -4   5  19         16.62         17.16         1.05 o                         
  -3   5  19         13.66         19.32         1.07 o                         
  -2   5  19         11.45          7.21         0.74 o                         
  -1   5  19          3.87          2.68         0.53 o                         
   0   5  19         49.17         51.05         1.65 o                         
   1   5  19         53.51         63.70         1.90 o                         
   2   5  19          0.65         -0.39         0.46 o                         
   3   5  19          1.26         -0.46         0.46 o                         
   4   5  19          1.75          2.07         0.62 o                         
   5   5  19          7.48          7.53         0.80 o                         
   6   5  19          5.23          2.47         0.64 o                         
   7   5  19          8.22          9.58         0.93 o                         
  -6   6  19          0.46          0.59         0.54 o                         
  -5   6  19        113.51        119.37         5.02 o                         
  -4   6  19          0.59         -0.47         0.47 o                         
  -3   6  19         39.30         41.22         1.51 o                         
  -2   6  19         82.24        105.54         2.83 o                         
  -1   6  19         69.90         78.66         3.08 o                         
   0   6  19          0.67         -0.47         0.47 o                         
   1   6  19         25.52         28.70         1.39 o                         
   2   6  19         56.25         68.37         2.28 o                         
   3   6  19          0.44         -0.44         0.51 o                         
   4   6  19         91.64        104.78         3.86 o                         
   5   6  19          3.90          2.87         0.57 o                         
   6   6  19          2.49          0.55         0.46 o                         
  -5   7  19          0.27          0.09         0.44 o                         
  -4   7  19         50.32         41.74         3.18 o                         
  -3   7  19          1.74          0.98         0.54 o                         
  -2   7  19          0.81          0.47         0.53 o                         
  -1   7  19         14.99         22.40         1.11 o                         
   0   7  19         24.93         22.78         1.51 o                         
   1   7  19         12.06         14.71         1.12 o                         
   2   7  19         22.63         25.36         1.36 o                         
   3   7  19         50.25         41.65         1.96 o                         
   4   7  19         32.75         30.89         1.63 o                         
  -2   8  19         29.01         18.04         1.69 o                         
  -1   8  19         26.52         24.35         1.55 o                         
   0   8  19          9.20          7.52         1.07 o                         
   1   8  19          2.40          2.47         0.70 o                         
   2   8  19          0.56          0.27         0.67 o                         
  -9   0  20          2.41          2.55         1.12 o                         
  -8   0  20         46.91         62.51         5.65 o                         
  -7   0  20          0.15         -1.04         1.21 o                         
  -6   0  20        103.51        116.26         5.36 o                         
  -5   0  20        108.33         99.69         4.59 o                         
  -4   0  20          2.39          0.68         1.09 o                         
  -3   0  20         93.68         81.73         6.11 o                         
  -2   0  20        169.14        154.73         6.89 o                         
  -1   0  20       1333.25       1477.66        37.80 o                         
   0   0  20         97.26         92.90         3.72 o                         
   1   0  20        104.11        106.36         3.42 o                         
   2   0  20        546.25        600.60        15.42 o                         
   3   0  20        309.28        289.40         7.43 o                         
   4   0  20          5.45          5.66         1.07 o                         
   5   0  20        277.33        286.18        11.01 o                         
   6   0  20          4.34          1.00         0.91 o                         
   7   0  20          1.56          1.13         1.09 o                         
   8   0  20         10.01          7.94         1.65 o                         
  -9   1  20          6.13          6.03         1.08 o                         
  -8   1  20          1.02          0.41         0.72 o                         
  -7   1  20         13.18         11.67         1.03 o                         
  -6   1  20         28.04         23.51         1.91 o                         
  -5   1  20          7.68          4.44         2.46 o                         
  -4   1  20         74.58         74.18         3.07 o                         
  -3   1  20          4.14          3.30         1.43 o                         
  -2   1  20         25.50         19.04         2.83 o                         
  -1   1  20          0.84         -0.59         0.59 o                         
   0   1  20        221.90        226.13         4.79 o                         
   1   1  20          0.21          0.32         0.98 o                         
   2   1  20        254.23        267.64         6.86 o                         
   3   1  20         15.57         16.09         1.26 o                         
   4   1  20         93.11         96.96         2.79 o                         
   5   1  20         25.01         21.25         2.88 o                         
   6   1  20         96.58         97.62         6.16 o                         
   7   1  20         11.83         11.86         1.23 o                         
   8   1  20          1.65          2.31         0.78 o                         
  -9   2  20         10.36         11.06         2.31 o                         
  -8   2  20          3.23          2.20         0.84 o                         
  -7   2  20          0.58         -0.68         0.68 o                         
  -6   2  20         36.34         32.43         2.66 o                         
  -5   2  20          7.49          9.12         0.84 o                         
  -4   2  20        143.04        134.36         4.44 o                         
  -3   2  20        103.34        113.44         2.73 o                         
  -2   2  20        159.35        157.14         4.39 o                         
  -1   2  20         33.53         32.47         1.31 o                         
   0   2  20        253.85        278.92         5.41 o                         
   1   2  20         15.60         17.33         0.98 o                         
   2   2  20        281.40        290.84         6.07 o                         
   3   2  20        254.95        241.44         5.21 o                         
   4   2  20        242.84        242.36         6.57 o                         
   5   2  20         32.43         35.48         1.71 o                         
   6   2  20         20.86         25.72         1.87 o                         
   7   2  20          6.46          7.80         0.91 o                         
   8   2  20          1.93          1.32         0.67 o                         
  -8   3  20         50.90         45.61         2.47 o                         
  -7   3  20         68.51         64.24         4.15 o                         
  -6   3  20         25.05         19.89         1.17 o                         
  -5   3  20         82.44         78.91         2.42 o                         
  -4   3  20          1.49          0.06         1.32 o                         
  -3   3  20         10.99          8.80         0.79 o                         
  -2   3  20          3.87          5.72         0.68 o                         
  -1   3  20        342.28        401.22         7.41 o                         
   0   3  20         41.53         42.89         1.41 o                         
   1   3  20          6.80          7.84         0.73 o                         
   2   3  20        223.86        258.12         5.21 o                         
   3   3  20         11.39         14.47         1.07 o                         
   4   3  20          0.02         -0.38         0.75 o                         
   5   3  20          3.20          3.00         0.74 o                         
   6   3  20         12.98         15.05         1.19 o                         
   7   3  20          0.02          0.36         0.58 o                         
   8   3  20         34.90         38.78         2.27 o                         
  -8   4  20          5.43          2.12         0.72 o                         
  -7   4  20          6.17          3.22         0.58 o                         
  -6   4  20        113.55        131.23         3.50 o                         
  -5   4  20         14.55         14.83         1.43 o                         
  -4   4  20          2.48          0.62         0.63 o                         
  -3   4  20        109.83        119.38         2.80 o                         
  -2   4  20        108.94        124.23         3.20 o                         
  -1   4  20          0.32          1.32         0.55 o                         
   0   4  20         19.83         22.50         1.12 o                         
   1   4  20          3.73          3.10         0.67 o                         
   2   4  20          2.96          1.80         0.54 o                         
   3   4  20        100.70        108.74         3.83 o                         
   4   4  20         89.96         83.88         3.55 o                         
   5   4  20          3.52          2.23         0.65 o                         
   6   4  20          9.43         10.88         0.85 o                         
   7   4  20         22.26         24.79         1.54 o                         
  -7   5  20          1.31          0.20         0.52 o                         
  -6   5  20         11.82         12.47         0.82 o                         
  -5   5  20         11.32         13.73         0.90 o                         
  -4   5  20         43.44         45.06         1.98 o                         
  -3   5  20        106.35        107.37         4.38 o                         
  -2   5  20         41.92         41.92         1.45 o                         
  -1   5  20         23.99         23.53         1.18 o                         
   0   5  20        298.35        326.20         7.50 o                         
   1   5  20        119.13        135.35         3.23 o                         
   2   5  20         12.15         11.45         0.94 o                         
   3   5  20         13.92         11.91         0.96 o                         
   4   5  20         17.25         17.77         1.50 o                         
   5   5  20          0.22         -0.53         0.53 o                         
   6   5  20          4.36          3.34         0.91 o                         
  -6   6  20          0.42          0.05         0.46 o                         
  -5   6  20          0.57          0.48         0.50 o                         
  -4   6  20          0.05         -0.01         0.41 o                         
  -3   6  20          1.09          0.88         0.49 o                         
  -2   6  20          0.00         -0.49         0.49 o                         
  -1   6  20          8.21          8.57         0.84 o                         
   0   6  20         14.27          9.29         0.87 o                         
   1   6  20          9.78          6.69         0.77 o                         
   2   6  20          2.10          1.55         0.56 o                         
   3   6  20          0.54         -0.41         0.49 o                         
   4   6  20          0.52          1.14         0.52 o                         
   5   6  20          1.00          0.67         0.55 o                         
  -4   7  20         11.83          9.98         1.15 o                         
  -3   7  20          9.03          5.20         0.82 o                         
  -2   7  20          2.53          1.98         0.52 o                         
  -1   7  20         16.02         16.90         1.18 o                         
   0   7  20         16.19         23.10         1.33 o                         
   1   7  20         47.05         51.11         2.28 o                         
   2   7  20         15.45         11.34         0.84 o                         
   3   7  20          1.30          0.47         0.45 o                         
   4   7  20          3.08          1.20         0.52 o                         
  -8   1  21          1.40          4.04         1.00 o                         
  -7   1  21         18.04         23.23         1.66 o                         
  -6   1  21        221.99        224.04         6.87 o                         
  -5   1  21          2.59          3.51         1.00 o                         
  -4   1  21        138.51        127.68         4.10 o                         
  -3   1  21         22.92         18.79         1.41 o                         
  -2   1  21         22.11         26.39         1.97 o                         
  -1   1  21         84.49         97.12         2.61 o                         
   0   1  21         99.32        104.50         2.91 o                         
   1   1  21        484.01        556.98        11.18 o                         
   2   1  21        100.38        103.76         4.82 o                         
   3   1  21         19.44         17.62         2.86 o                         
   4   1  21         18.60         20.40         2.12 o                         
   5   1  21         18.20         16.35         3.12 o                         
   6   1  21          2.72          3.24         0.77 o                         
   7   1  21         11.37         11.22         1.26 o                         
   8   1  21          0.27         -0.24         0.65 o                         
  -8   2  21          3.41          3.07         1.01 o                         
  -7   2  21          2.01          1.91         0.69 o                         
  -6   2  21          9.16         10.24         1.08 o                         
  -5   2  21         16.80         20.26         2.75 o                         
  -4   2  21          0.44         -0.58         0.61 o                         
  -3   2  21        106.06        100.36         2.73 o                         
  -2   2  21         52.05         52.05         2.01 o                         
  -1   2  21          0.13         -0.81         1.04 o                         
   0   2  21         22.15         24.41         1.58 o                         
   1   2  21         69.27         82.32         2.31 o                         
   2   2  21        415.50        452.79         9.26 o                         
   3   2  21         27.97         28.10         1.52 o                         
   4   2  21          9.96         16.12         1.38 o                         
   5   2  21          1.76          2.08         0.71 o                         
   6   2  21          2.35          0.54         0.71 o                         
   7   2  21          2.83          1.89         0.73 o                         
   8   2  21          3.85          3.39         0.92 o                         
  -8   3  21          4.66          2.58         0.91 o                         
  -7   3  21          2.46          2.38         0.94 o                         
  -6   3  21         44.06         40.44         2.25 o                         
  -5   3  21          5.90          6.63         0.96 o                         
  -4   3  21         97.03        104.20         2.74 o                         
  -3   3  21         12.25          9.61         0.84 o                         
  -2   3  21         31.94         28.84         1.58 o                         
  -1   3  21        308.02        340.49         7.28 o                         
   0   3  21         67.17         69.47         1.98 o                         
   1   3  21        184.17        184.43         4.10 o                         
   2   3  21         14.86         17.96         1.12 o                         
   3   3  21         42.15         42.63         1.44 o                         
   4   3  21         32.57         22.79         1.42 o                         
   5   3  21         95.75        100.51         4.76 o                         
   6   3  21          8.83          8.16         0.99 o                         
   7   3  21          0.38          0.68         0.60 o                         
  -7   4  21         22.31         18.59         1.37 o                         
  -6   4  21         33.87         30.03         1.67 o                         
  -5   4  21          8.49          8.73         0.81 o                         
  -4   4  21         12.73         13.84         1.00 o                         
  -3   4  21          2.67          1.19         0.65 o                         
  -2   4  21          2.33          1.90         0.58 o                         
  -1   4  21         33.65         32.14         1.33 o                         
   0   4  21        104.05        116.69         2.70 o                         
   1   4  21         54.14         72.14         2.04 o                         
   2   4  21         41.13         51.15         1.64 o                         
   3   4  21         27.51         33.94         1.37 o                         
   4   4  21         31.71         23.79         1.97 o                         
   5   4  21         18.09         15.49         1.14 o                         
   6   4  21         52.54         35.51         2.16 o                         
   7   4  21          7.05          4.76         0.72 o                         
  -6   5  21          1.00          1.52         0.60 o                         
  -5   5  21          0.83          1.20         0.52 o                         
  -4   5  21         14.93         10.88         0.86 o                         
  -3   5  21         24.69         28.60         1.28 o                         
  -2   5  21          0.00          0.00         0.48 o                         
  -1   5  21         12.10         10.95         0.84 o                         
   0   5  21         13.79         10.81         0.81 o                         
   1   5  21          2.76          5.37         0.70 o                         
   2   5  21          6.54          9.02         0.84 o                         
   3   5  21          1.01          0.85         0.51 o                         
   4   5  21          0.11         -0.74         0.74 o                         
   5   5  21          1.02          0.20         0.54 o                         
   6   5  21          2.46          0.88         0.75 o                         
  -5   6  21          5.60          5.45         0.70 o                         
  -4   6  21         51.35         38.36         2.79 o                         
  -3   6  21          7.94          8.28         0.79 o                         
  -2   6  21          7.37          8.00         0.75 o                         
  -1   6  21         18.49         19.08         1.16 o                         
   0   6  21          1.08          0.14         0.52 o                         
   1   6  21          1.95          1.95         0.53 o                         
   2   6  21         46.99         61.09         2.53 o                         
   3   6  21         13.66         10.68         1.01 o                         
   4   6  21          0.07         -0.47         0.47 o                         
   5   6  21          8.65          8.07         0.89 o                         
  -3   7  21         15.95         16.15         1.43 o                         
  -2   7  21          0.19         -0.41         0.41 o                         
  -1   7  21          2.75          2.83         0.60 o                         
   0   7  21         15.39         16.67         1.42 o                         
   1   7  21          3.14          1.57         0.50 o                         
   2   7  21          0.51          0.10         0.45 o                         
   3   7  21          1.16          0.47         0.43 o                         
  -8   0  22          1.23          4.36         1.57 o                         
  -7   0  22          0.04         -0.88         0.88 o                         
  -6   0  22          2.55          1.02         1.09 o                         
  -5   0  22          2.19          1.60         1.12 o                         
  -4   0  22         51.55         51.50         7.69 o                         
  -3   0  22         30.16         30.70         6.32 o                         
  -2   0  22        493.84        568.11        17.62 o                         
  -1   0  22         85.81        101.56         4.94 o                         
   0   0  22        277.87        326.45        11.61 o                         
   1   0  22          0.24         -0.41         2.32 o                         
   2   0  22          0.10          0.67         1.41 o                         
   3   0  22        508.84        510.98        31.75 o                         
   4   0  22         35.41         35.56         2.58 o                         
   5   0  22        102.09         80.16         5.40 o                         
   6   0  22          6.00          4.32         1.28 o                         
   7   0  22          1.72          0.55         1.47 o                         
   8   0  22         18.03         11.51         2.51 o                         
  -8   1  22          8.00          6.15         0.89 o                         
  -7   1  22         21.98         25.77         2.39 o                         
  -6   1  22         48.93         33.81         3.98 o                         
  -5   1  22          1.48          0.51         3.91 o                         
  -4   1  22          3.25          4.06         1.36 o                         
  -3   1  22        355.40        392.90         8.41 o                         
  -2   1  22          2.21          0.86         0.77 o                         
  -1   1  22         77.75         79.40         4.36 o                         
   0   1  22          0.74         -0.22         1.59 o                         
   1   1  22         87.50         87.43         3.75 o                         
   2   1  22          5.76          4.33         1.42 o                         
   3   1  22          0.37          1.23         1.81 o                         
   4   1  22          4.46          2.62         3.55 o                         
   5   1  22          3.57          2.51         3.53 o                         
   6   1  22         52.76         61.08         2.93 o                         
   7   1  22         16.46         13.00         1.21 o                         
   8   1  22          8.07          4.59         0.96 o                         
  -8   2  22          2.09          3.52         1.00 o                         
  -7   2  22         13.88         15.70         1.92 o                         
  -6   2  22         35.61         28.67         1.88 o                         
  -5   2  22          0.39         -0.51         0.51 o                         
  -4   2  22          0.42         -1.14         1.14 o                         
  -3   2  22          0.34         -0.51         0.51 o                         
  -2   2  22        100.02        109.74         4.31 o                         
  -1   2  22         12.67         11.48         0.90 o                         
   0   2  22        149.06        173.47         4.16 o                         
   1   2  22         10.36          8.92         0.83 o                         
   2   2  22         92.85         93.81         3.45 o                         
   3   2  22        194.74        224.06         6.13 o                         
   4   2  22         11.95          8.84         2.10 o                         
   5   2  22          0.24          0.04         0.66 o                         
   6   2  22          0.17         -0.44         0.63 o                         
   7   2  22          0.32         -0.58         0.58 o                         
  -7   3  22         12.22         10.07         1.62 o                         
  -6   3  22          0.22         -0.74         0.74 o                         
  -5   3  22         15.99         12.40         1.01 o                         
  -4   3  22          0.27          0.72         0.61 o                         
  -3   3  22         71.38         92.69         3.83 o                         
  -2   3  22         20.41         23.37         1.23 o                         
  -1   3  22         10.17          5.93         0.78 o                         
   0   3  22          9.23          6.18         0.75 o                         
   1   3  22         23.15         22.52         1.13 o                         
   2   3  22         86.40         87.61         3.61 o                         
   3   3  22          0.66          1.02         0.56 o                         
   4   3  22         11.56         12.02         0.98 o                         
   5   3  22          0.79          0.47         0.69 o                         
   6   3  22         46.22         52.04         2.67 o                         
   7   3  22          0.27         -0.49         0.49 o                         
  -7   4  22          0.46          0.42         0.55 o                         
  -6   4  22          8.46         11.94         1.25 o                         
  -5   4  22          4.12          2.31         0.69 o                         
  -4   4  22         21.86         21.46         1.53 o                         
  -3   4  22         26.00         26.61         2.39 o                         
  -2   4  22          3.53          5.46         1.00 o                         
  -1   4  22          6.93          9.30         0.77 o                         
   0   4  22         17.90         12.91         0.98 o                         
   1   4  22        114.06        120.49         3.48 o                         
   2   4  22          1.21         -0.22         0.52 o                         
   3   4  22         11.67         12.66         0.87 o                         
   4   4  22          0.17         -0.52         0.52 o                         
   5   4  22         19.96         19.43         1.56 o                         
   6   4  22          4.13          2.06         1.22 o                         
  -6   5  22          1.59          0.86         0.44 o                         
  -5   5  22         30.53         25.89         2.04 o                         
  -4   5  22          0.07         -0.24         0.47 o                         
  -3   5  22         12.49         11.35         0.85 o                         
  -2   5  22         13.28         16.86         1.04 o                         
  -1   5  22         13.86         17.97         0.99 o                         
   0   5  22         12.13         13.56         0.95 o                         
   1   5  22          1.98          2.24         0.59 o                         
   2   5  22          0.22         -0.51         0.51 o                         
   3   5  22          0.17         -0.27         0.50 o                         
   4   5  22         12.03         10.45         1.01 o                         
   5   5  22          3.99          3.77         0.76 o                         
  -5   6  22          0.96         -0.84         0.89 o                         
  -4   6  22          3.37          2.44         0.58 o                         
  -3   6  22          9.03          6.42         0.65 o                         
  -2   6  22          0.06         -0.27         0.41 o                         
  -1   6  22          2.09          1.28         0.50 o                         
   0   6  22          7.73          4.14         0.60 o                         
   1   6  22          1.87          2.50         0.55 o                         
   2   6  22          8.58          8.00         0.84 o                         
   3   6  22          2.21          0.77         0.53 o                         
   4   6  22          0.69          0.10         0.47 o                         
  -2   7  22         26.96         22.61         2.05 o                         
  -1   7  22          8.00          8.53         0.99 o                         
   0   7  22          0.17         -0.35         0.41 o                         
   1   7  22          4.86          2.21         0.51 o                         
   2   7  22          0.16         -0.14         0.43 o                         
  -8   1  23         37.73         19.07         1.67 o                         
  -7   1  23          0.22          0.43         0.71 o                         
  -6   1  23          1.26          0.75         0.67 o                         
  -5   1  23         56.92         45.60         2.48 o                         
  -4   1  23         21.49         19.48         1.86 o                         
  -3   1  23          0.90          0.06         2.93 o                         
  -2   1  23          0.21         -0.15         0.75 o                         
  -1   1  23         51.09         47.10         1.94 o                         
   0   1  23         13.34         13.45         2.47 o                         
   1   1  23         79.18         78.95         7.16 o                         
   2   1  23        224.70        252.35         5.90 o                         
   3   1  23        167.15        172.74         6.73 o                         
   4   1  23         19.61         14.53         1.15 o                         
   5   1  23         73.21         72.92         6.28 o                         
   6   1  23          6.74          6.24         1.09 o                         
   7   1  23          1.37          1.25         0.81 o                         
  -7   2  23         64.41         65.40         3.25 o                         
  -6   2  23         10.94         10.11         2.08 o                         
  -5   2  23          1.81          1.62         0.70 o                         
  -4   2  23          0.23         -0.33         0.55 o                         
  -3   2  23          2.11          1.40         0.56 o                         
  -2   2  23        133.65        143.56         4.35 o                         
  -1   2  23         41.25         46.76         1.99 o                         
   0   2  23         84.33         81.87         2.53 o                         
   1   2  23          2.48          2.43         0.76 o                         
   2   2  23        196.41        193.71         5.11 o                         
   3   2  23         13.69         13.29         2.30 o                         
   4   2  23         13.65         14.81         1.22 o                         
   5   2  23         11.63          8.31         1.11 o                         
   6   2  23          2.29          2.02         0.67 o                         
   7   2  23          0.09          0.36         0.63 o                         
  -7   3  23          0.40         -0.12         0.60 o                         
  -6   3  23          2.74          2.16         0.72 o                         
  -5   3  23          1.43         -0.09         0.62 o                         
  -4   3  23         60.49         53.92         3.33 o                         
  -3   3  23          1.96          1.19         0.56 o                         
  -2   3  23          0.20         -0.54         0.56 o                         
  -1   3  23        102.27        109.26         2.86 o                         
   0   3  23        139.52        143.07         3.40 o                         
   1   3  23          9.40          6.54         0.73 o                         
   2   3  23          4.25          3.06         0.62 o                         
   3   3  23         50.31         48.25         3.89 o                         
   4   3  23          7.33          7.92         0.89 o                         
   5   3  23          5.11          2.09         0.75 o                         
   6   3  23          9.49          5.87         0.79 o                         
  -6   4  23         10.02          6.94         0.83 o                         
  -5   4  23          0.24         -0.18         0.47 o                         
  -4   4  23         28.16         26.13         1.58 o                         
  -3   4  23         43.97         51.13         1.83 o                         
  -2   4  23         60.69         67.81         2.42 o                         
  -1   4  23         18.34         19.02         1.98 o                         
   0   4  23         98.75         90.56         2.53 o                         
   1   4  23          0.34         -0.43         0.51 o                         
   2   4  23         10.58          8.64         0.74 o                         
   3   4  23         16.27         11.46         0.98 o                         
   4   4  23          2.10          0.46         0.66 o                         
   5   4  23          2.52          1.92         0.77 o                         
   6   4  23          0.48          0.08         0.53 o                         
  -5   5  23         11.97          7.06         0.72 o                         
  -4   5  23         34.40         30.85         1.61 o                         
  -3   5  23         47.96         50.71         1.95 o                         
  -2   5  23          3.60          2.53         0.63 o                         
  -1   5  23          3.98          6.54         0.70 o                         
   0   5  23         37.93         37.79         1.90 o                         
   1   5  23         10.07         10.41         0.89 o                         
   2   5  23          9.40          5.38         0.69 o                         
   3   5  23          4.73          7.31         0.81 o                         
   4   5  23          6.07          5.28         0.83 o                         
   5   5  23          0.04         -0.43         0.55 o                         
  -4   6  23         27.88         21.39         1.45 o                         
  -3   6  23         45.74         37.21         3.05 o                         
  -2   6  23         22.71         22.90         1.70 o                         
  -1   6  23         19.74         16.45         0.99 o                         
   0   6  23         30.07         23.81         2.04 o                         
   1   6  23         10.62         12.93         0.99 o                         
   2   6  23          0.09          0.04         0.65 o                         
   3   6  23          3.65          2.59         0.63 o                         
  -7   0  24          5.49         11.91         1.92 o                         
  -6   0  24        136.26         95.01         6.43 o                         
  -5   0  24        102.83         94.52         7.38 o                         
  -4   0  24          2.01         -0.12         0.92 o                         
  -3   0  24          1.09         -0.61         1.41 o                         
  -2   0  24        287.49        296.80        10.15 o                         
  -1   0  24          2.77        279.62        88.75 o                         
   0   0  24          0.17         -0.96         3.75 o                         
   1   0  24          7.08          2.91         5.09 o                         
   2   0  24         99.64         99.09         9.22 o                         
   3   0  24        162.79        100.86         8.81 o                         
   4   0  24          4.55          8.14         1.47 o                         
   5   0  24          0.89          1.73         1.78 o                         
   6   0  24         57.31         61.23         4.96 o                         
   7   0  24         65.06         35.60         4.61 o                         
  -7   1  24          0.43         -0.57         0.66 o                         
  -6   1  24          0.00         -0.08         0.63 o                         
  -5   1  24          1.34          1.62         0.71 o                         
  -4   1  24         35.51         34.01         1.72 o                         
  -3   1  24         18.16         23.17         2.58 o                         
  -2   1  24          4.40          3.99         0.74 o                         
  -1   1  24          3.34          1.96         1.30 o                         
   0   1  24         37.77         45.67         2.71 o                         
   1   1  24         36.57         42.81         2.27 o                         
   2   1  24          5.15          3.21         0.89 o                         
   3   1  24         50.00         54.45         3.57 o                         
   4   1  24         19.57         17.18         1.53 o                         
   5   1  24          0.38          0.56         0.81 o                         
   6   1  24         24.65         24.68         1.93 o                         
   7   1  24          4.93          5.01         1.25 o                         
  -7   2  24          5.16          2.31         0.82 o                         
  -6   2  24         29.35         40.46         3.01 o                         
  -5   2  24          1.78          0.48         0.71 o                         
  -4   2  24         10.02          9.71         0.87 o                         
  -3   2  24         33.90         27.72         1.50 o                         
  -2   2  24          9.67          7.69         1.10 o                         
  -1   2  24         25.49         23.53         1.42 o                         
   0   2  24         75.41         73.70         3.34 o                         
   1   2  24          8.26          6.79         0.95 o                         
   2   2  24          6.35          5.94         1.86 o                         
   3   2  24         44.48         50.99         2.19 o                         
   4   2  24          9.46          8.65         0.94 o                         
   5   2  24         16.13         15.33         1.27 o                         
   6   2  24         21.04         18.08         2.16 o                         
  -6   3  24         10.79          5.28         0.95 o                         
  -5   3  24         12.37         13.06         0.96 o                         
  -4   3  24          0.41          1.66         0.64 o                         
  -3   3  24         41.28         47.05         1.95 o                         
  -2   3  24          2.33          1.55         1.87 o                         
  -1   3  24         21.25         24.32         3.00 o                         
   0   3  24        111.15        120.64         3.28 o                         
   1   3  24        235.96        268.28         8.33 o                         
   2   3  24          0.10          0.07         0.52 o                         
   3   3  24         15.12         12.08         1.12 o                         
   4   3  24          6.18          7.56         1.10 o                         
   5   3  24          5.39          3.39         0.74 o                         
   6   3  24          7.25          3.05         0.65 o                         
  -6   4  24          0.04          0.59         0.50 o                         
  -5   4  24          0.11         -0.30         0.46 o                         
  -4   4  24         90.93         75.54         3.41 o                         
  -3   4  24          0.02          0.14         0.49 o                         
  -2   4  24          6.62         10.45         0.81 o                         
  -1   4  24          0.25          0.82         0.51 o                         
   0   4  24         31.90         36.19         1.71 o                         
   1   4  24         40.66         39.60         1.99 o                         
   2   4  24         23.14         25.61         1.63 o                         
   3   4  24          0.06         -0.61         0.61 o                         
   4   4  24          1.07         -0.71         0.71 o                         
   5   4  24         14.71         14.03         1.33 o                         
  -5   5  24          3.80          1.43         0.88 o                         
  -4   5  24          0.36         -0.41         0.43 o                         
  -3   5  24          0.28          0.45         0.42 o                         
  -2   5  24         45.44         44.71         2.00 o                         
  -1   5  24        143.79        163.51         4.72 o                         
   0   5  24         48.68         50.29         1.80 o                         
   1   5  24         33.76         27.35         2.11 o                         
   2   5  24         29.96         30.95         2.17 o                         
   3   5  24         14.84         11.42         1.25 o                         
   4   5  24          6.89          6.33         1.33 o                         
  -3   6  24          0.04          0.48         0.57 o                         
  -2   6  24          0.19         -0.37         0.39 o                         
  -1   6  24          1.85          0.71         0.48 o                         
   0   6  24          2.21          2.88         0.56 o                         
   1   6  24          3.58          2.50         0.63 o                         
   2   6  24          1.25          0.91         0.68 o                         
  -7   1  25          7.84          7.92         1.20 o                         
  -6   1  25         12.89          7.97         1.17 o                         
  -5   1  25         37.27         35.55         2.89 o                         
  -4   1  25         34.15         40.01         2.07 o                         
  -3   1  25         73.16         74.95         2.82 o                         
  -2   1  25         20.67         19.57         3.08 o                         
  -1   1  25         15.72         14.00         1.53 o                         
   0   1  25          4.28          4.74         2.62 o                         
   1   1  25         16.44         14.89         1.10 o                         
   2   1  25        231.51        232.04         9.49 o                         
   3   1  25         36.30         34.60         2.12 o                         
   4   1  25          0.41          0.27         0.63 o                         
   5   1  25          8.97          9.47         1.57 o                         
   6   1  25         22.54         30.47         2.30 o                         
  -6   2  25          0.17          0.21         0.68 o                         
  -5   2  25          7.87          5.23         0.85 o                         
  -4   2  25         11.57          9.58         1.05 o                         
  -3   2  25          3.82          3.09         0.74 o                         
  -2   2  25          0.74          0.66         0.59 o                         
  -1   2  25         77.08         81.21         4.49 o                         
   0   2  25         47.78         51.25         2.04 o                         
   1   2  25         13.60         15.46         1.16 o                         
   2   2  25          0.18         -0.16         0.55 o                         
   3   2  25         11.30         16.01         1.21 o                         
   4   2  25          1.86          1.66         0.68 o                         
   5   2  25         18.71         13.51         1.21 o                         
   6   2  25          3.13          4.08         1.00 o                         
  -6   3  25         13.85         14.62         1.36 o                         
  -5   3  25          2.40          2.33         0.69 o                         
  -4   3  25          0.59         -0.53         0.53 o                         
  -3   3  25          7.48          8.13         0.79 o                         
  -2   3  25         37.19         36.60         1.90 o                         
  -1   3  25          0.08         -0.50         0.50 o                         
   0   3  25          3.56          3.71         0.71 o                         
   1   3  25         70.39         80.00         3.17 o                         
   2   3  25          0.33         -0.54         0.54 o                         
   3   3  25          1.84          2.38         0.73 o                         
   4   3  25         14.96         10.99         1.10 o                         
   5   3  25          0.12         -0.49         0.49 o                         
  -5   4  25          2.96          0.58         0.54 o                         
  -4   4  25          0.13          0.27         0.48 o                         
  -3   4  25          0.72          0.45         0.51 o                         
  -2   4  25          1.46          0.45         0.52 o                         
  -1   4  25          2.42          2.50         0.57 o                         
   0   4  25         19.20         22.61         1.16 o                         
   1   4  25         37.65         39.49         1.98 o                         
   2   4  25         13.39         15.63         1.08 o                         
   3   4  25          4.11          4.02         0.82 o                         
   4   4  25          2.68          0.87         0.76 o                         
  -4   5  25          1.46          2.33         0.48 o                         
  -3   5  25         15.40         13.51         0.95 o                         
  -2   5  25          0.73          0.57         0.52 o                         
  -1   5  25          0.02         -0.50         0.50 o                         
   0   5  25          9.02          9.39         1.36 o                         
   1   5  25          0.78         -0.49         0.49 o                         
   2   5  25          3.72          2.20         0.85 o                         
   3   5  25          6.34          4.10         0.85 o                         
  -6   0  26         15.37         18.38         2.26 o                         
  -5   0  26          0.98         -0.21         0.74 o                         
  -4   0  26          0.26         -0.38         0.90 o                         
  -3   0  26          9.87         13.61         2.24 o                         
  -2   0  26        343.12        379.62        15.01 o                         
  -1   0  26         12.00         10.68         1.50 o                         
   0   0  26         11.26         11.88         1.75 o                         
   1   0  26         44.20         42.94         2.74 o                         
   2   0  26         90.43         74.00         6.79 o                         
   3   0  26         32.74         31.26         4.08 o                         
   4   0  26         10.55         10.99         2.35 o                         
   5   0  26         14.20         19.51         3.56 o                         
   6   0  26          1.42          2.68         1.25 o                         
  -6   1  26          0.48          0.71         0.59 o                         
  -5   1  26         20.62         18.24         2.13 o                         
  -4   1  26          1.06          1.28         0.75 o                         
  -3   1  26         14.05         16.31         1.23 o                         
  -2   1  26          7.98          6.58         0.95 o                         
  -1   1  26          2.55          1.13         0.63 o                         
   0   1  26         45.03         46.15         2.23 o                         
   1   1  26          4.83          3.22         0.72 o                         
   2   1  26          2.29          2.51         0.65 o                         
   3   1  26          0.44         -0.57         0.57 o                         
   4   1  26          7.81          7.27         0.96 o                         
   5   1  26          1.67          0.02         0.81 o                         
  -6   2  26          7.75          5.76         0.86 o                         
  -5   2  26          0.12          0.61         0.75 o                         
  -4   2  26          8.62          8.58         0.97 o                         
  -3   2  26         32.41         37.26         2.18 o                         
  -2   2  26         24.76         35.53         2.31 o                         
  -1   2  26         50.38         46.61         2.64 o                         
   0   2  26         46.49         49.54         2.16 o                         
   1   2  26          0.12         -0.47         0.53 o                         
   2   2  26          2.87          0.41         0.60 o                         
   3   2  26          3.55          4.13         0.86 o                         
   4   2  26          5.88          3.58         0.73 o                         
   5   2  26          0.25         -0.72         0.72 o                         
  -5   3  26         19.57         21.57         1.49 o                         
  -4   3  26          1.76          1.05         0.56 o                         
  -3   3  26          2.89          1.85         0.69 o                         
  -2   3  26          2.39          2.09         0.67 o                         
  -1   3  26          0.49          0.45         0.59 o                         
   0   3  26          6.16          7.01         0.78 o                         
   1   3  26          7.18          8.85         0.91 o                         
   2   3  26          3.38          3.85         0.76 o                         
   3   3  26          4.83          3.21         0.66 o                         
   4   3  26         12.45         12.67         1.06 o                         
  -4   4  26         32.14         37.40         2.02 o                         
  -3   4  26         13.58         13.47         0.98 o                         
  -2   4  26          0.87          1.15         0.50 o                         
  -1   4  26          9.05          9.40         0.82 o                         
   0   4  26         47.83         46.42         2.45 o                         
   1   4  26          3.65          3.30         0.81 o                         
   2   4  26         22.30         32.29         2.33 o                         
   3   4  26         19.82         22.13         1.61 o                         
   4   4  26          2.31          0.42         1.26 o                         
  -2   5  26          0.23         -0.36         0.39 o                         
  -1   5  26          1.75          1.29         0.44 o                         
   0   5  26          3.39          2.59         0.55 o                         
   1   5  26          8.03          5.83         0.94 o                         
   2   5  26         10.41          8.01         0.96 o                         
  -5   1  27          0.71         -0.49         0.95 o                         
  -4   1  27          1.40          0.44         0.68 o                         
  -3   1  27          6.83          7.09         0.85 o                         
  -2   1  27          5.37          2.85         0.70 o                         
  -1   1  27          0.53         -0.30         0.61 o                         
   0   1  27         22.66         27.97         1.97 o                         
   1   1  27         24.86         28.10         1.82 o                         
   2   1  27          0.54          0.32         0.61 o                         
   3   1  27         29.83         22.38         3.35 o                         
   4   1  27         12.49         18.78         2.13 o                         
   5   1  27          0.27          0.73         0.80 o                         
  -5   2  27          9.84          8.83         1.32 o                         
  -4   2  27          0.02         -0.21         0.73 o                         
  -3   2  27          9.22         12.87         1.06 o                         
  -2   2  27          0.03         -0.11         0.58 o                         
  -1   2  27         41.17         33.76         1.95 o                         
   0   2  27         10.22          8.27         0.92 o                         
   1   2  27         33.17         33.59         2.62 o                         
   2   2  27          0.32          1.42         0.63 o                         
   3   2  27          3.29          3.43         0.69 o                         
   4   2  27         10.55          8.33         1.20 o                         
  -4   3  27          3.41          4.51         0.81 o                         
  -3   3  27          2.01          0.68         0.57 o                         
  -2   3  27         50.06         46.17         2.92 o                         
  -1   3  27         41.13         37.82         2.26 o                         
   0   3  27         31.11         26.28         1.51 o                         
   1   3  27         11.73          9.92         1.37 o                         
   2   3  27         31.29         33.22         2.14 o                         
   3   3  27         24.79         17.74         1.87 o                         
   4   3  27          4.64          2.68         0.78 o                         
  -3   4  27         20.22         20.59         1.51 o                         
  -2   4  27         16.50         19.56         1.71 o                         
  -1   4  27         41.63         50.47         2.78 o                         
   0   4  27          3.15          2.46         0.69 o                         
   1   4  27          5.18          2.23         0.62 o                         
   2   4  27          6.48          4.77         0.73 o                         
  -5   0  28          3.76          4.74         0.95 o                         
  -4   0  28         24.93         25.87         5.13 o                         
  -3   0  28          1.15          1.26         1.21 o                         
  -2   0  28          0.74         -0.19         0.81 o                         
  -1   0  28         48.87         49.81         3.17 o                         
   0   0  28          5.37          2.99         1.18 o                         
   1   0  28          0.69         -0.35         0.89 o                         
   2   0  28         89.63         78.67         4.82 o                         
   3   0  28          2.01          3.95         1.55 o                         
   4   0  28          0.79          0.21         0.95 o                         
  -4   1  28          0.02         -0.62         0.62 o                         
  -3   1  28         12.64         12.74         1.36 o                         
  -2   1  28          0.11         -0.56         0.56 o                         
  -1   1  28         21.45         23.91         1.69 o                         
   0   1  28          0.25          0.07         0.54 o                         
   1   1  28          0.02         -0.77         0.77 o                         
   2   1  28          6.65          4.85         0.81 o                         
   3   1  28         12.08         16.02         1.47 o                         
   4   1  28          0.58          0.65         0.61 o                         
  -4   2  28         10.47         10.51         1.53 o                         
  -3   2  28          0.34         -0.33         0.60 o                         
  -2   2  28         22.19         14.47         1.74 o                         
  -1   2  28          5.82          3.40         0.72 o                         
   0   2  28          1.45          0.98         0.57 o                         
   1   2  28          0.77          0.58         0.61 o                         
   2   2  28         19.70         20.30         1.60 o                         
   3   2  28         17.94         18.60         1.17 o                         
  -3   3  28          0.44          0.58         0.49 o                         
  -2   3  28         17.85         12.25         1.33 o                         
  -1   3  28         26.77         24.22         2.45 o                         
   0   3  28         10.91          9.00         1.00 o                         
   1   3  28          4.59          2.88         0.64 o                         
   2   3  28          7.36          6.99         1.19 o                         
  -1   4  28          6.04          3.05         0.69 o                         
   0   4  28         14.35         14.60         1.34 o                         
  -3   1  29         16.83         18.02         2.00 o                         
  -2   1  29         42.81         42.43         3.40 o                         
  -1   1  29          4.63          4.34         0.83 o                         
   0   1  29          0.24         -0.53         0.59 o                         
   1   1  29          0.16         -0.31         0.69 o                         
   2   1  29          1.60          1.22         0.66 o                         
   3   1  29          0.37          0.65         1.00 o                         
  -3   2  29          2.75          0.95         0.57 o                         
  -2   2  29          8.53          5.99         1.22 o                         
  -1   2  29          0.03          0.47         0.62 o                         
   0   2  29         38.98         36.23         2.72 o                         
   1   2  29         20.94         26.39         2.96 o                         
   2   2  29          0.08         -0.65         0.65 o                         
  -1   3  29          0.06          0.38         0.56 o                         
   0   3  29          1.68          1.32         0.54 o                         
  -2   0  30          9.16          5.05         0.99 o                         
  -1   0  30          0.12         -0.10         0.82 o                         
   0   0  30          2.31          4.13         1.47 o                         
   1   0  30          1.54          1.30         1.15 o                         
  -1   1  30          6.24          3.54         0.86 o                         
   0   1  30          0.02         -0.53         0.53 o                         
   1   1  30          1.02          0.58         0.65 o                         
                                                                                
